# Supplementary material for: Temporal refinement of Dach1 expression contributes to the development of somatosensory neurons
Source: EMBO J. 2025 Apr 9;44(10):2882–905. doi: 10.1038/s44318-025-00427-y (PMC12084601; doi:10.1038/s44318-025-00427-y)
Supplement: Supplementary file 3 — Dataset EV1 [file 44318_2025_427_MOESM3_ESM.xlsx]

## Sheet: Dataset
gene_id	gene_name	seqnames	start	end	width	strand	gene_biotype	baseMean	baseMean_ctrl	baseMean_wnt1	log2FoldChange	pvalue	padj	Control-rep1	Control-rep2	Control-rep3	Control-rep4	Control-rep5	Wnt1-rep1	Wnt1-rep2	Wnt1-rep3	Wnt1-rep4	Wnt1-rep5
ENSMUSG00000055639	Dach1	14	98024289	98407201	382913	-	protein_coding	709.233	928.834	489.632	-0.663079	2.36187e-50		858.789	940.488	1020.67	907.273	916.951	469.038	507.721	476.492	495.75	499.158
ENSMUSG00000041126	H2az2	11	6377229	6394443	17215	-	protein_coding	451.76	596.557	306.963	-0.578775	4.83706e-33		623.488	561.92	646.577	533.743	617.054	288.241	314.304	339.774	316.832	275.665
ENSMUSG00000003657	Calb2	8	110864134	110894842	30709	-	protein_coding	62.261	100.517	24.0047	-0.41423	4.96181e-24		97.9426	81.9691	117.769	98.1079	106.798	29.9606	21.3875	20.2246	22.3646	26.086
ENSMUSG00000005583	Mef2c	13	83652153	83815199	163047	+	protein_coding	1823.41	2070.86	1575.97	-0.297847	2.47353e-12	4.9149e-09	2247.9	2090.21	1899.32	2003.56	2113.3	1758.38	1524.09	1570.24	1476.07	1551.06
ENSMUSG00000040711	Sh3pxd2b	11	32297820	32378173	80354	+	protein_coding	4460.73	5004.33	3917.12	-0.225607	2.21454e-06	0.00220015	5034.49	6102.39	4284.73	4954.9	4645.17	4273	4117.56	4024.7	3814.41	3355.92
ENSMUSG00000048108	Tmem72	6	116656024	116693874	37851	-	protein_coding	2730.1	3074.28	2385.92	-0.223921	3.20142e-06	0.00254449	3445.91	4034.82	3003.12	2386.99	2500.58	2952.67	2373.09	2703.63	2096.06	1804.16
ENSMUSG00000042448	Hoxd1	2	74593324	74595486	2163	+	protein_coding	437.872	499.404	376.341	-0.219155	8.90668e-06		524.351	407.689	569.219	488.739	507.02	394.653	403.573	343.01	380.199	360.268
ENSMUSG00000029193	Cckar	5	53855118	53865047	9930	-	protein_coding	87.0212	107.488	66.5539	-0.216399	2.54511e-06		94.3593	91.676	108.533	124.21	118.664	65.0867	57.6533	71.1907	68.3364	70.5026
ENSMUSG00000032511	Scn5a	9	119312474	119408082	95609	-	protein_coding	141.18	165.843	116.517	-0.213826	1.22585e-05		177.969	160.703	159.335	168.314	162.894	130.173	111.587	118.921	100.641	121.264
ENSMUSG00000010803	Gabra1	11	42021766	42073757	51992	-	protein_coding	288.254	323.259	253.248	-0.206911	2.43047e-05		296.217	282.578	289.805	385.231	362.466	227.287	213.875	213.572	337.955	273.55
ENSMUSG00000020272	Stk10	11	32483305	32574587	91283	+	protein_coding	425.355	512.554	338.156	-0.202927	1.47311e-05		501.657	708.602	350.999	486.939	514.572	332.666	367.307	343.819	320.56	326.427
ENSMUSG00000042529	Kcnj12	11	60913390	60961957	48568	+	protein_coding	520.631	569.68	471.582	-0.187076	4.16823e-05		530.323	523.092	598.084	594.948	601.952	447.342	492.843	455.458	465.93	496.338
ENSMUSG00000025867	Cplx2	13	54519162	54531730	12569	+	protein_coding	7324.52	7951.18	6697.86	-0.177662	6.73385e-05	0.0191145	7991.88	7347.02	8577.54	8629	7210.47	6292.75	7143.43	6780.91	7171.6	6100.59
ENSMUSG00000040543	Pitpnm3	11	71938354	72026604	88251	-	protein_coding	431.745	471.805	391.685	-0.17092	0.000316294		443.131	467.008	512.644	484.239	452.003	355.394	373.817	400.447	405.049	423.72
ENSMUSG00000020894	Vamp2	11	68979316	68983210	3895	+	protein_coding	7992.64	8561.12	7424.15	-0.170517	5.37695e-06	0.00305257	8561.62	8197.99	9191.79	8897.22	7956.98	7415.76	8136.56	7351.24	7085.86	7131.34
ENSMUSG00000031778	Cx3cl1	8	95498637	95509055	10419	+	protein_coding	303.787	346.401	261.172	-0.168762	0.00053512		304.578	322.484	359.081	356.429	389.435	289.274	205.506	219.235	248.496	343.348
ENSMUSG00000042429	Adora1	1	134126961	134163169	36209	-	protein_coding	491.883	538.055	445.71	-0.165959	0.000565216		441.936	431.416	548.436	620.15	648.339	390.52	419.381	372.942	500.72	544.985
ENSMUSG00000115281	Gm49743	14	32317290	32320075	2786	+	TEC	786.746	851.507	721.986	-0.158316	0.000693873		856.4	806.749	996.422	840.668	757.294	689.093	804.357	745.075	699.516	671.89
ENSMUSG00000027602	Map1lc3a	2	155118217	155119993	1777	+	protein_coding	4203.07	4467.02	3939.11	-0.157687	2.1342e-06	0.00220015	4666.61	4317.4	4455.61	4548.07	4347.43	4068.44	4126.86	3856.43	3670.29	3973.52
ENSMUSG00000053164	Gpr21	2	37406344	37410615	4272	+	protein_coding	310.298	338.371	282.225	-0.157197	0.0012177		353.549	336.505	360.236	343.828	297.74	284.109	275.248	275.055	303.165	273.55
ENSMUSG00000032548	Slco2a1	9	102865911	102973201	107291	+	protein_coding	413.319	451.273	375.366	-0.153098	0.00178462		486.13	459.459	441.058	482.439	387.277	420.481	339.411	373.751	391.381	351.808
ENSMUSG00000055254	Ntrk2	13	58954383	59281784	327402	+	protein_coding	4940.73	5257.81	4623.65	-0.148586	0.000218519	0.041352	5136.01	5032.47	5784.56	5263.63	5072.36	5099.49	4600.18	4745.5	4569.84	4103.25
ENSMUSG00000026841	Fibcd1	2	31703302	31736017	32716	-	protein_coding	60.0911	74.6133	45.5689	-0.148322	0.000217706		69.2765	87.3618	83.1314	56.7046	76.5924	66.1199	42.7751	48.5391	37.2744	33.1362
ENSMUSG00000046182	Gsg1l	7	125477592	125681583	203992	-	protein_coding	1092.99	1162.13	1023.85	-0.145041	0.000413503		1282.81	1250.03	1192.7	1060.29	1024.83	1155.03	1089.83	1027.41	979.074	867.887
ENSMUSG00000061887	Ssbp3	4	106767898	106906891	138994	+	protein_coding	3978.78	4216.61	3740.95	-0.143693	0.000147208	0.0327909	4058.65	4114.63	4681.91	4205.14	4022.72	3927.93	4010.63	3764.21	3583.31	3418.67
ENSMUSG00000032313	Tmem266	9	55234197	55345629	111433	+	protein_coding	158.571	175.73	141.412	-0.142108	0.00395047		189.913	172.567	174.345	174.614	167.209	152.902	142.274	138.336	125.491	148.055
ENSMUSG00000081603	Gm14681	X	65822048	65822458	411	-	processed_pseudogene	38.3454	66.9846	9.70632	-0.141695	4.06028e-09		72.8597	111.09	17.319	54.9044	78.7499	9.29811	8.36903	10.5168	11.1823	9.16533
ENSMUSG00000033209	Ttc28	5	111027669	111437646	409978	+	protein_coding	1292.67	1377.51	1207.82	-0.140618	0.00121697		1385.53	1392.4	1641.84	1279	1188.8	1353.39	1234.9	1252.31	1143.08	1055.42
ENSMUSG00000004383	Large1	8	73541227	74080168	538942	-	protein_coding	2905.04	3072.31	2737.77	-0.138946	0.000149672	0.0327909	2949.03	2800.97	3172.85	3164.66	3274.06	2766.7	2791.54	2660.75	2810.49	2659.36
ENSMUSG00000038264	Sema7a	9	57847395	57870148	22754	+	protein_coding	927.713	998.874	856.553	-0.138604	0.003776		858.789	885.482	1050.69	1017.08	1182.33	773.809	909.435	737.794	948.012	913.713
ENSMUSG00000026426	Arl8a	1	135074562	135084007	9446	+	protein_coding	6883.5	7263.95	6503.04	-0.138477	4.40356e-05	0.0134614	7053.06	6921	7383.68	7560.61	7401.42	6634.72	6875.62	6383.7	6499.41	6121.74
ENSMUSG00000026235	Epha4	1	77343822	77491725	147904	-	protein_coding	510.605	559.415	461.796	-0.138041	0.00524335		447.908	538.192	525.344	669.654	615.976	368.825	427.751	522.604	470.9	518.899
ENSMUSG00000030098	Grip2	6	91738490	91804231	65742	-	protein_coding	549.468	592.54	506.396	-0.138028	0.00390604		596.017	591.041	729.709	496.84	549.092	504.164	539.338	542.829	458.475	487.173
ENSMUSG00000055865	Tafa3	3	104674722	104689156	14435	-	protein_coding	647.771	689.962	605.579	-0.13783	0.00170547		666.487	640.653	749.337	675.955	717.38	615.741	604.43	601.885	615.028	590.812
ENSMUSG00000038903	Ccdc68	18	70058497	70102555	44059	+	protein_coding	246.355	277.93	214.78	-0.136583	0.00414451		349.966	242.672	271.332	264.621	261.061	267.579	203.646	174.741	224.889	203.047
ENSMUSG00000035835	Plppr3	10	79696309	79710468	14160	-	protein_coding	5510.81	5798.82	5222.79	-0.134746	1.49082e-05	0.00546904	5712.92	6049.54	6408.04	5410.34	5413.25	5554.07	5497.52	5315.84	4979.86	4766.68
ENSMUSG00000020599	Rgs9	11	109116181	109188955	72775	-	protein_coding	343.973	373.82	314.127	-0.133845	0.00666229		309.355	391.51	363.7	403.233	401.301	295.473	272.458	296.897	313.105	392.699
ENSMUSG00000031029	Eif3f	7	108533624	108542158	8535	+	protein_coding	2530.14	2688.88	2371.41	-0.133794	0.00217726	0.121865	2661.17	2704.98	3174	2634.51	2269.72	2349.32	2611.14	2607.36	2170.61	2118.6
ENSMUSG00000031963	Bmper	9	23134372	23396496	262125	+	protein_coding	1116.07	1182.23	1049.91	-0.133569	0.00163448		1169.34	1175.61	1245.82	1141.29	1179.09	1165.36	1066.59	1070.29	1039.96	907.368
ENSMUSG00000022193	Psmb5	14	54851576	54855479	3904	-	protein_coding	751.132	806.852	695.412	-0.132071	0.00577891		704.709	725.858	897.126	847.869	858.698	627.106	703.929	713.525	664.727	767.773
ENSMUSG00000010476	Ebf3	7	136795402	136916174	120773	-	protein_coding	2877.44	3037.36	2717.53	-0.131437	0.00048887	0.0648575	3095.94	3072.76	3425.71	2825.33	2767.04	2774.97	2786.89	2768.35	2780.67	2476.76
ENSMUSG00000040502	Marchf9	10	126890880	126896053	5174	-	protein_coding	1092.25	1157.62	1026.88	-0.13095	0.00197463		1184.87	1217.67	1302.39	1091.79	991.386	1002.13	1137.26	1084.85	996.469	913.713
ENSMUSG00000030122	Ptms	6	124890644	124897066	6423	-	protein_coding	8875.93	9424.65	8327.22	-0.13051	0.00273151	0.139167	10632.7	8797.66	10741.3	8982.73	7968.85	8183.37	9293.34	8934.43	7324.42	7900.52
ENSMUSG00000050663	Trhde	10	114234726	114638212	403487	-	protein_coding	299.828	322.864	276.791	-0.130317	0.00733697		357.132	325.719	314.052	297.024	320.394	304.771	293.846	281.527	237.314	266.5
ENSMUSG00000049556	Lingo1	9	56525759	56703752	177994	-	protein_coding	3236.69	3411.57	3061.8	-0.128394	0.000823522	0.0818169	3313.33	3339.16	3830.97	3274.46	3299.95	3119	3355.05	3077.38	2945.92	2811.64
ENSMUSG00000070509	Rgma	7	73025257	73069647	44391	+	protein_coding	449.43	490.253	408.606	-0.128318	0.00947376		433.575	468.087	622.331	502.241	425.034	385.355	422.171	438.47	378.956	418.08
ENSMUSG00000028444	Cntfr	4	41657498	41697089	39592	-	protein_coding	2781	2933.14	2628.85	-0.127936	0.00143569	0.0987278	2976.5	3015.6	3284.84	2894.63	2494.11	2784.27	2939.39	2735.99	2432.78	2251.85
ENSMUSG00000066687	Zbtb16	9	48565597	48747522	181926	-	protein_coding	199.956	220.154	179.758	-0.127509	0.00945611		207.829	211.394	213.601	245.72	222.226	203.525	181.329	177.168	142.885	193.882
ENSMUSG00000072494	Ppp1r3e	14	55110126	55115007	4882	-	protein_coding	435.936	472.387	399.485	-0.127292	0.00993417		439.547	433.574	546.127	462.637	480.051	339.897	431.47	450.605	392.624	382.829
ENSMUSG00000031688	Pou4f2	8	79159639	79163274	3636	-	protein_coding	1232.82	1307.56	1158.09	-0.127187	0.00502308		1297.14	1370.83	1505.6	1252	1112.21	1324.46	1209.79	1250.69	1089.66	915.828
ENSMUSG00000026833	Olfm1	2	28083004	28120748	37745	+	protein_coding	14398.5	15158	13639	-0.126791	0.000890385	0.0858715	14145.5	15433.9	16000.5	15376.8	14833	14832.5	14551.9	13502.8	13026.2	12281.5
ENSMUSG00000053519	Kcnip1	11	33579339	33943152	363814	-	protein_coding	399.009	427.857	370.161	-0.126647	0.00896255		437.158	427.102	487.242	378.931	408.852	442.177	363.588	362.425	349.137	333.477
ENSMUSG00000097452	Gm2824	15	24981706	25027444	45739	-	lncRNA	93.418	107.273	79.5627	-0.126418	0.00469964		125.414	125.111	93.5228	96.3078	96.0102	89.8817	79.9707	79.2805	89.4586	59.2222
ENSMUSG00000029771	Irf5	6	29526624	29541870	15247	+	protein_coding	123.792	137.131	110.453	-0.126344	0.00919889		132.581	146.682	135.089	144.012	127.294	122.942	109.727	115.685	98.1559	105.754
ENSMUSG00000028351	Brinp1	4	68679751	68872634	192884	-	protein_coding	1729.39	1833.71	1625.06	-0.125635	0.00463806	0.181724	1659.05	1691.15	1935.11	1936.06	1947.17	1699.49	1697.05	1677.03	1492.22	1559.52
ENSMUSG00000024212	Mllt1	17	57199611	57242415	42805	-	protein_coding	1397.63	1474.17	1321.1	-0.125515	0.00198785		1414.2	1522.9	1696.11	1387.01	1350.62	1383.35	1391.12	1447.27	1191.54	1192.2
ENSMUSG00000058022	Adtrp	13	41916624	42001160	84537	-	protein_coding	17.7096	27.3433	8.07588	-0.124706	2.21103e-06		22.694	34.5133	21.9374	30.6025	26.9692	12.3975	8.36903	9.70782	4.96992	4.93518
ENSMUSG00000029869	Ephb6	6	41582416	41597443	15028	+	protein_coding	1479.39	1567.15	1391.63	-0.124701	0.00480133		1444.06	1427.99	1682.26	1636.33	1645.12	1480.47	1455.28	1305.7	1394.06	1322.63
ENSMUSG00000014786	Slc9a5	8	106075475	106096513	21039	+	protein_coding	663.702	703.639	623.764	-0.12464	0.00449525		684.404	656.832	734.327	704.757	737.876	612.642	572.814	638.289	622.483	672.595
ENSMUSG00000025789	St8sia2	7	73588867	73663438	74572	-	protein_coding	845.225	905.232	785.218	-0.124381	0.0101189		941.204	902.739	1216.95	688.556	776.712	867.823	874.099	924.67	651.06	608.437
ENSMUSG00000030088	Aldh1l1	6	90463409	90577185	113777	+	protein_coding	254.418	273.343	235.494	-0.124183	0.0112504		278.3	253.457	279.414	277.222	278.322	244.85	237.123	212.763	247.254	235.479
ENSMUSG00000020042	Btbd11	10	85222678	85496156	273479	+	protein_coding	562.892	603.032	522.753	-0.124116	0.0103523		611.544	559.763	713.544	539.144	591.164	603.344	534.688	494.29	485.81	495.633
ENSMUSG00000058975	Kcnc1	7	46045921	46088128	42208	+	protein_coding	1262.21	1326.16	1198.25	-0.123791	0.000646272		1239.81	1356.8	1340.49	1342.01	1351.69	1205.65	1221.88	1170.6	1200.24	1192.9
ENSMUSG00000029123	Stk32b	5	37604169	37874515	270347	-	protein_coding	706.904	748.583	665.226	-0.123761	0.00465613		854.012	798.12	823.232	586.847	680.702	753.147	730.895	692.491	587.693	561.905
ENSMUSG00000031028	Tub	7	108549545	108633667	84123	+	protein_coding	2822.89	2971.04	2674.73	-0.123642	0.00140226	0.0987278	3017.11	3265.82	3288.31	2493.2	2790.77	2974.36	2706.92	2943.09	2481.23	2268.07
ENSMUSG00000113216	Gm40841	13	28578436	28604049	25614	-	lncRNA	266.413	285.879	246.947	-0.123583	0.0113414		272.328	275.028	256.322	320.426	305.291	235.552	240.842	211.145	265.891	281.305
ENSMUSG00000020211	Sf3a2	10	80634032	80640758	6727	+	protein_coding	717.052	770.602	663.502	-0.123172	0.0119195		650.96	815.377	906.363	786.664	693.647	616.774	725.316	718.378	627.453	629.588
ENSMUSG00000016179	Camk1g	1	193028654	193052606	23953	-	protein_coding	1792.75	1881.18	1704.32	-0.122308	0.000394584	0.0580769	1964.82	2086.98	1920.1	1710.14	1723.87	1862.72	1725.88	1774.1	1591.62	1567.27
ENSMUSG00000017724	Etv4	11	101660568	101676197	15630	-	protein_coding	720.738	766.21	675.265	-0.121857	0.00935054		715.459	856.362	841.705	755.161	662.363	732.484	653.714	707.862	680.879	601.387
ENSMUSG00000030091	Nup210	6	90990050	91093811	103762	-	protein_coding	590.677	625.919	555.436	-0.121436	0.00638792		708.292	704.287	668.515	538.243	510.256	628.139	588.622	563.862	504.447	492.108
ENSMUSG00000028541	B4galt2	4	117726457	117740684	14228	-	protein_coding	1771.98	1862.85	1681.11	-0.121121	0.00132395	0.0987278	1992.3	1801.16	2062.12	1748.84	1709.84	1779.04	1697.05	1691.59	1643.8	1594.06
ENSMUSG00000043811	Rtn4r	16	17945506	17970272	24767	+	protein_coding	834.727	880.969	788.484	-0.121098	0.00473595		844.456	862.833	914.445	956.777	826.335	770.71	828.534	767.727	791.46	783.989
ENSMUSG00000024112	Cacna1h	17	25593259	25652757	59499	-	protein_coding	5492.96	5761.04	5224.88	-0.121045	0.000156776	0.0327909	6256.38	6313.78	5920.8	5275.33	5038.92	5434.23	5298.53	5441.23	5025.83	4924.6
ENSMUSG00000030307	Slc6a11	6	114108202	114226913	118712	+	protein_coding	421.503	475.095	367.912	-0.120902	0.00929501		471.797	423.867	756.265	338.427	385.12	503.131	373.817	397.212	298.195	267.205
ENSMUSG00000039316	Rftn1	17	50299285	50497702	198418	-	protein_coding	220.262	238.608	201.915	-0.1207	0.0146686		226.94	220.022	257.476	228.618	259.983	219.022	195.277	214.381	202.524	178.372
ENSMUSG00000045216	Hs6st1	1	36107481	36145527	38047	+	protein_coding	2173.07	2279.83	2066.32	-0.120592	0.00103415	0.0900337	2224.01	2195.91	2376.17	2336.59	2266.49	2147.86	2154.56	2076.66	2058.79	1893.7
ENSMUSG00000021645	Smn1	13	100261360	100274198	12839	+	protein_coding	348.872	373.12	324.625	-0.120468	0.0127804		353.549	443.28	389.101	331.227	348.442	335.765	331.042	342.201	308.135	305.981
ENSMUSG00000016386	Mpped2	2	106523614	106698701	175088	+	protein_coding	2263.31	2374.73	2151.88	-0.120418	0.00144092	0.0987278	2404.37	2391.13	2580.54	2269.98	2227.65	2365.85	2201.99	2279.72	2072.46	1839.41
ENSMUSG00000037946	Fgd3	13	49415030	49473787	58758	-	protein_coding	1194.66	1265.43	1123.89	-0.120386	0.00956535		1322.23	1454.95	1555.25	934.276	1060.43	1399.88	1203.28	1321.88	918.193	776.233
ENSMUSG00000006289	Osgep	14	51143935	51162350	18416	-	protein_coding	444.473	478.507	410.438	-0.119985	0.0148496		465.825	407.689	534.581	496.84	487.602	338.864	444.489	408.537	427.413	432.886
ENSMUSG00000022421	Nptxr	15	79670552	79688967	18416	-	protein_coding	4877.36	5139.82	4614.9	-0.119787	0.00389074	0.168063	4616.44	4753.13	5542.09	5554.35	5233.1	4601.53	4768.49	4381.46	4879.22	4443.78
ENSMUSG00000048644	Ctxn1	8	4307660	4309274	1615	-	protein_coding	3056.84	3204.02	2909.66	-0.119774	0.000489613	0.0648575	3244.05	3148.26	3541.17	3117.85	2968.77	2913.41	3096.54	3074.14	2732.21	2731.97
ENSMUSG00000040565	Btaf1	19	36903479	36990152	86674	+	protein_coding	1248.88	1327.99	1169.76	-0.119581	0.00938134		1165.76	1238.17	1175.39	1477.02	1583.63	1176.73	1116.8	1215.9	1175.39	1164
ENSMUSG00000024873	Cnih2	19	5142896	5148549	5654	-	protein_coding	1680.71	1768.23	1593.2	-0.119572	0.00224687	0.122316	1856.13	1729.98	1991.69	1673.24	1590.1	1611.67	1728.67	1678.64	1411.46	1535.55
ENSMUSG00000008429	Herpud2	9	25019428	25063116	43689	-	protein_coding	807.643	849.818	765.468	-0.119159	0.00402942		891.039	866.069	861.334	811.866	818.784	839.929	760.652	825.973	716.911	683.875
ENSMUSG00000031841	Cdh13	8	119010472	120051660	1041189	+	protein_coding	860.85	920.666	801.033	-0.118835	0.0138137		806.235	803.513	912.136	1002.68	1078.77	812.035	776.46	687.637	750.458	978.576
ENSMUSG00000032036	Kirrel3	9	34397190	34948012	550823	+	protein_coding	2197.54	2315.17	2079.9	-0.118153	0.00508324	0.188793	2344.65	2528.1	2056.35	2333.89	2312.88	2156.13	1998.34	1942.37	2102.28	2200.39
ENSMUSG00000033633	Clec18a	8	111785552	111819058	33507	-	protein_coding	139.213	161.295	117.13	-0.118017	0.00633374		197.08	206.001	116.615	153.012	133.767	135.339	132.045	93.8422	108.096	116.329
ENSMUSG00000038895	Zfp653	9	21966707	21982672	15966	-	protein_coding	342.391	364.9	319.882	-0.117916	0.0135027		376.243	381.804	397.183	356.429	312.842	331.632	324.532	348.672	285.77	308.801
ENSMUSG00000022325	Pop1	15	34495450	34530794	35345	+	protein_coding	243.621	263.253	223.99	-0.117858	0.0171485		238.884	227.572	278.259	278.122	293.424	184.929	223.174	230.561	242.284	239.004
ENSMUSG00000031557	Plekha2	8	25529160	25592392	63233	-	protein_coding	278.422	298.924	257.92	-0.117644	0.0167209		300.994	278.264	303.66	325.826	285.873	255.181	221.314	271.01	267.133	274.96
ENSMUSG00000019935	Slc17a8	10	89409882	89457115	47234	-	protein_coding	132.799	148.943	116.655	-0.117572	0.0114081		134.97	182.273	152.408	130.511	144.555	137.405	96.7088	110.831	130.46	107.869
ENSMUSG00000032562	Gnai2	9	107491324	107512566	21243	-	protein_coding	6602.1	6969.79	6234.41	-0.117105	0.00825806	0.243093	6128.58	6647.05	7888.24	7203.28	6981.78	6350.61	6769.62	6282.58	6009.88	5759.36
ENSMUSG00000057967	Fgf18	11	33067430	33097400	29971	-	protein_coding	237.124	256.018	218.23	-0.117039	0.0179558		269.939	263.164	281.723	259.221	206.044	212.823	245.492	211.145	213.707	207.983
ENSMUSG00000022438	Parvb	15	84116244	84199889	83646	+	protein_coding	7135.6	7480.96	6790.25	-0.117015	0.00169435	0.105745	6957.51	7398.79	7986.39	7648.82	7413.28	7192.6	7090.43	6687.88	6721.82	6258.51
ENSMUSG00000033880	Lgals3bp	11	118283577	118292918	9342	-	protein_coding	655.566	698.789	612.344	-0.11692	0.0123772		556.601	556.527	494.17	935.176	951.472	512.429	444.489	541.211	759.155	804.434
ENSMUSG00000006800	Sulf2	2	165915009	165997583	82575	-	protein_coding	2825.24	2964.93	2685.56	-0.116848	0.00361561	0.159653	2828.39	3042.56	3287.15	2891.93	2774.59	2984.69	2803.63	2810.41	2522.23	2306.84
ENSMUSG00000034324	Tmem132c	5	127318872	127642857	323986	+	protein_coding	328.729	356.34	301.117	-0.116283	0.018672		326.077	295.52	405.266	343.828	411.01	319.235	277.108	317.122	288.255	303.866
ENSMUSG00000020297	Nsg2	11	31950463	32009202	58740	+	protein_coding	8787.06	9184.57	8389.54	-0.115812	0.000286389	0.0474212	8878.14	9555.87	8870.81	9092.53	9525.51	8839.4	8343.92	8421.53	8371.83	7971.02
ENSMUSG00000086847	Tbx3os2	5	119823160	119829283	6124	-	lncRNA	56.2416	65.796	46.6872	-0.11578	0.00558795		75.2486	65.791	54.2663	71.1057	62.5685	46.4905	40.9153	44.4942	52.1842	49.3518
ENSMUSG00000021262	Evl	12	108520979	108654775	133797	+	protein_coding	3253	3407.28	3098.72	-0.115521	0.00175621	0.105745	3333.63	3316.51	3780.17	3430.18	3175.89	3263.64	3239.75	3166.37	2950.89	2872.98
ENSMUSG00000011158	Brf1	12	112923705	112964324	40620	-	protein_coding	1133.92	1190.48	1077.37	-0.115288	0.00456676		1168.14	1184.24	1275.84	1170.99	1153.2	1096.14	1040.55	1063.81	1165.45	1020.88
ENSMUSG00000071356	Reg3b	6	78347640	78350449	2810	+	protein_coding	90.3082	104.666	75.9502	-0.11525	0.0066221		99.137	127.268	78.513	117.009	101.404	90.9148	66.0224	59.8649	88.2161	74.7327
ENSMUSG00000036510	Cdh8	8	99751103	100143103	392001	-	protein_coding	1437.52	1506.94	1368.09	-0.11507	0.00240816		1537.22	1515.35	1655.7	1374.41	1452.02	1467.03	1358.57	1402.78	1354.3	1257.77
ENSMUSG00000069227	Gprin1	13	54884484	54897687	13204	-	protein_coding	1480.82	1555.76	1405.88	-0.115049	0.00629691		1576.64	1538	1785.02	1396.91	1482.23	1588.94	1533.39	1440.8	1269.81	1196.43
ENSMUSG00000036620	Mgat4b	11	50101717	50125930	24214	+	protein_coding	3613.9	3790.75	3437.05	-0.115034	0.00288716	0.14342	3652.54	3444.86	4090.76	4028.73	3736.85	3325.62	3499.19	3409.87	3567.16	3383.42
ENSMUSG00000026173	Plcd4	1	74582047	74606953	24907	+	protein_coding	2401.43	2515.57	2287.29	-0.115027	0.00135559	0.0987278	2724.48	2762.14	2489.32	2244.78	2357.1	2478.46	2296.83	2350.1	2196.71	2114.37
ENSMUSG00000055044	Pdlim1	19	40209617	40260286	50670	-	protein_coding	559.404	591.988	526.82	-0.114938	0.0136144		556.601	545.742	620.022	629.151	608.424	537.224	522.6	542.829	554.146	477.302
ENSMUSG00000036306	Lzts1	8	69585321	69636877	51557	-	protein_coding	1171.55	1228.08	1115.03	-0.114116	0.00403502		1214.73	1256.5	1236.58	1168.29	1264.31	1202.56	1160.51	1120.44	1083.44	1008.19
ENSMUSG00000028914	Casp9	4	141520923	141543287	22365	+	protein_coding	1412.98	1500.84	1325.12	-0.114086	0.016839		1653.08	1493.78	1399.38	1477.92	1480.07	1516.62	1176.31	1161.7	1367.97	1403
ENSMUSG00000022003	Slc25a30	14	75997557	76024477	26921	-	protein_coding	632.23	666.107	598.352	-0.114057	0.00867541		693.959	653.596	659.278	635.451	688.253	591.979	641.626	626.154	566.571	565.431
ENSMUSG00000063434	Sorcs3	19	48194464	48793944	599481	+	protein_coding	360.813	383.426	338.2	-0.113945	0.0163366		404.909	360.233	390.256	396.032	365.702	341.964	334.761	335.729	321.802	356.743
ENSMUSG00000036339	Tmem260	14	48683581	48761703	78123	+	protein_coding	740.589	794.007	687.171	-0.113353	0.0212452		687.987	707.523	871.725	855.969	846.832	552.721	762.512	698.154	692.061	730.407
ENSMUSG00000062760	Shisal1	15	84263404	84331298	67895	-	protein_coding	5140.69	5362.75	4918.62	-0.113178	0.000343574	0.0546145	5544.51	5800.39	5460.12	4961.2	5047.55	5485.88	5050.25	5206.63	4536.3	4314.05
ENSMUSG00000036206	Sh3bp4	1	88998137	89082790	84654	+	protein_coding	601.015	640.37	561.66	-0.112699	0.0195147		600.794	554.37	623.485	693.956	729.246	515.528	636.976	510.469	556.631	588.696
ENSMUSG00000038871	Bpgm	6	34453142	34482548	29407	+	protein_coding	807.548	874.003	741.094	-0.112541	0.022411		1153.81	995.493	999.886	604.849	615.976	857.492	806.217	733.749	657.272	650.739
ENSMUSG00000029119	Man2b2	5	36964265	36987997	23733	-	protein_coding	817.786	857.484	778.087	-0.112239	0.00534531		862.373	860.676	880.962	877.571	805.838	760.378	790.409	766.918	806.37	766.363
ENSMUSG00000117011	E130008D07Rik	17	43456932	43469182	12251	-	lncRNA	332.42	353.888	310.951	-0.112233	0.0201498		370.271	377.489	412.193	282.623	326.866	353.328	317.093	334.92	280.801	268.615
ENSMUSG00000094002	Gm9866	12	27100949	27210632	109684	-	lncRNA	313.847	346.153	281.542	-0.112092	0.0196318		273.523	298.756	288.651	432.935	436.9	264.479	297.566	195.774	382.684	267.205
ENSMUSG00000039206	Daglb	5	143450339	143491697	41359	+	protein_coding	405.461	429.821	381.101	-0.111032	0.0194828		427.603	394.746	458.377	418.534	449.846	357.461	401.714	393.976	391.381	360.973
ENSMUSG00000030324	Rho	6	115908709	115916997	8289	+	protein_coding	784.759	831.939	737.579	-0.110968	0.0195037		874.317	915.681	705.462	783.963	880.273	766.577	776.46	696.536	709.456	738.867
ENSMUSG00000047844	Bex4	X	135039745	135041192	1448	+	protein_coding	185.679	200.071	171.288	-0.110915	0.0249018		218.579	199.53	233.23	176.414	172.603	191.128	204.576	180.404	137.915	142.415
ENSMUSG00000035027	Map2k2	10	80941749	80969809	28061	+	protein_coding	2396.63	2501.41	2291.84	-0.110779	0.000674691	0.0739948	2480.81	2543.2	2630.18	2534.6	2318.27	2367.92	2357.28	2312.08	2169.37	2252.56
ENSMUSG00000062115	Rai1	11	59995839	60090023	94185	+	protein_coding	3192.38	3330.36	3054.39	-0.110652	0.000543845	0.0697174	3528.32	3480.45	3193.63	3246.56	3202.86	3081.81	3121.65	3087.89	3080.11	2900.48
ENSMUSG00000028369	Svep1	4	58042442	58206859	164418	-	protein_coding	640.837	684.555	597.119	-0.11054	0.0239982		709.487	668.696	839.396	618.35	586.849	620.907	543.987	708.671	583.966	528.064
ENSMUSG00000014837	4931428F04Rik	8	106007041	106016496	9456	-	protein_coding	2455.85	2563.63	2348.06	-0.110379	0.0023077	0.122829	2692.23	2766.46	2678.68	2358.19	2322.58	2680.95	2438.18	2467.4	2186.77	1967.02
ENSMUSG00000024008	Cpne5	17	29374530	29457141	82612	-	protein_coding	1268.9	1345.25	1192.54	-0.110046	0.019742		1126.34	1206.89	1407.46	1540.02	1445.55	1202.56	1256.28	1109.93	1136.87	1257.06
ENSMUSG00000085795	Zfp703	8	27467353	27471489	4137	+	protein_coding	522.703	560.519	484.887	-0.109379	0.0266691		557.795	542.506	723.936	522.042	456.318	468.005	569.094	497.526	438.596	451.216
ENSMUSG00000113852	Gm48062	12	98760707	98763328	2622	+	TEC	212.329	232.524	192.133	-0.109287	0.0242367		266.356	222.179	207.828	189.015	277.243	206.625	200.857	184.449	177.675	191.062
ENSMUSG00000027078	Ube2l6	2	84629172	84640679	11508	+	protein_coding	391.914	440.416	343.413	-0.109196	0.0203784		654.543	514.464	487.242	271.822	274.007	438.044	364.518	322.785	280.801	310.916
ENSMUSG00000100183	Gm28512	1	153626428	153627293	866	+	lncRNA	113.414	124.319	102.509	-0.109138	0.023677		128.998	126.189	123.542	118.81	124.058	116.743	108.797	101.123	90.7011	95.1785
ENSMUSG00000021182	Ccdc88c	12	100877782	100995315	117534	-	protein_coding	302.289	322.746	281.832	-0.108887	0.0271099		355.938	320.327	364.854	267.322	305.291	286.175	335.691	334.111	231.101	222.083
ENSMUSG00000029838	Ptn	6	36691864	36787155	95292	-	protein_coding	10045.4	10489.7	9601.14	-0.108851	0.0017084	0.105745	11392.4	10350.8	10608.5	10550.7	9546	9435.51	9656.93	10332.4	9143.41	9437.47
ENSMUSG00000024481	Lvrn	18	46983105	47040309	57205	+	protein_coding	92.7453	108.045	77.4452	-0.108803	0.00937135		107.498	108.933	148.944	75.6061	99.2465	90.9148	69.7419	67.9547	73.3063	85.3081
ENSMUSG00000031906	Smpd3	8	106979180	107064620	85441	-	protein_coding	4806.07	5030.21	4581.94	-0.108773	0.00816655	0.242193	4913.85	5037.87	5422.01	4936.9	4840.42	5076.77	5060.47	4551.35	4356.14	3864.95
ENSMUSG00000003534	Ddr1	17	35992459	36015513	23055	-	protein_coding	2518.3	2653.74	2382.86	-0.108531	0.0179209	0.358691	2350.62	2547.51	3112.81	2684.92	2572.86	2457.8	2600.91	2446.37	2216.58	2192.63
ENSMUSG00000040972	Igsf21	4	139754157	139974095	219939	-	protein_coding	375.584	404.22	346.948	-0.108326	0.0283604		316.522	404.453	462.996	445.536	391.592	346.096	315.234	292.852	391.381	389.174
ENSMUSG00000034997	Htr2a	14	74878280	74946934	68655	+	protein_coding	158.542	175.675	141.409	-0.107966	0.0222368		149.303	133.739	158.181	205.217	231.935	88.8486	132.045	145.617	177.675	162.861
ENSMUSG00000034336	Ina	19	47003137	47013766	10630	+	protein_coding	6491.16	6758.77	6223.56	-0.107778	0.00132	0.0987278	6852.4	6889.72	7032.68	6414.82	6604.21	6872.33	6675.7	6515.56	5587.43	5466.77
ENSMUSG00000043857	Mgat5b	11	116809689	116877774	68086	+	protein_coding	843.832	890.019	797.646	-0.107763	0.0195076		925.677	890.875	1031.06	861.37	741.113	909.148	792.268	795.232	770.338	721.241
ENSMUSG00000024104	Washc2	6	116184999	116239647	54649	+	protein_coding	3706.8	3892.24	3521.37	-0.107719	0.0123689	0.299719	3960.7	4029.43	3306.78	3965.72	4198.56	3504.35	3354.12	3276.39	3470.25	4001.73
ENSMUSG00000038697	Taf5l	8	124723057	124748136	25080	-	protein_coding	396.177	418.118	374.235	-0.107692	0.0211967		450.297	441.123	415.657	416.734	366.781	401.885	380.326	389.931	352.864	346.168
ENSMUSG00000036073	Galt	4	41755228	41758695	3468	+	polymorphic_pseudogene	375.928	396.542	355.315	-0.10765	0.020686		386.993	376.411	385.637	408.633	425.034	357.461	351.499	330.875	376.472	360.268
ENSMUSG00000042109	Csdc2	15	81820960	81835142	14183	+	protein_coding	3437.63	3592.48	3282.78	-0.107322	0.00481211	0.183878	3543.85	3395.25	3864.45	3786.61	3372.22	3487.82	3260.2	3317.65	3177.02	3171.21
ENSMUSG00000036565	Ttyh3	5	140606333	140634786	28454	-	protein_coding	3311.08	3464.89	3157.27	-0.107272	0.00613489	0.208308	3510.41	3314.36	3978.76	3190.76	3330.15	3158.26	3200.69	3382.37	3072.65	2972.39
ENSMUSG00000042978	Sbk1	7	125848034	125894188	46155	+	protein_coding	4984.35	5193.76	4774.95	-0.107262	0.0011695	0.0929522	5225.6	5488.7	5932.35	4708.28	4613.88	5246.2	5198.1	4968.78	4302.71	4158.95
ENSMUSG00000041164	Zmiz2	11	6339074	6356158	17085	+	protein_coding	3746.04	3928.88	3563.2	-0.107073	0.0114282	0.284581	3628.65	3919.42	4475.24	4071.93	3549.14	3499.19	3688.88	3720.52	3469	3438.41
ENSMUSG00000034361	Cpne2	8	95259618	95297159	37542	+	protein_coding	764.634	802.787	726.481	-0.106839	0.0147978		809.818	777.628	861.334	772.262	792.893	802.736	698.349	692.491	738.033	700.796
ENSMUSG00000030329	Pianp	6	124973657	124980059	6403	+	protein_coding	499.143	533.586	464.7	-0.106673	0.0306151		457.464	472.401	652.35	535.543	550.171	473.17	467.736	434.425	465.93	482.238
ENSMUSG00000038502	Ptov1	7	44512491	44519212	6722	-	protein_coding	5049.63	5273.22	4826.04	-0.106566	0.00422999	0.173299	5084.65	5263.28	5873.46	5287.03	4857.69	4871.17	5138.59	4864.43	4774.85	4481.14
ENSMUSG00000006307	Kmt2b	7	30268283	30288151	19869	-	protein_coding	3024	3151.18	2896.83	-0.106451	0.00114642	0.0929522	3352.74	3284.16	3194.79	3066.55	2857.65	3009.49	2966.36	2863.81	2906.16	2738.32
ENSMUSG00000060166	Zdhhc8	16	18038617	18053000	14384	-	protein_coding	3075.4	3206.19	2944.62	-0.106142	0.00222969	0.122316	3015.92	3203.27	3335.65	3318.57	3157.55	2818.36	3037.03	2809.6	3101.23	2956.88
ENSMUSG00000034951	Cog7	7	121478586	121580934	102349	-	protein_coding	1043.41	1092.91	993.902	-0.105889	0.0093251		1016.45	1070.99	1109.57	1157.49	1110.05	1002.13	1012.65	949.748	941.8	1063.18
ENSMUSG00000021235	Coq6	12	84408431	84420570	12140	+	protein_coding	506.479	532.826	480.132	-0.105841	0.0179968		549.434	540.349	503.407	512.141	558.801	458.707	482.614	474.874	489.537	494.928
ENSMUSG00000034685	Fam171a2	11	102327807	102338508	10702	-	protein_coding	2862.75	2986.05	2739.46	-0.105749	0.00173444	0.105745	3312.13	3025.31	3117.43	2713.72	2761.64	2720.21	2897.54	2838.73	2673.82	2567
ENSMUSG00000029168	Dpysl5	5	30868908	30956719	87812	+	protein_coding	14822.6	15528.7	14116.4	-0.105728	0.0127707	0.30103	14169.4	15035.9	17645.8	15756.7	15035.8	14831.5	15405.5	14052.1	13469.7	12823
ENSMUSG00000041958	Pigs	11	78219241	78233608	14368	+	protein_coding	1517.53	1583.35	1451.72	-0.105702	0.00378522		1581.41	1475.44	1629.14	1652.53	1578.24	1422.61	1490.62	1448.08	1482.28	1414.99
ENSMUSG00000001552	Jup	11	100259784	100288589	28806	-	protein_coding	3798.58	3977.28	3619.87	-0.104913	0.0126732	0.30103	3639.4	3917.26	4405.96	4177.24	3746.56	3860.78	3819.07	3534.45	3498.82	3386.24
ENSMUSG00000097316	Gm10516	1	191821196	191835323	14128	+	lncRNA	251.372	269.327	233.417	-0.104837	0.0339526		285.467	235.122	222.838	292.524	310.685	214.89	238.982	227.325	244.769	241.119
ENSMUSG00000028487	Bnc2	4	84193332	84593512	400181	-	protein_coding	2353.01	2456.81	2249.2	-0.104767	0.00618528	0.208308	2683.87	2764.3	2390.03	2269.98	2175.87	2398.91	2409.35	2318.55	2155.7	1963.5
ENSMUSG00000048349	Pou4f1	14	104699112	104705435	6324	-	protein_coding	3795.13	3946.32	3643.94	-0.104754	0.000151156	0.0327909	4130.31	4041.29	4268.57	3711	3580.43	3864.91	3859.05	3781.19	3283.88	3430.66
ENSMUSG00000001334	Fndc5	4	129030792	129038386	7595	+	protein_coding	273.701	292.011	255.391	-0.104738	0.0331254		295.022	298.756	312.897	271.822	281.558	234.519	283.617	291.235	223.646	243.939
ENSMUSG00000066129	Kndc1	7	139474612	139521450	46839	+	protein_coding	488.78	523.446	454.115	-0.104524	0.0345601		474.185	438.966	638.495	539.144	526.438	442.177	484.474	402.065	470.9	470.957
ENSMUSG00000010660	Plcd1	9	118900595	118922570	21976	-	protein_coding	751.242	790.837	711.648	-0.10452	0.0238218		744.125	849.89	793.212	774.063	792.893	696.325	618.378	744.266	786.49	712.781
ENSMUSG00000023067	Cdkn1a	17	29309950	29319701	9752	+	protein_coding	2093.56	2182.47	2004.65	-0.10432	0.00279568	0.140633	2280.15	2097.76	2090.99	2211.48	2231.97	2095.17	1966.72	1929.43	1971.82	2060.09
ENSMUSG00000022025	Cnmd	14	79875130	79899610	24481	-	protein_coding	547.729	635.518	459.941	-0.104016	0.0110844		684.404	575.941	759.728	586.847	570.667	421.514	496.563	655.278	453.505	272.845
ENSMUSG00000024736	Tmem132a	19	10835186	10847304	12119	-	protein_coding	2600.7	2725.51	2475.89	-0.10387	0.018079	0.358691	2611.01	2824.7	3261.75	2477	2453.11	2839.02	2599.98	2600.08	2303.56	2036.82
ENSMUSG00000013367	Iglon5	7	43122328	43139499	17172	-	protein_coding	1454.9	1523.68	1386.12	-0.103633	0.0148321		1461.97	1535.84	1735.37	1502.22	1382.98	1388.52	1530.6	1469.93	1228.81	1312.76
ENSMUSG00000000085	Scmh1	4	120262478	120387383	124906	+	protein_coding	1231.1	1284.34	1177.86	-0.103406	0.00570463		1273.25	1266.21	1373.98	1297.9	1210.38	1174.66	1166.09	1170.6	1192.78	1185.15
ENSMUSG00000030782	Tgfb1i1	7	127845984	127854871	8888	+	protein_coding	1176.81	1232.83	1120.8	-0.103372	0.0153925		1235.03	1184.24	1318.56	1303.31	1123	1044.49	1118.66	1170.6	1144.32	1125.93
ENSMUSG00000028439	Fam219a	4	41517691	41569538	51848	-	protein_coding	3666.71	3808.06	3525.37	-0.103096	0.00019074	0.0378999	3822.15	3818.04	3984.53	3770.4	3645.15	3615.93	3687.02	3599.17	3406.88	3317.85
ENSMUSG00000005575	Ube2m	7	12769047	12772202	3156	-	protein_coding	2977.66	3096.72	2858.6	-0.103061	0.000640046	0.0739948	3063.69	3088.94	3253.67	3132.25	2945.03	2862.78	2925.44	2918.01	2743.4	2843.37
ENSMUSG00000032220	Myo1e	9	70114632	70307048	192417	+	protein_coding	2156.71	2257.5	2055.93	-0.102931	0.0172582	0.358691	2018.57	2050.31	2036.72	2540.01	2641.9	2054.88	1794.69	1605.83	2333.38	2490.86
ENSMUSG00000027230	Creb3l1	2	91812673	91854847	42175	-	protein_coding	771.968	814.029	729.908	-0.102881	0.0287809		819.373	787.335	968.712	811.866	682.859	721.12	775.53	791.187	698.274	663.429
ENSMUSG00000039372	Marchf4	1	72466271	72576089	109819	-	protein_coding	2609.31	2720.53	2498.09	-0.102655	0.00723035	0.226247	2675.51	2797.74	2720.24	2552.61	2856.57	2694.38	2520.01	2590.37	2435.26	2250.44
ENSMUSG00000057177	Gsk3a	7	24927683	24937276	9594	-	protein_coding	1524.13	1591.94	1456.31	-0.102626	0.0101195		1557.53	1613.5	1768.85	1612.03	1407.79	1497	1478.53	1502.28	1417.67	1386.08
ENSMUSG00000033701	Acbd6	1	155433866	155567076	133211	+	protein_coding	734.25	768.235	700.266	-0.10262	0.014165		766.819	775.471	854.406	744.36	700.119	733.517	742.984	732.131	634.907	657.789
ENSMUSG00000106379	Lhfpl3	5	22951057	23480595	529539	+	protein_coding	577.528	608.043	547.013	-0.102598	0.0234989		506.435	501.522	570.374	716.458	745.428	459.74	489.123	517.75	621.24	647.214
ENSMUSG00000047419	Cmya5	13	93177221	93281232	104012	-	protein_coding	64.757	74.6222	54.8917	-0.102522	0.0146942		76.443	56.0841	72.74	78.3063	89.5376	63.0205	47.4245	50.1571	49.6992	64.1573
ENSMUSG00000038369	Ncoa6	2	155232576	155315814	83239	-	protein_coding	2105.51	2190.07	2020.95	-0.10241	0.00240446	0.125728	2239.54	2209.93	2214.53	2106.17	2180.19	2181.96	2081.1	1988.48	1974.3	1878.89
ENSMUSG00000044468	Tent5c	3	100358944	100396640	37697	-	protein_coding	250.076	295.584	204.567	-0.102259	0.0117742		566.156	367.783	292.114	127.81	124.058	292.374	296.636	185.258	132.945	115.624
ENSMUSG00000050148	Ubqln2	X	152281223	152284566	3344	+	protein_coding	3403.1	3576.63	3229.56	-0.102109	0.026566	0.407619	3138.94	3463.2	4106.92	3780.31	3393.8	3260.54	3561.49	3304.7	3072.65	2948.42
ENSMUSG00000061288	Taok3	5	117258194	117413284	155091	+	protein_coding	1284.94	1341.26	1228.61	-0.102095	0.0122381		1293.56	1429.07	1327.79	1293.4	1362.48	1322.4	1233.04	1247.45	1237.51	1102.66
ENSMUSG00000097248	Gm2694	8	88187097	88252182	65086	+	lncRNA	104.842	115.699	93.9853	-0.101892	0.031421		131.386	141.289	135.089	85.5069	85.2225	111.577	92.0593	110.831	75.7913	79.6679
ENSMUSG00000086290	Snhg12	4	132035934	132038335	2402	+	lncRNA	307.809	327.096	288.523	-0.101787	0.0365986		361.91	338.662	391.41	278.122	265.377	289.274	315.234	310.65	265.891	261.565
ENSMUSG00000034040	Galnt17	5	130900923	131337335	436413	-	protein_coding	4226.19	4394.98	4057.39	-0.10163	0.00185301	0.109908	4150.62	4260.24	4388.64	4675.88	4499.53	4193.45	4018.99	3880.7	4239.34	3954.49
ENSMUSG00000041730	Prrxl1	14	32321364	32371203	49840	+	protein_coding	4187.17	4351.37	4022.96	-0.101329	0.00162308	0.105745	4454	4225.72	4601.09	4269.95	4206.11	4155.22	4288.66	4074.86	3925	3671.07
ENSMUSG00000074653	Lrrc31	3	30733207	30753992	20786	-	protein_coding	19.5182	26.7514	12.285	-0.101122	0.000419294		28.6661	25.885	17.319	30.6025	31.2842	12.3975	11.1587	7.28086	13.6673	16.9206
ENSMUSG00000019082	Slc25a22	7	141009657	141017805	8149	-	protein_coding	2522.19	2632.47	2411.91	-0.100863	0.0110035	0.277554	2450.95	2492.51	2915.37	2731.72	2571.78	2415.44	2461.43	2463.36	2327.17	2392.15
ENSMUSG00000092060	Bend4	5	67549490	67585653	36164	-	protein_coding	1140.1	1203.13	1077.08	-0.100459	0.0354352		1274.45	1064.52	1382.06	1227.7	1066.9	989.732	1087.97	1088.08	1159.23	1060.36
ENSMUSG00000040479	Dgkz	2	91763169	91806209	43041	-	protein_coding	17403	18071.8	16734.2	-0.100445	0.000283312	0.0474212	17548.4	16528.6	17282.1	19662.1	19338	15884.3	16765	15640.9	18050.8	17330.2
ENSMUSG00000047843	Bri3	5	144181247	144383567	202321	+	protein_coding	301.922	323.274	280.571	-0.100383	0.0424092		390.576	290.128	333.68	320.426	281.558	252.082	306.864	292.044	278.316	273.55
ENSMUSG00000005198	Polr2a	11	69624823	69649463	24641	-	protein_coding	3632.87	3781.98	3483.77	-0.100244	0.00741378	0.22839	3976.23	3714.5	3852.91	3899.12	3467.16	3776.06	3631.23	3491.58	3388.24	3131.72
ENSMUSG00000045100	Slc25a26	6	94477312	94581653	104342	+	protein_coding	251.449	267.762	235.137	-0.100039	0.0426621		241.273	290.128	265.559	253.821	288.031	235.552	219.455	255.639	237.314	227.723
ENSMUSG00000029625	Cpsf4	5	145104023	145118851	14829	+	protein_coding	787.367	825.364	749.371	-0.0998411	0.0258077		898.205	836.948	847.478	828.967	715.222	767.61	728.106	730.513	790.217	730.407
ENSMUSG00000051390	Zbtb22	17	34134878	34138299	3422	+	protein_coding	684.357	716.642	652.072	-0.099466	0.0214799		674.848	713.994	755.11	738.06	701.198	650.867	672.312	643.952	610.058	683.17
ENSMUSG00000047557	Lxn	3	67365331	67371259	5929	-	protein_coding	2782.51	2894.67	2670.36	-0.0993528	0.00444091	0.178264	2860.64	3051.19	3004.28	2768.62	2788.61	2920.64	2637.17	2772.39	2401.71	2619.88
ENSMUSG00000032087	Dscaml1	9	45337926	45665010	327085	+	protein_coding	414.163	442.515	385.811	-0.0993223	0.0446417		463.436	419.553	570.374	392.432	366.781	401.885	440.769	393.976	391.381	301.046
ENSMUSG00000115692	Gm49163	17	23984235	23986092	1858	+	lncRNA	92.1747	102.345	82.0045	-0.0992317	0.0298243		107.498	106.776	86.5952	111.609	99.2465	69.2192	87.4099	92.2243	85.7311	75.4378
ENSMUSG00000072214	Septin5	16	18439252	18448704	9453	-	protein_coding	1490.75	1555.05	1426.46	-0.0989776	0.0126719		1587.39	1478.68	1664.94	1576.03	1468.2	1392.65	1548.27	1401.16	1371.7	1418.51
ENSMUSG00000047423	AI837181	19	5475172	5477341	2170	+	protein_coding	1015.99	1062.4	969.579	-0.0988128	0.0218088		961.51	1061.28	1188.09	1066.59	1034.54	1019.69	968.018	965.928	936.83	957.425
ENSMUSG00000037217	Syn1	X	20726750	20787243	60494	-	protein_coding	6110.61	6390.4	5830.82	-0.0987466	0.021105	0.377222	5820.42	5795	6964.56	7033.17	6338.83	5722.47	6199.59	5465.5	5951.48	5815.05
ENSMUSG00000006221	Hspb7	4	141148090	141152622	4533	+	protein_coding	38.6108	46.9391	30.2825	-0.0987384	0.00650251		46.5825	32.3562	51.9571	47.7039	56.0959	25.8281	32.5462	33.9774	27.3346	31.7262
ENSMUSG00000031910	Has3	8	107596874	107611198	14325	+	protein_coding	147.721	159.313	136.13	-0.0986764	0.0431598		154.08	172.567	160.49	147.612	161.815	152.902	129.255	130.247	149.098	119.149
ENSMUSG00000109536	9330162G02Rik	7	58873595	58904536	30942	-	TEC	216.084	231.014	201.153	-0.0986691	0.0460598		216.19	251.3	218.22	227.718	241.644	206.625	187.838	184.449	196.312	230.543
ENSMUSG00000106464	C130083M11Rik	5	52357326	52373776	16451	-	lncRNA	123.762	135.805	111.72	-0.0986559	0.0365475		111.081	127.268	142.016	163.813	134.846	116.743	122.746	103.55	100.641	114.919
ENSMUSG00000103332	Pcdhga2	18	37802006	37974923	172918	+	protein_coding	261.579	282.014	241.144	-0.0985649	0.0435339		291.439	263.164	320.98	258.321	276.164	239.685	312.444	237.033	236.071	180.487
ENSMUSG00000002228	Ppm1j	3	104688372	104693334	4963	+	protein_coding	1683.76	1751.2	1616.33	-0.0982289	0.00420928	0.173299	1644.72	1613.5	1704.19	1849.65	1943.94	1468.07	1578.03	1516.85	1725.81	1792.88
ENSMUSG00000037536	Fbxo34	14	47687878	47769419	81542	+	protein_coding	435.798	460.155	411.442	-0.0982123	0.0401469		415.659	446.516	459.532	513.041	466.027	368.825	389.625	420.672	400.079	478.007
ENSMUSG00000085936	2610307P16Rik	13	28644017	29069603	425587	-	lncRNA	151.842	163.805	139.88	-0.0977053	0.0463032		170.802	152.074	176.654	145.812	173.681	144.637	132.975	154.516	135.43	131.84
ENSMUSG00000035203	Epn1	7	5083234	5101177	17944	+	protein_coding	3779.8	3931.1	3628.49	-0.0975747	0.00661115	0.21713	3834.09	3845	4349.39	3954.92	3672.12	3640.73	3827.44	3623.44	3513.73	3537.11
ENSMUSG00000048332	Lhfp	3	52948949	53169100	220152	+	protein_coding	1292.14	1351.83	1232.44	-0.0974459	0.027716		1278.03	1472.21	1395.91	1226.8	1386.21	1327.56	1155.86	1267.68	1276.03	1135.09
ENSMUSG00000072770	Acrbp	6	125026652	125040230	13579	+	protein_coding	176.913	190.203	163.624	-0.0971211	0.0486828		174.386	190.902	220.529	176.414	188.784	162.2	169.24	152.089	159.037	175.551
ENSMUSG00000040010	Slc7a5	8	122607889	122634433	26545	-	protein_coding	1616.07	1685.36	1546.78	-0.0970133	0.0201381		1594.55	1632.91	1751.53	1803.75	1644.04	1605.47	1609.64	1423.81	1626.41	1468.57
ENSMUSG00000035456	Prdm8	5	98315057	98336850	21794	+	protein_coding	1111.39	1156.26	1066.53	-0.0967572	0.0131606		1251.75	1217.67	1178.85	1112.49	1020.51	1105.44	1170.73	1118.02	1006.41	932.044
ENSMUSG00000064125	Prr36	8	4259543	4267459	7917	-	protein_coding	1393.83	1453.18	1334.48	-0.096644	0.0190489		1502.58	1408.57	1631.45	1405.01	1318.25	1410.21	1381.82	1327.54	1349.33	1203.48
ENSMUSG00000052613	Pcdh15	10	72935174	74485569	1550396	+	protein_coding	207.106	226.556	187.656	-0.0965089	0.0419293		210.218	191.98	289.805	230.419	210.359	164.267	159.941	204.673	195.069	214.328
ENSMUSG00000031925	Maml2	9	13298306	13620684	322379	+	protein_coding	442.835	467.328	418.342	-0.0962692	0.047589		488.519	484.265	465.305	391.532	507.02	441.143	430.54	426.335	429.898	363.793
ENSMUSG00000024914	Drap1	19	5472833	5475007	2175	-	protein_coding	1343.01	1398.66	1287.36	-0.0960397	0.0159923		1407.03	1339.55	1564.49	1361.81	1320.41	1355.46	1372.52	1276.58	1218.87	1213.35
ENSMUSG00000015016	Acsf3	8	123502225	123544619	42395	+	protein_coding	602.661	632.359	572.963	-0.0958706	0.0405427		702.32	632.025	587.693	650.753	589.006	593.013	622.098	530.694	574.026	544.985
ENSMUSG00000111375	Btbd8	5	107585863	107659073	73211	+	protein_coding	683.861	716.01	651.712	-0.0956864	0.033117		790.707	722.623	662.742	703.857	700.119	652.934	632.327	614.828	664.727	693.745
ENSMUSG00000037843	Vstm2l	2	157756573	157786639	30067	+	protein_coding	1592.81	1677.84	1507.79	-0.0955797	0.0445117		1961.24	1708.41	1649.93	1611.13	1458.49	1355.46	1612.43	1478.02	1447.49	1645.53
ENSMUSG00000033909	Usp36	11	118150477	118181070	30594	-	protein_coding	1080.76	1126.53	1034.99	-0.0954428	0.0203635		1252.95	1151.88	1073.78	1104.39	1049.64	1057.92	1100.99	1008.8	1013.86	993.381
ENSMUSG00000008496	Pou2f2	7	24786769	24879151	92383	-	protein_coding	258.891	273.952	243.83	-0.0953903	0.0513214		287.856	265.321	301.351	246.62	268.613	269.645	253.861	242.695	222.404	230.543
ENSMUSG00000024732	Ccdc86	19	10918845	10926630	7786	-	protein_coding	205.755	219.222	192.289	-0.0952683	0.054093		226.94	214.63	241.312	195.316	217.911	189.061	192.488	212.763	200.039	167.091
ENSMUSG00000016349	Eef1a2	2	180789446	180798807	9362	-	protein_coding	7540.86	8046.56	7035.17	-0.0950864	0.0545558	0.522421	6387.77	7191.71	8705.7	9388.66	8558.93	6982.88	7412.17	6339.2	7037.41	7404.18
ENSMUSG00000028793	Rnf19b	4	128952064	128979679	27616	+	protein_coding	1300.7	1352.5	1248.9	-0.0950058	0.0119992		1389.11	1317.98	1439.79	1311.41	1304.23	1352.36	1213.51	1251.5	1220.12	1207
ENSMUSG00000057788	Ddx49	8	70745516	70755139	9624	-	protein_coding	497.95	521.398	474.502	-0.0949859	0.0355214		510.018	536.035	562.291	495.94	502.705	475.237	469.596	457.885	483.325	486.468
ENSMUSG00000037553	Zdhhc18	4	133332610	133377465	44856	-	protein_coding	1515.79	1580.77	1450.82	-0.0949478	0.0240331		1399.86	1528.29	1646.46	1748.84	1580.39	1361.66	1511.08	1388.22	1529.49	1463.63
ENSMUSG00000023044	Csad	15	102085434	102113159	27726	-	protein_coding	1055.93	1101.12	1010.75	-0.0947065	0.0175827		1120.37	1175.61	1178.85	1018.88	1011.88	1014.53	1000.56	1092.94	936.83	1008.89
ENSMUSG00000025478	Dpysl4	7	138665917	138682620	16704	+	protein_coding	2788.79	2899.25	2678.33	-0.0945785	0.0126089	0.30103	2996.8	3098.65	3053.92	2747.02	2599.83	3001.22	2625.09	2727.9	2655.18	2382.28
ENSMUSG00000034220	Gpc1	1	92759367	92788501	29135	+	protein_coding	6266.98	6493.86	6040.11	-0.0945031	0.00104216	0.0900337	6768.79	6740.88	6391.88	6253.71	6314.02	6153.28	6208.89	5805.27	6034.73	5998.36
ENSMUSG00000040007	Bahd1	2	118730858	118755009	24152	+	protein_coding	1726.93	1797.42	1656.44	-0.0944051	0.0190226	0.359265	1630.39	1784.99	1910.87	1838.85	1822.04	1606.51	1738.9	1599.36	1741.96	1595.47
ENSMUSG00000039741	Bahcc1	11	120123773	120183122	59350	+	protein_coding	1177.19	1225.55	1128.83	-0.0943732	0.0189629		1346.11	1293.17	1352.04	1138.59	997.859	1167.43	1232.11	1244.22	1043.68	956.72
ENSMUSG00000024544	Ldlrad4	18	68066328	68401701	335374	+	protein_coding	303.793	322.487	285.098	-0.0943514	0.0559889		302.189	298.756	329.062	382.531	299.897	276.877	300.355	297.706	267.133	283.42
ENSMUSG00000116946	Gm41442	16	31052408	31067131	14724	+	lncRNA	434.924	467.113	402.735	-0.0942334	0.0556971		569.739	550.056	402.956	410.433	402.38	446.309	344.99	428.762	393.866	399.75
ENSMUSG00000066189	Cacng3	7	122269715	122368616	98902	+	protein_coding	111.717	127.995	95.4377	-0.0941844	0.0224394		111.081	90.5975	161.644	106.209	170.445	108.478	96.7088	85.7524	93.186	93.0634
ENSMUSG00000009566	Fpgs	2	32572621	32594157	21537	-	protein_coding	797.8	832.652	762.948	-0.0941535	0.0295084		852.817	932.938	804.758	804.665	768.082	747.981	767.161	775.816	787.732	736.047
ENSMUSG00000040490	Lrfn2	17	49239407	49404616	165210	+	protein_coding	286.919	303.265	270.573	-0.0939747	0.0551318		275.911	314.934	346.381	278.122	300.976	279.976	269.669	267.774	274.588	260.86
ENSMUSG00000000957	Mmp14	14	54669069	54682821	13753	+	protein_coding	2422.6	2546.63	2298.58	-0.0938073	0.0494563	0.502218	2376.9	2398.68	3207.49	2443.7	2306.4	2219.15	2501.41	2570.95	2110.97	2090.4
ENSMUSG00000113853	Gm47583	13	63358764	63362188	3425	+	TEC	267.944	302.592	233.295	-0.0934868	0.0323073		397.742	397.982	346.381	245.72	125.137	252.082	302.215	258.875	213.707	139.595
ENSMUSG00000103032	Gm37121	1	62848461	62851016	2556	+	TEC	41.3505	48.4154	34.2855	-0.0934612	0.0148506		52.5546	55.0056	46.1841	44.1036	44.2294	41.3249	35.3359	29.1235	36.0319	29.6111
ENSMUSG00000051243	Islr2	9	58103580	58111602	8023	-	protein_coding	3477.59	3616.43	3338.75	-0.0934513	0.0280059	0.419807	3730.18	3928.05	3941.81	3076.45	3405.67	4047.78	3574.51	3510.18	2953.38	2607.89
ENSMUSG00000026344	Lypd1	1	125795359	125840838	45480	-	protein_coding	288.564	311.259	265.869	-0.0933956	0.0554414		283.078	244.829	379.864	297.924	350.599	264.479	284.547	276.673	238.556	265.09
ENSMUSG00000007653	Gabrb2	11	42310584	42519855	209272	+	protein_coding	142.537	153.055	132.018	-0.0933772	0.0568366		163.636	150.996	140.862	145.812	163.972	129.14	138.554	134.291	135.43	122.674
ENSMUSG00000079173	Zan	5	137376899	137475326	98428	-	protein_coding	93.0758	103.83	82.3215	-0.0932671	0.0354477		97.9426	135.896	93.5228	104.408	87.3801	84.7161	69.7419	91.4153	83.2462	82.488
ENSMUSG00000035047	Kri1	9	21184753	21199265	14513	-	protein_coding	492.204	514.871	469.538	-0.0932026	0.0425197		542.268	520.935	480.315	502.241	528.596	498.998	482.614	442.515	475.87	447.691
ENSMUSG00000075570	Krt26	11	99219376	99228792	9417	-	protein_coding	68.8943	78.2298	59.5588	-0.0931515	0.0270374		81.2207	62.5554	77.3584	89.1072	80.9075	67.153	49.2843	46.1121	58.3966	76.8478
ENSMUSG00000022537	Tmem44	16	30330673	30369660	38988	-	protein_coding	896.008	954.839	837.177	-0.0931511	0.0596313		897.011	1001.96	1237.73	815.466	822.02	896.751	985.686	724.85	762.883	815.715
ENSMUSG00000078652	Psme3	11	101207039	101214363	7325	+	protein_coding	2158.38	2234.94	2081.82	-0.0930559	0.00318669	0.151128	2374.51	2297.29	2286.11	2114.27	2102.52	2267.7	2186.18	2157.56	1920.87	1876.78
ENSMUSG00000091002	Tcerg1l	7	137810703	137999459	188757	-	protein_coding	1575.92	1637.23	1514.62	-0.0929986	0.0149868		1711.61	1678.21	1848.52	1529.22	1418.58	1698.45	1538.04	1609.88	1392.82	1333.91
ENSMUSG00000047030	Spata2	2	167323053	167334807	11755	-	protein_coding	707.881	740.814	674.949	-0.0929657	0.0431825		658.126	721.544	777.048	769.562	777.791	723.186	714.157	638.289	644.847	654.264
ENSMUSG00000033439	Trmt13	3	116374742	116408236	33495	-	protein_coding	212.931	226.635	199.228	-0.0929586	0.060148		231.718	251.3	226.302	212.417	211.438	178.73	198.067	203.864	207.494	207.983
ENSMUSG00000017721	Pigt	2	164339440	164350221	10782	+	protein_coding	1380.96	1448.31	1313.61	-0.0928819	0.0476483		1325.81	1432.3	1728.44	1478.82	1276.18	1259.38	1398.56	1388.22	1285.97	1235.91
ENSMUSG00000078532	Nkain1	4	130297197	130339644	42448	+	protein_coding	823.837	858.451	789.223	-0.0925331	0.0236779		966.287	956.666	894.817	729.059	745.428	850.26	846.202	815.457	730.578	703.616
ENSMUSG00000035863	Palm	10	79629406	79656730	27325	+	protein_coding	5549.89	5788.43	5311.34	-0.0924833	0.0324709	0.438945	5190.96	5583.61	6460	6255.51	5452.09	5307.15	5582.14	5128.15	5422.18	5117.08
ENSMUSG00000030854	Ptpn5	7	46727543	46783432	55890	-	protein_coding	4963.75	5149.37	4778.13	-0.0923343	0.00918363	0.258835	5198.12	4949.43	5389.68	4971.1	5238.49	4690.38	5254.82	4801.32	4653.09	4491.01
ENSMUSG00000037210	Fam193a	5	34527277	34643800	116524	+	protein_coding	1862.38	1929.14	1795.62	-0.0921561	0.00535896	0.19719	1976.77	1930.59	2009.01	1923.46	1805.85	1881.32	1894.19	1840.44	1694.74	1667.39
ENSMUSG00000021932	Rnaseh2b	14	62530038	62610441	80404	+	protein_coding	309.432	328.384	290.48	-0.0921503	0.0615635		311.744	303.07	312.897	347.428	366.781	229.353	287.337	303.369	293.225	339.117
ENSMUSG00000002984	Tomm40	7	19435238	19449363	14126	-	protein_coding	1334.11	1386.8	1281.42	-0.0921386	0.0187261		1330.59	1523.98	1408.62	1315.91	1354.93	1245.95	1295.34	1306.51	1317.03	1242.26
ENSMUSG00000026826	Nr4a2	2	56996842	57014015	17174	-	protein_coding	205.924	219.564	192.284	-0.0919285	0.0626661		275.911	215.708	217.065	197.116	192.02	204.558	218.525	224.898	159.037	154.401
ENSMUSG00000026796	Niban2	2	32766126	32815266	49141	+	protein_coding	3218.91	3349.04	3088.78	-0.0919108	0.0227237	0.389241	3107.89	3076	3565.41	3460.78	3535.12	3033.25	3276.94	3112.16	3063.96	2957.58
ENSMUSG00000031388	Naa10	X	72960479	72965550	5072	-	protein_coding	386.343	405.935	366.751	-0.0918401	0.0556812		384.604	459.459	404.111	388.831	392.671	369.858	340.341	366.47	387.654	369.433
ENSMUSG00000027220	Syt13	2	92745443	92786403	40961	+	protein_coding	858.153	895.208	821.099	-0.0917329	0.0431138		905.372	897.346	1073.78	810.966	788.578	945.307	910.365	858.333	723.123	668.364
ENSMUSG00000041889	Shisa4	1	135298795	135302975	4181	-	protein_coding	1542.63	1605.7	1479.57	-0.0916906	0.0289405		1561.11	1630.75	1643	1703.84	1489.78	1534.19	1626.38	1388.22	1421.4	1427.68
ENSMUSG00000000402	Egfl6	X	165306003	165368716	62714	-	protein_coding	142.817	153.635	132	-0.0914987	0.0612214		167.219	149.917	166.263	130.511	154.264	138.438	144.133	153.707	108.096	115.624
ENSMUSG00000007944	Ttc9b	7	27353340	27356771	3432	+	protein_coding	1385.86	1449.47	1322.24	-0.09147	0.0428948		1604.11	1405.34	1439.79	1441.02	1357.09	1209.79	1472.02	1318.65	1217.63	1393.13
ENSMUSG00000036241	Ube2r2	4	41135743	41193380	57638	+	protein_coding	2026.87	2103.71	1950.02	-0.0914331	0.0147093	0.332129	2185.79	2081.58	2384.25	1996.36	1870.58	2015.62	2154.56	2045.11	1784.2	1750.58
ENSMUSG00000071856	Mcc	18	44558127	44945249	387123	-	protein_coding	457.831	483.418	432.244	-0.0912849	0.0626083		561.378	571.627	443.367	438.335	402.38	481.435	415.662	499.953	392.624	371.549
ENSMUSG00000046688	Tifa	3	127583454	127625813	42360	+	protein_coding	106.693	117.288	96.097	-0.0912759	0.0487362		113.47	121.875	98.1412	133.211	119.743	95.0473	87.4099	113.258	83.2462	101.524
ENSMUSG00000071454	Dtnb	12	3622381	3831796	209416	+	protein_coding	787.859	820.773	754.945	-0.0911661	0.029852		830.123	900.582	790.903	789.364	792.893	791.372	760.652	752.356	708.214	762.133
ENSMUSG00000061898	Rbak	5	143157941	143166530	8590	-	protein_coding	459.874	481.659	438.088	-0.091104	0.0494028		511.213	525.25	493.015	425.734	453.082	442.177	426.821	448.987	452.263	420.195
ENSMUSG00000000902	Smarcb1	10	75732603	75757451	24849	-	protein_coding	1873.16	1943.94	1802.38	-0.0910909	0.0182894	0.358691	1865.69	2002.85	2187.97	1832.55	1830.67	1929.87	1901.63	1880.89	1709.65	1589.83
ENSMUSG00000024042	Sik1	17	32063224	32074778	11555	-	protein_coding	438.536	460.466	416.606	-0.0910635	0.0580386		432.381	461.616	509.18	442.836	456.318	413.249	394.274	455.458	443.565	376.484
ENSMUSG00000104362	Gm37928	3	118324532	118328662	4131	+	TEC	1702.06	1786.77	1617.34	-0.0909242	0.0588959	0.538073	1927.8	1952.16	1447.87	1805.55	1800.46	1571.38	1502.71	1482.06	1888.57	1642
ENSMUSG00000049313	Sorl1	9	41876016	42035593	159578	-	protein_coding	2828.07	2942.61	2713.52	-0.0908313	0.0233437	0.395761	2681.48	2466.62	2937.31	3294.27	3333.39	2543.55	2663.21	2463.36	3068.93	2828.56
ENSMUSG00000045045	Lrfn4	19	4661813	4665695	3883	-	protein_coding	2350.58	2435.04	2266.13	-0.0905711	0.00438702	0.177898	2444.98	2386.81	2571.3	2354.59	2417.52	2283.2	2366.58	2261.11	2159.43	2260.31
ENSMUSG00000060950	Trmt61a	12	111644539	111650336	5798	+	protein_coding	379.949	398.717	361.181	-0.0905507	0.0576068		402.52	424.945	458.377	352.829	354.914	417.382	355.219	376.178	334.227	322.902
ENSMUSG00000006442	Srm	4	148675960	148679450	3491	+	protein_coding	1285.71	1334.3	1237.12	-0.0904898	0.0155267		1347.31	1476.52	1459.42	1228.6	1159.67	1269.71	1357.64	1334.02	1119.47	1104.78
ENSMUSG00000028072	Ntrk1	3	87685551	87702469	16919	-	protein_coding	13934.3	14442	13426.6	-0.0903919	0.0081576	0.242193	13617.6	13885.1	14783.5	14730.6	15193.3	13179.5	14164.1	13143.6	13886	12759.6
ENSMUSG00000028430	Nol6	4	41114427	41124455	10029	-	protein_coding	1396.91	1451.9	1341.92	-0.0903717	0.0272648		1438.08	1367.59	1603.74	1467.12	1382.98	1382.32	1430.17	1333.21	1319.51	1244.37
ENSMUSG00000020593	Lpin1	12	16585670	16696967	111298	-	protein_coding	1012.71	1051.85	973.578	-0.0902348	0.0265015		956.732	983.63	960.629	1233.1	1125.15	958.738	876.889	842.962	1112.02	1077.28
ENSMUSG00000046947	Adck2	6	39550807	39565703	14897	+	protein_coding	495.985	520.085	471.885	-0.0902078	0.0564278		511.213	468.087	585.384	542.744	492.996	447.342	481.684	483.773	472.142	474.482
ENSMUSG00000037492	Zmat4	8	24126035	24646601	520567	+	protein_coding	537.148	560.396	513.9	-0.0901571	0.0444813		545.851	583.491	528.808	568.846	574.982	531.025	476.105	479.728	540.479	542.165
ENSMUSG00000025475	Adgra1	7	139414090	139458004	43915	+	protein_coding	214.139	230.287	197.991	-0.0900636	0.0650384		174.386	190.902	248.24	262.821	275.085	214.89	171.1	178.786	208.737	216.443
ENSMUSG00000027463	Slc52a3	2	151838431	151851178	12748	+	protein_coding	409.68	434.504	384.857	-0.0900589	0.0684889		439.547	424.945	337.144	434.735	536.147	395.686	376.606	347.054	424.928	380.009
ENSMUSG00000022687	Boc	16	44305412	44379260	73849	-	protein_coding	693.127	726.664	659.591	-0.0900296	0.0570877		627.071	703.209	790.903	789.364	722.773	586.814	661.153	698.963	683.364	667.659
ENSMUSG00000010936	Vac14	8	111345217	111447030	101814	+	protein_coding	1047.39	1087.4	1007.38	-0.0900222	0.0197909		1029.59	1080.7	1162.68	1059.39	1104.66	1008.33	1015.44	1002.33	1018.83	991.971
ENSMUSG00000028137	Celf3	3	94385602	94399505	13904	+	protein_coding	1982.59	2059.34	1905.85	-0.0899992	0.0226119	0.389241	2068.74	2102.08	2384.25	1839.75	1901.87	2093.11	1966.72	1961.79	1833.9	1673.73
ENSMUSG00000024563	Smad2	18	76374651	76444034	69384	+	protein_coding	2975.43	3080.95	2869.91	-0.0898491	0.00654399	0.216715	3216.58	3389.85	3065.47	2867.63	2865.2	3107.63	2932.88	2904.26	2759.55	2645.26
ENSMUSG00000001098	Kctd10	5	114501628	114518569	16942	-	protein_coding	1277.74	1326.19	1229.3	-0.0898446	0.0161149		1341.34	1307.19	1264.29	1338.41	1379.74	1193.26	1247.92	1292.76	1202.72	1209.82
ENSMUSG00000021179	Nrde2	12	100091711	100125912	34202	-	protein_coding	436.22	457.637	414.803	-0.0897328	0.0570125		518.379	449.752	454.913	418.534	446.609	423.58	458.437	423.099	362.804	406.095
ENSMUSG00000059895	Ptp4a3	15	73594994	73630615	35622	+	protein_coding	1563.19	1623.55	1502.83	-0.0895285	0.0169311		1714	1615.65	1624.53	1529.22	1634.33	1544.52	1462.72	1558.91	1399.03	1548.94
ENSMUSG00000049422	Chchd10	10	75768964	75773581	4618	+	protein_coding	480.239	504.858	455.621	-0.0894894	0.0622216		548.24	518.778	478.005	528.343	450.924	455.607	454.717	452.222	414.988	500.568
ENSMUSG00000051166	Eml5	12	98753064	98867743	114680	-	protein_coding	1600.4	1673.39	1527.41	-0.0894333	0.0508366		1592.16	1651.25	1485.97	1576.03	2061.52	1539.35	1419.95	1444.04	1606.53	1627.2
ENSMUSG00000114708	Gm30177	13	36911232	36913233	2002	+	lncRNA	228.433	243.776	213.09	-0.0893727	0.0689234		237.69	235.122	221.684	233.119	291.267	220.055	206.436	177.977	262.163	198.817
ENSMUSG00000022456	Septin3	15	82153003	82178775	25773	+	protein_coding	8679.75	8974.22	8385.28	-0.0893295	0.00108537	0.0917712	9852.79	9492.24	9361.52	8333.77	7830.77	9164.83	8714.02	8879.42	7442.46	7725.67
ENSMUSG00000035441	Myo1d	11	80372952	80670851	297900	-	protein_coding	168.332	181.081	155.584	-0.0893026	0.0661131		189.913	177.959	176.654	171.014	189.863	180.797	153.432	123.775	152.825	167.091
ENSMUSG00000036528	Ppfibp2	7	107194414	107347790	153377	+	protein_coding	135.854	148.235	123.474	-0.0892445	0.0588377		143.331	127.268	121.233	147.612	201.729	130.173	113.447	114.876	119.278	139.595
ENSMUSG00000054520	Sh3bp2	5	34683182	34720985	37804	+	protein_coding	354.534	373.273	335.795	-0.0892135	0.0630806		408.492	404.453	421.43	305.125	326.866	354.361	330.112	370.515	308.135	315.852
ENSMUSG00000074607	Tox2	2	163045045	163166090	121046	+	protein_coding	677.647	712.703	642.592	-0.0892067	0.0664732		726.209	622.318	813.995	762.362	638.63	609.543	713.227	645.57	641.12	603.502
ENSMUSG00000026163	Sphkap	1	83231860	83385921	154062	-	protein_coding	558.401	590.041	526.761	-0.0891416	0.0713525		535.101	620.161	527.653	669.654	597.637	486.601	464.946	420.672	546.691	714.896
ENSMUSG00000045752	Tssc4	7	142622986	142624830	1845	+	protein_coding	707.095	735.499	678.69	-0.0891049	0.033817		699.931	753.9	768.965	720.058	734.64	653.967	691.84	709.48	684.607	653.559
ENSMUSG00000109336	Samd4b	7	28098947	28297569	198623	-	protein_coding	1698.77	1760.42	1637.11	-0.0890747	0.0156397	0.339839	1687.72	1792.54	1909.71	1760.54	1651.59	1687.09	1671.02	1690.78	1615.22	1521.45
ENSMUSG00000036995	Asap3	4	135933676	135972527	38852	+	protein_coding	609.825	636.478	583.172	-0.0890553	0.0469752		677.237	624.475	659.278	634.551	586.849	563.052	554.216	627.772	597.633	573.186
ENSMUSG00000056851	Pcbp2	15	102378974	102408496	29523	+	protein_coding	3771.3	3933.77	3608.84	-0.0890477	0.0475783	0.496263	3498.46	3792.15	4490.25	4156.54	3731.45	3599.4	3648.9	3942.99	3486.4	3366.5
ENSMUSG00000022383	Ppara	15	85619184	85687020	67837	+	protein_coding	53.5376	61.1348	45.9404	-0.0889743	0.0280744		74.0542	51.77	68.1216	62.105	49.6233	47.5237	49.2843	50.966	45.9718	35.9563
ENSMUSG00000023809	Rps6ka2	17	7437514	7570714	133201	+	protein_coding	2581.9	2677.32	2486.48	-0.0887904	0.0210827	0.377222	2588.31	2585.26	2721.4	2767.72	2723.89	2608.64	2637.17	2456.89	2475.02	2254.67
ENSMUSG00000030374	Strn4	7	16549814	16574856	25043	+	protein_coding	3381.33	3495.81	3266.86	-0.0887023	0.00247199	0.12758	3445.91	3490.16	3671.64	3501.28	3370.07	3241.94	3398.76	3361.33	3185.72	3146.53
ENSMUSG00000000823	Zfp512b	2	181223896	181234596	10701	-	protein_coding	4018.47	4158.62	3878.32	-0.088667	0.00676872	0.220483	4371.58	4306.61	4237.39	3975.62	3901.9	4055.01	3898.11	3877.46	4002.03	3558.97
ENSMUSG00000039578	Ccser1	6	61157308	62359849	1202542	+	protein_coding	275.875	289.894	261.857	-0.0886229	0.0678279		293.828	292.285	309.433	274.522	279.4	277.91	249.211	266.156	267.133	248.874
ENSMUSG00000024613	Tcof1	18	60946827	60982043	35217	-	protein_coding	701.186	731.896	670.476	-0.088594	0.0561752		704.709	723.701	854.406	716.458	660.205	723.186	736.475	681.974	636.15	574.596
ENSMUSG00000071724	Smpd5	15	76178548	76181096	2549	+	protein_coding	112.929	122.206	103.653	-0.0885921	0.0621607		127.803	114.325	133.934	126.01	108.955	125.008	107.868	109.213	89.4586	86.7182
ENSMUSG00000058756	Thra	11	98631464	98659832	28369	+	protein_coding	10695.2	11061.8	10328.6	-0.0885653	0.00388894	0.168063	10722.3	10564.3	11636.1	11233.8	11152.3	10359.1	10805.3	10386.6	10052.9	10038.9
ENSMUSG00000039130	Zc3hc1	6	30366379	30391027	24649	-	protein_coding	663.057	691.299	634.815	-0.0883927	0.0447498		698.737	736.644	647.732	678.655	694.726	679.795	624.888	644.761	580.238	644.394
ENSMUSG00000023018	Smarcd1	15	99600010	99611872	11863	+	protein_coding	1741.28	1807.64	1674.93	-0.0883284	0.0252787	0.398641	1766.55	1896.08	2096.76	1676.84	1601.97	1764.57	1767.73	1744.17	1602.8	1495.36
ENSMUSG00000046056	Sbsn	7	30450896	30455559	4664	+	protein_coding	174.855	185.354	164.356	-0.0882301	0.0743967		176.774	175.802	181.273	205.217	187.705	164.267	153.432	144.808	185.13	174.141
ENSMUSG00000028958	Tmub1	5	24650456	24652852	2397	-	protein_coding	398.502	417.347	379.657	-0.0881051	0.0622487		389.382	393.668	419.121	423.934	460.633	400.852	384.975	370.515	364.047	377.894
ENSMUSG00000014498	Ankrd52	10	128212984	128244573	31590	+	protein_coding	3567.01	3688.61	3445.4	-0.0880535	0.0036157	0.159653	3666.88	3484.77	3766.31	3816.31	3708.8	3388.64	3508.48	3511.8	3420.55	3397.52
ENSMUSG00000036591	Arhgap21	2	20852730	20973692	120963	-	protein_coding	6318.3	6537.62	6098.98	-0.0880477	0.00764133	0.231806	6766.4	6706.37	6219.84	6430.12	6565.37	6421.89	6079.64	5822.26	6286.95	5884.14
ENSMUSG00000029033	Acap3	4	155976279	155991708	15430	+	protein_coding	5350.05	5526.93	5173.18	-0.0880462	0.00207801	0.117972	5576.76	5535.07	5611.37	5505.74	5405.7	5397.03	5268.77	5077.19	5263.15	4859.74
ENSMUSG00000026938	Fcna	2	25514678	25518042	3365	-	protein_coding	66.6629	76.0316	57.2942	-0.0880393	0.031242		65.6932	67.9481	88.9044	91.8074	65.8047	43.3912	52.074	66.3368	58.3966	66.2724
ENSMUSG00000020027	Socs2	10	95221224	95253042	31819	-	protein_coding	1206.47	1253.79	1159.15	-0.0880139	0.0308157		1292.36	1270.52	1151.14	1204.3	1350.62	1154	1089.83	1128.53	1190.3	1233.09
ENSMUSG00000022557	Bop1	15	76337189	76361477	24289	-	protein_coding	1630.08	1687.33	1572.84	-0.0879275	0.00917161	0.258835	1651.89	1797.93	1699.57	1666.93	1620.31	1568.28	1599.41	1625.25	1535.71	1535.55
ENSMUSG00000052889	Prkcb	7	121887974	122233625	345652	+	protein_coding	751.458	788.156	714.759	-0.0878968	0.0670331		684.404	683.795	879.807	890.172	802.602	655	633.257	720.805	771.58	793.154
ENSMUSG00000033713	Foxn3	12	99156337	99529841	373505	-	protein_coding	2089.41	2164	2014.82	-0.0878492	0.0309703	0.434301	2288.51	2248.76	2189.13	2104.37	1989.25	2320.39	2181.53	2134.1	1769.29	1668.8
ENSMUSG00000003410	Elavl3	9	21926301	21963319	37019	-	protein_coding	7490.64	7734.83	7246.46	-0.08744	0.0014925	0.100529	7668.19	7877.66	8286.58	7525.51	7316.19	7686.43	7566.53	7377.94	6863.46	6737.93
ENSMUSG00000026836	Acvr1	2	58278656	58457169	178514	-	protein_coding	659.091	685.385	632.796	-0.0873483	0.0387234		687.987	647.125	719.317	688.556	683.938	640.536	614.659	653.66	631.18	623.948
ENSMUSG00000023795	Pisd-ps2	17	3126853	3134458	7606	-	transcribed_unprocessed_pseudogene	138.654	149.063	128.246	-0.0872077	0.0727564		142.136	153.153	125.852	149.412	174.76	134.306	129.255	120.539	121.763	135.365
ENSMUSG00000041642	Kif21b	1	136059127	136105736	46610	+	protein_coding	2524.73	2617.81	2431.66	-0.087205	0.0241683	0.395761	2587.12	2719	2862.26	2546.31	2374.36	2712.98	2490.25	2343.63	2348.29	2263.13
ENSMUSG00000053522	Lgals7	7	28563278	28565709	2432	+	protein_coding	256.864	274.051	239.677	-0.0871418	0.0754076		284.272	311.698	265.559	219.618	289.109	268.612	253.861	252.403	247.254	176.256
ENSMUSG00000102729	Gm32444	3	118330670	118334180	3511	+	TEC	1573.91	1646.43	1501.39	-0.0870335	0.0677821		1856.13	1644.78	1383.21	1675.94	1672.09	1505.26	1347.41	1367.18	1749.41	1537.66
ENSMUSG00000058966	Tlcd3b	7	126396840	126429391	32552	+	protein_coding	1853.72	1928.46	1778.97	-0.0870234	0.0421097	0.4859	1753.41	1854.01	2064.43	2099.87	1870.58	1767.67	1884.89	1760.35	1663.68	1818.26
ENSMUSG00000078584	AU022252	4	119060767	119089909	29143	-	protein_coding	1806.62	1901.21	1712.04	-0.08697	0.076564	0.578514	1902.71	1956.47	1776.93	1927.06	1942.86	1995.99	1380.89	1411.68	1852.54	1919.08
ENSMUSG00000085287	4833418N02Rik	17	87582314	87590242	7929	-	lncRNA	112.672	121.563	103.782	-0.0869665	0.0705545		132.581	126.189	130.47	99.9081	118.664	118.809	104.148	105.977	96.9135	93.0634
ENSMUSG00000042492	Tbc1d10b	7	126796631	126807640	11010	-	protein_coding	1858.15	1924.84	1791.47	-0.0869366	0.020736	0.374568	1844.19	1821.66	2028.64	2017.06	1912.65	1835.86	1787.25	1809.7	1828.93	1695.59
ENSMUSG00000059674	Cdh24	14	54868688	54878821	10134	-	protein_coding	490.149	517.106	463.192	-0.0867317	0.076406		569.739	528.485	596.93	470.738	419.64	425.647	454.717	524.222	472.142	439.231
ENSMUSG00000041729	Coro2b	9	62326774	62444326	117553	-	protein_coding	2652.68	2744.36	2560.99	-0.0866029	0.0106198	0.275838	2620.56	2750.28	2827.62	2846.93	2676.42	2599.34	2694.83	2509.47	2452.66	2548.67
ENSMUSG00000026827	Gpd2	2	57127647	57260731	133085	+	protein_coding	1847.1	1928.52	1765.68	-0.086535	0.065126	0.549557	2050.82	1868.03	1812.73	1866.75	2044.26	2003.23	1897.91	1685.92	1764.32	1477.03
ENSMUSG00000026883	Dab2ip	2	35448278	35621006	172729	+	protein_coding	3169.18	3278.52	3059.84	-0.0865287	0.0137693	0.314478	3112.66	3238.86	3459.19	3372.57	3209.33	3153.09	3144.9	3130.77	3034.14	2836.32
ENSMUSG00000022240	Ctnnd2	15	30172739	31029487	856749	+	protein_coding	3376.06	3488.41	3263.7	-0.0864603	0.00927724	0.259632	3466.21	3582.91	3832.13	3315.87	3244.93	3575.64	3403.41	3468.12	2959.59	2911.76
ENSMUSG00000087516	Tbx3os1	5	119708195	119809430	101236	-	lncRNA	175.446	186.343	164.55	-0.0864466	0.080176		187.524	202.766	169.727	198.016	173.681	158.068	156.222	165.842	172.705	169.911
ENSMUSG00000032318	Isl2	9	55445956	55453464	7509	+	protein_coding	4323.08	4462.77	4183.39	-0.0864174	0.000752725	0.0779822	4666.61	4486.73	4538.74	4340.15	4281.62	4228.57	4249.61	4164.65	4177.22	4096.9
ENSMUSG00000038555	Reep2	18	34973642	34980516	6875	+	protein_coding	3619.02	3747.23	3490.82	-0.0863836	0.0170181	0.358691	3470.99	3705.87	3748.99	3982.82	3827.46	3564.27	3667.5	3298.23	3533.61	3390.47
ENSMUSG00000050549	Fam241a	3	127662707	127689973	27267	-	protein_coding	153.196	163.918	142.474	-0.0863805	0.0782908		180.358	161.781	176.654	147.612	153.185	169.432	146.923	141.572	115.551	138.89
ENSMUSG00000032280	Tle3	9	61279648	61325779	46132	+	protein_coding	2466.06	2554.07	2378.05	-0.086348	0.0239215	0.395761	2731.64	2575.56	2781.44	2391.49	2290.22	2410.28	2690.18	2511.9	2265.04	2012.85
ENSMUSG00000010066	Cacna2d2	9	107276811	107406542	129732	+	protein_coding	5663	5851.02	5474.97	-0.0862372	0.006443	0.215164	5945.83	5664.5	6022.41	5962.08	5660.29	5679.08	5785.79	5469.55	5355.09	5085.35
ENSMUSG00000025132	Arhgdia	11	120468930	120472450	3521	-	protein_coding	16213.5	16776.6	15650.4	-0.086189	0.0114577	0.284581	16031.5	15848.1	17504.9	17819.6	16678.8	15257.2	16444.2	15707.2	15160.7	15682.6
ENSMUSG00000115234	Gm49130	14	55177812	55180309	2498	+	lncRNA	68.5407	77.5311	59.5503	-0.0861611	0.0375609		78.8318	67.9481	85.4406	75.6061	79.8287	40.2918	69.7419	66.3368	67.0939	54.287
ENSMUSG00000020538	Srebf1	11	60089915	60113407	23493	-	protein_coding	1898.85	1972.56	1825.14	-0.0861464	0.0412826	0.48333	1900.33	1877.74	2122.16	2112.47	1850.08	1714.98	1847.7	1884.93	1939.51	1738.59
ENSMUSG00000040721	Zfhx2	14	55297719	55329781	32063	-	protein_coding	2535.89	2646.52	2425.26	-0.0860691	0.0617584	0.539402	2473.65	2329.65	2917.68	2819.03	2692.6	2301.8	2667.86	2435.04	2503.6	2218.01
ENSMUSG00000053465	Hs6st3	14	119375753	120107227	731475	+	protein_coding	259.084	272.59	245.577	-0.0860166	0.0790537		248.44	281.499	277.105	280.823	275.085	223.155	259.44	247.549	250.981	246.759
ENSMUSG00000038807	Rap1gap2	11	74274182	74501741	227560	-	protein_coding	1872.98	1947.66	1798.3	-0.085981	0.0446693	0.4859	1789.24	1890.68	1887.78	1966.66	2203.92	1709.82	1939.76	1589.66	1912.18	1840.12
ENSMUSG00000015843	Rxrg	1	167425953	167467192	41240	+	protein_coding	278.86	294.511	263.208	-0.0858626	0.0816539		267.551	281.499	346.381	282.623	294.503	245.883	275.248	272.628	257.193	265.09
ENSMUSG00000004031	Brinp2	1	158072839	158183896	111058	-	protein_coding	3301.21	3417.22	3185.2	-0.0857456	0.0154804	0.339839	3160.44	3264.74	3306.78	3514.78	3839.33	3131.4	3129.09	3053.11	3476.46	3135.95
ENSMUSG00000034595	Ppp1r18	17	36176485	36186488	10004	+	protein_coding	1497.75	1551.09	1444.41	-0.0855607	0.0287293		1602.91	1530.45	1621.06	1522.02	1478.99	1483.56	1504.57	1452.13	1502.16	1279.62
ENSMUSG00000020238	Ncln	10	81322083	81332226	10144	-	protein_coding	2057.36	2128.03	1986.69	-0.0854999	0.010794	0.277554	2195.35	2091.29	2265.33	2077.37	2010.82	1961.9	2120.15	2011.14	1913.42	1926.84
ENSMUSG00000050751	Pgbd5	8	125095788	125166397	70610	-	protein_coding	770.046	801.016	739.076	-0.0854975	0.0547498		742.93	762.529	798.985	850.569	850.068	722.153	752.283	618.064	807.612	795.269
ENSMUSG00000027551	Zfp64	2	168735251	168797507	62257	-	protein_coding	659.315	685.289	633.342	-0.0854745	0.0398353		697.542	707.523	698.535	666.954	655.89	642.602	624.888	646.379	606.33	646.509
ENSMUSG00000076431	Sox4	13	29132902	29137696	4795	-	protein_coding	3496.93	3614.13	3379.72	-0.0853263	0.0101253	0.271382	4034.76	3804.01	4050.35	2976.54	3205.01	3885.58	3615.42	3654.99	2952.13	2790.49
ENSMUSG00000020086	Macroh2a2	10	61574444	61619926	45483	-	protein_coding	1142.54	1183.1	1101.98	-0.0852015	0.0355053		1273.25	1224.14	1219.26	1123.29	1075.53	1252.14	1136.33	1223.18	954.225	944.029
ENSMUSG00000004937	Sgta	10	80879909	80896015	16107	-	protein_coding	2915.68	3011.11	2820.25	-0.0850789	0.00341279	0.154249	2938.28	3044.72	3093.18	3038.65	2940.72	2834.89	2884.53	2784.53	2738.43	2858.88
ENSMUSG00000033685	Ucp2	7	100142544	100151227	8684	+	protein_coding	679.301	707.805	650.797	-0.0850687	0.054107		805.04	721.544	729.709	651.653	631.078	648.801	701.139	643.143	624.968	635.933
ENSMUSG00000056999	Ide	19	37246142	37340010	93869	-	protein_coding	4087.21	4419.26	3755.16	-0.0848815	0.0814476	0.591039	3565.35	3768.42	3339.11	5714.56	5708.83	3724.41	3698.18	3621.02	3757.26	3974.93
ENSMUSG00000019461	Plscr3	11	69737202	69742884	5683	+	protein_coding	1877.19	1941.59	1812.8	-0.0848498	0.015554	0.339839	1848.97	1928.43	1994	2015.26	1921.28	1826.56	1902.56	1824.26	1728.29	1782.31
ENSMUSG00000026435	Slc45a3	1	131890705	131910707	20003	+	protein_coding	574.748	598.814	550.683	-0.0848298	0.0643202		643.793	629.868	547.282	562.545	610.582	564.085	551.426	542.829	578.996	516.079
ENSMUSG00000115729	Gm5468	15	25415108	25464448	49341	+	lncRNA	50.9078	57.6548	44.1608	-0.0847755	0.0390861		58.5267	70.1052	64.6577	43.2035	51.7808	52.6893	46.4946	44.4942	39.7594	37.3664
ENSMUSG00000063576	Klhdc3	17	46985476	46991840	6365	-	protein_coding	2744.58	2843.48	2645.68	-0.084771	0.0280998	0.419807	2639.67	2798.81	3080.48	2948.64	2749.78	2613.8	2758.06	2760.26	2496.14	2600.13
ENSMUSG00000042258	Isl1	13	116434817	116446225	11409	-	protein_coding	6930.33	7232.85	6627.8	-0.0846728	0.0616922	0.539402	8166.26	8586.27	6789.06	6188.9	6433.76	7651.31	6419.05	6704.06	6106.79	6257.81
ENSMUSG00000063430	Wscd2	5	113638199	113727786	89588	+	protein_coding	189.953	207.575	172.332	-0.0846335	0.0655926		187.524	180.116	270.177	158.413	241.644	188.028	179.469	158.561	177.675	157.926
ENSMUSG00000037570	Mcrs1	15	99140698	99149842	9145	-	protein_coding	603.347	630.046	576.649	-0.0846075	0.0680347		615.127	676.245	655.814	618.35	584.691	558.919	523.529	592.177	583.966	624.653
ENSMUSG00000043999	Gpr75	11	30835358	30843729	8372	+	protein_coding	281.417	295.609	267.224	-0.0844438	0.0828116		274.717	291.206	273.641	321.326	317.157	236.585	277.108	267.774	273.346	281.305
ENSMUSG00000061086	Myl4	11	104441489	104486579	45091	+	protein_coding	82.3166	96.9651	67.6681	-0.0843506	0.0222771		119.442	100.304	95.832	49.504	119.743	56.8218	86.48	76.0446	53.4267	65.5674
ENSMUSG00000039236	Isg20	7	78563172	78570144	6973	+	protein_coding	50.9804	66.8609	35.0998	-0.0842898	0.00418177		143.331	80.8906	71.5854	18.0015	20.4966	58.888	52.074	26.6965	17.3947	20.4457
ENSMUSG00000056612	Ppp1r14b	19	6952336	6954692	2357	+	protein_coding	531.565	556.105	507.026	-0.084237	0.0737261		640.21	546.82	628.104	500.44	464.948	509.33	517.02	546.065	504.447	458.267
ENSMUSG00000050623	Catsperz	19	6899739	6902748	3010	-	protein_coding	195.836	207.554	184.117	-0.0842355	0.0877425		230.523	226.494	202.055	189.915	188.784	207.658	198.997	173.123	191.342	149.465
ENSMUSG00000029860	Zyx	6	42326564	42337147	10584	+	protein_coding	1444.98	1506.34	1383.63	-0.0842237	0.0660746		1404.64	1448.48	1771.16	1569.73	1337.67	1378.19	1434.82	1423	1315.79	1366.34
ENSMUSG00000058135	Gstm1	3	107919571	107925289	5719	-	protein_coding	584.367	612.186	556.548	-0.0841688	0.0821145		623.488	606.14	643.114	676.855	511.335	549.621	567.234	633.435	520.599	511.849
ENSMUSG00000062209	Erbb4	1	68071345	69147218	1075874	-	protein_coding	101.708	110.668	92.7484	-0.0841296	0.0726424		127.803	111.09	107.378	103.508	103.562	103.312	84.6202	89.7973	84.4887	101.524
ENSMUSG00000041740	Rnf10	5	115379471	115410957	31487	-	protein_coding	4613.63	4760.43	4466.83	-0.084078	0.00337345	0.154249	4938.93	4820	5221.11	4504.86	4317.22	4727.57	4753.61	4604.74	4175.98	4072.23
ENSMUSG00000046743	Fat4	3	38941089	39066134	125046	+	protein_coding	1454.89	1514.66	1395.12	-0.0839718	0.0625565		1465.56	1563.88	1858.91	1369.91	1315.02	1503.19	1419.02	1561.34	1308.33	1183.74
ENSMUSG00000025427	Rnf165	18	77543806	77652857	109052	-	protein_coding	363.661	382.141	345.182	-0.0839293	0.0863591		372.66	342.976	460.686	376.23	358.15	357.461	346.85	353.526	336.712	331.362
ENSMUSG00000024220	Zfp523	17	28396103	28424860	28758	+	protein_coding	1733.3	1793.16	1673.45	-0.083824	0.0171665	0.358691	1839.41	1787.14	1826.58	1775.84	1736.81	1562.08	1709.14	1670.55	1700.96	1724.49
ENSMUSG00000000378	Ccm2	11	6496887	6546744	49858	+	protein_coding	1106.35	1155.51	1057.19	-0.0837765	0.0742519		1089.31	1041.87	1282.76	1195.3	1168.3	1056.88	1162.37	1065.43	916.95	1084.33
ENSMUSG00000028121	Bcar3	3	122087785	122323840	236056	+	protein_coding	401.046	419.541	382.55	-0.0837524	0.0791183		416.853	405.531	408.729	427.535	439.058	409.117	375.677	334.111	376.472	417.375
ENSMUSG00000060961	Slc4a4	5	89034345	89387512	353168	+	protein_coding	2526.47	2619	2433.95	-0.0836948	0.0368285	0.467034	2778.23	2576.63	2722.55	2699.32	2318.27	2368.95	2406.56	2635.67	2443.96	2314.6
ENSMUSG00000031921	Terf2	8	107796032	107823179	27148	-	protein_coding	827.116	857.404	796.827	-0.0836404	0.0408409		870.734	847.733	874.034	848.769	845.753	825.465	753.213	842.962	803.885	758.608
ENSMUSG00000104033	Gm37773	3	118319800	118321919	2120	+	TEC	392.063	412.297	371.829	-0.0835594	0.0894138		425.214	470.244	356.772	439.235	370.017	353.328	361.728	354.335	396.351	393.404
ENSMUSG00000038987	Cfap157	2	32667393	32674440	7048	-	protein_coding	79.7813	87.4479	72.1148	-0.0834514	0.0653148		70.4709	79.812	77.3584	112.509	97.089	60.9543	75.3213	62.2918	79.5187	82.488
ENSMUSG00000024968	Rcor2	19	7244690	7252590	7901	+	protein_coding	630.874	654.739	607.009	-0.0833365	0.049411		698.737	706.444	707.771	581.447	579.298	630.205	641.626	647.997	586.451	528.769
ENSMUSG00000033707	Lrrc24	15	76599476	76606373	6898	-	protein_coding	216.098	229.104	203.091	-0.0832596	0.0921227		214.996	243.75	203.21	226.818	256.746	196.293	225.964	182.022	197.554	213.623
ENSMUSG00000047945	Marcksl1	4	129407374	129409778	2405	+	protein_coding	4619.32	4773.35	4465.29	-0.0832326	0.00416506	0.173299	5165.87	5064.83	5282.31	4228.54	4125.2	4685.21	4695.03	4815.89	3952.33	4177.98
ENSMUSG00000023266	Frs3	17	47999955	48015211	15257	+	protein_coding	393.959	411.956	375.962	-0.0831324	0.0816634		392.965	400.139	427.203	450.036	389.435	352.295	344.06	367.279	393.866	422.31
ENSMUSG00000015095	Fbxw5	2	25390762	25395483	4722	+	protein_coding	2141.04	2211.53	2070.56	-0.0831027	0.00980484	0.26688	2237.15	2367.4	2238.77	2164.67	2049.66	2056.95	2136.89	2130.87	2005.36	2022.72
ENSMUSG00000072875	Gpr27	6	99669640	99672027	2388	+	protein_coding	675.992	704.379	647.606	-0.0830205	0.070908		735.764	663.303	793.212	616.55	713.065	691.159	649.065	703.817	608.815	585.171
ENSMUSG00000048920	Fkrp	7	16543171	16550657	7487	-	protein_coding	732.369	759.973	704.765	-0.0829916	0.0443303		811.012	760.371	781.666	743.46	703.356	707.689	755.073	716.761	654.787	689.515
ENSMUSG00000039201	Tbc1d25	X	8020711	8042420	21710	-	protein_coding	595.16	618.409	571.911	-0.0829912	0.0564666		613.933	587.805	661.587	592.248	636.472	584.748	582.113	569.525	564.086	559.085
ENSMUSG00000000627	Sema4f	6	82888866	82916750	27885	-	protein_coding	7294.45	7557.52	7031.38	-0.0829257	0.0313803	0.436033	6959.9	7005.12	7474.9	8150.16	8197.55	7105.82	7327.55	6508.28	7435	6780.23
ENSMUSG00000060882	Kcnd2	6	21215502	21729804	514303	+	protein_coding	167.26	187.044	147.477	-0.0829229	0.0509717		145.719	150.996	287.496	188.115	162.894	148.77	164.591	152.089	121.763	150.17
ENSMUSG00000087528	9830144P21Rik	2	129047878	129072499	24622	-	lncRNA	113.429	122.916	103.942	-0.0829222	0.0757573		127.803	120.797	108.533	132.311	125.137	130.173	92.0593	91.4153	103.126	102.934
ENSMUSG00000040463	Mybbp1a	11	72332181	72342594	10414	+	protein_coding	2430.64	2509.07	2352.22	-0.0829179	0.0118133	0.291589	2510.67	2641.35	2553.98	2341.99	2497.34	2439.2	2416.79	2397.83	2352.02	2155.26
ENSMUSG00000025374	Nabp2	10	128237264	128247361	10098	-	protein_coding	989.435	1024.94	953.93	-0.0828874	0.0387645		1097.67	1005.2	1102.65	928.875	990.308	1006.26	1048.92	1011.23	842.402	860.836
ENSMUSG00000038473	Nos1ap	1	170130237	170417430	287194	-	protein_coding	175.701	186.946	164.456	-0.0828872	0.0907445		177.969	182.273	169.727	183.615	221.147	163.233	159.941	126.202	193.827	179.077
ENSMUSG00000026466	Tor1aip1	1	155880345	155912226	31882	-	protein_coding	592.151	617.265	567.036	-0.0828848	0.0712576		618.711	608.297	652.35	593.148	613.818	527.926	606.29	641.525	524.327	535.115
ENSMUSG00000052928	Ctif	18	75564295	75830625	266331	-	protein_coding	2566.06	2663.1	2469.03	-0.0828564	0.0558743	0.525632	2404.37	2615.46	2940.77	2701.12	2653.77	2660.29	2650.19	2409.97	2380.59	2244.1
ENSMUSG00000032185	Carm1	9	21458190	21503919	45730	+	protein_coding	1560.76	1611.36	1510.16	-0.0828279	0.017683		1651.89	1655.56	1727.29	1540.92	1481.15	1636.47	1565.94	1564.58	1440.03	1343.78
ENSMUSG00000053693	Mast1	8	85638532	85663988	25457	-	protein_coding	3988.21	4122.74	3853.68	-0.0827135	0.0214648	0.379648	3998.92	3934.52	4304.36	4404.96	3970.94	3997.15	3959.48	3683.31	3841.75	3786.69
ENSMUSG00000030207	Fam234b	6	135174975	135221953	46979	+	protein_coding	1552.15	1610.4	1493.9	-0.082672	0.0485586		1522.89	1713.8	1581.81	1540.92	1692.58	1606.51	1498.06	1392.26	1425.12	1547.53
ENSMUSG00000025020	Slit1	19	41588696	41732104	143409	-	protein_coding	1658.99	1721.87	1596.1	-0.082622	0.0517689	0.512097	1747.44	1607.03	1797.72	1669.63	1787.52	1724.28	1665.44	1446.46	1527.01	1617.33
ENSMUSG00000021716	Srek1ip1	13	104928992	104975782	46791	+	protein_coding	380.182	398.249	362.115	-0.0824589	0.086704		425.214	397.982	393.719	403.233	371.096	373.99	324.532	362.425	354.107	395.519
ENSMUSG00000041115	Iqsec2	X	150927264	151008232	80969	+	protein_coding	817.431	852.748	782.113	-0.0824255	0.0765748		783.541	766.843	945.62	882.071	885.667	702.524	827.604	750.738	786.49	843.211
ENSMUSG00000073411	H2-D1	17	35481706	35486475	4770	+	protein_coding	788.675	820.408	756.941	-0.0824157	0.0596093		758.458	715.073	823.232	850.569	954.708	730.418	729.966	705.435	777.793	841.096
ENSMUSG00000040482	Dxo	17	35055995	35058209	2215	+	protein_coding	459.317	479.75	438.884	-0.0823818	0.0803863		489.713	489.658	518.417	450.036	450.924	392.587	459.367	475.683	447.293	419.49
ENSMUSG00000024319	Vps52	17	34174786	34186009	11224	+	protein_coding	1388.06	1434.65	1341.47	-0.0823649	0.0193294		1413	1394.55	1521.77	1438.32	1405.63	1370.95	1346.48	1329.97	1318.27	1341.66
ENSMUSG00000025158	Rfng	11	120671572	120675033	3462	-	protein_coding	1396.67	1448.99	1344.34	-0.082334	0.0456562		1451.22	1480.84	1630.3	1381.61	1300.99	1280.04	1397.63	1372.04	1354.3	1317.69
ENSMUSG00000112926	Gm7172	12	51180334	51181485	1152	-	processed_pseudogene	35.4568	41.6752	29.2385	-0.0823181	0.0234469		46.5825	37.7489	42.7203	46.8038	34.5205	24.7949	28.8267	25.8875	33.547	33.1362
ENSMUSG00000021256	Vash1	12	86725474	86738865	13392	+	protein_coding	1988.61	2054.67	1922.55	-0.0822909	0.0229158	0.390847	1969.6	2158.16	2170.65	1963.06	2011.9	1934.01	2089.47	1987.68	1837.63	1763.97
ENSMUSG00000048763	Hoxb3	11	96214152	96238756	24605	+	protein_coding	198.378	210.648	186.109	-0.0822316	0.0957749		217.385	245.907	221.684	182.715	185.548	166.333	213.875	193.347	186.372	170.616
ENSMUSG00000042766	Trim46	3	89141484	89153616	12133	-	protein_coding	2875.26	2969.4	2781.12	-0.0822297	0.0108614	0.277554	3191.5	2866.76	2985.8	2873.03	2929.93	2787.37	2899.4	2772.39	2686.24	2760.18
ENSMUSG00000020524	Gria1	11	56902213	57221070	318858	+	protein_coding	1339.33	1395.12	1283.53	-0.0821194	0.0743099		1275.64	1161.59	1511.37	1467.12	1559.9	1263.51	1243.27	1192.44	1438.79	1279.62
ENSMUSG00000047632	Fgfbp3	19	36894950	36897015	2066	-	protein_coding	58.8723	67.6163	50.1282	-0.082036	0.0344628		64.4988	56.0841	49.6479	83.7068	84.1438	55.7886	58.5832	46.9211	48.4567	40.8915
ENSMUSG00000032028	Nxpe2	9	48229306	48264754	35449	-	protein_coding	28.7545	35.8031	21.706	-0.0820306	0.00865214		39.4159	32.3562	33.4835	36.0029	37.7568	30.9937	28.8267	14.5617	18.6372	15.5106
ENSMUSG00000031169	Porcn	X	8060087	8072764	12678	-	protein_coding	1159.5	1199.5	1119.51	-0.0819995	0.0319329		1258.92	1152.96	1145.37	1227.7	1212.53	1124.04	1157.72	1067.86	1131.9	1116.06
ENSMUSG00000000384	Tbrg4	11	6565598	6576067	10470	-	protein_coding	1058.12	1096.72	1019.52	-0.0819762	0.0482313		1133.51	1134.63	1079.55	1125.09	1010.8	942.208	1046.13	1027.41	1072.26	1009.6
ENSMUSG00000003575	Crtc1	8	70835005	70892229	57225	-	protein_coding	1951.12	2017.46	1884.78	-0.0819567	0.0310937	0.434301	1890.77	2034.13	2163.73	2093.57	1905.1	1899.91	1930.46	1909.2	1898.51	1785.83
ENSMUSG00000022831	Hcls1	16	36755345	36783574	28230	+	protein_coding	49.5424	56.5139	42.5708	-0.081944	0.0381834		65.6932	51.77	73.8946	45.9037	45.3082	42.358	54.8637	50.1571	37.2744	28.201
ENSMUSG00000044229	Nxpe4	9	48073321	48311325	238005	+	protein_coding	456.707	477.975	435.439	-0.0819159	0.0919549		526.74	488.579	401.802	495.94	476.815	465.938	424.031	412.582	462.203	412.44
ENSMUSG00000074064	Mlycd	8	120121617	120137841	16225	+	protein_coding	460.847	479.337	442.357	-0.0818603	0.0703759		467.019	450.83	467.614	486.939	524.28	424.614	442.629	405.301	474.627	464.612
ENSMUSG00000022498	Txndc11	16	10892775	10952514	59740	-	protein_coding	942.954	977.375	908.532	-0.0818156	0.0462743		963.898	957.745	1039.14	991.88	934.212	933.943	843.412	942.467	907.011	915.828
ENSMUSG00000020848	Doc2b	11	75659792	75686875	27084	-	protein_coding	290.911	324.016	257.805	-0.0816869	0.0560053		237.69	294.442	350.999	270.922	466.027	315.102	298.495	242.695	205.009	227.723
ENSMUSG00000004994	Ccdc130	8	84984424	84997009	12586	-	protein_coding	260.569	273.857	247.281	-0.0815631	0.0955326		275.911	281.499	297.887	258.321	255.668	236.585	255.72	244.313	241.041	258.744
ENSMUSG00000040631	Dok4	8	95590456	95602958	12503	-	protein_coding	16025.2	16532.6	15517.8	-0.0815614	0.00965942	0.26688	17144.7	17292.3	15698	16296.7	16231.1	16742.8	15667.8	15403.1	14793	14982.5
ENSMUSG00000000120	Ngfr	11	95459644	95478561	18918	-	protein_coding	29036.3	29932.9	28139.7	-0.0815459	0.00296029	0.145237	29849.8	28758.2	30042.8	30522.4	30491.3	27507.9	29752.8	27547.5	28145.9	27744.2
ENSMUSG00000045193	Cirbp	10	80001819	80008620	6802	+	protein_coding	1940.79	2012.94	1868.64	-0.0815377	0.0519201	0.512097	2228.79	2121.49	1883.16	1909.95	1921.28	1928.84	1812.36	1768.44	1910.93	1922.61
ENSMUSG00000042548	Asxl1	2	153187749	153245927	58179	+	protein_coding	2219	2288.58	2149.41	-0.081527	0.00977759	0.26688	2237.15	2370.63	2343.84	2220.48	2270.8	2261.51	2222.44	2142.19	2074.94	2045.98
ENSMUSG00000026799	Med27	2	29236831	29414805	177975	+	protein_coding	384.686	401.89	367.482	-0.0814867	0.0849441		408.492	419.553	386.792	377.13	417.483	340.931	359.868	365.661	378.956	391.994
ENSMUSG00000046378	Asphd1	7	126544739	126548754	4016	-	protein_coding	469.537	488.732	450.341	-0.0813561	0.0736708		459.852	489.658	479.16	484.239	530.753	458.707	439.839	421.481	452.263	479.417
ENSMUSG00000106099	Gm42664	3	119536857	119540095	3239	-	lncRNA	258.434	273.76	243.107	-0.081348	0.099878		309.355	284.735	237.848	289.823	247.038	244.85	248.281	227.325	223.646	271.435
ENSMUSG00000063594	Gng8	7	16625711	16629361	3651	+	protein_coding	257.038	272.041	242.036	-0.0812938	0.10009		338.021	273.949	254.013	265.521	228.698	252.082	252.001	228.134	246.011	231.953
ENSMUSG00000037461	Ints7	1	191307748	191355800	48053	+	protein_coding	1256.96	1320.23	1193.69	-0.0811746	0.0995505		1604.11	1149.72	1071.47	1330.31	1445.55	1101.31	1083.32	1087.28	1334.42	1362.11
ENSMUSG00000040125	Gpr26	7	131568189	131596134	27946	+	protein_coding	831.425	866.037	796.813	-0.0811599	0.0770648		854.012	936.174	875.189	813.666	851.147	888.486	786.689	736.176	728.093	844.621
ENSMUSG00000036957	Lrfn3	7	30054914	30062197	7284	-	protein_coding	557.91	583.544	532.276	-0.0811436	0.0946797		532.712	611.533	681.216	594.948	497.311	543.423	578.393	535.548	537.994	466.022
ENSMUSG00000046079	Lrrc8d	5	105847835	105980302	132468	+	protein_coding	2830.73	2918.72	2742.74	-0.0810783	0.0131564	0.30545	2922.75	3047.96	2996.19	2804.63	2822.05	2930.97	2914.28	2724.66	2661.39	2482.4
ENSMUSG00000063919	Srrm4	5	116577334	116729876	152543	-	protein_coding	1735.46	1791.34	1679.59	-0.0810193	0.0198085	0.364309	1771.33	1947.85	1842.75	1668.73	1726.03	1759.41	1716.58	1734.46	1646.29	1541.19
ENSMUSG00000030852	Tacc2	7	130179168	130366515	187348	+	protein_coding	2852.41	2944.33	2760.49	-0.0810038	0.0176422	0.358691	3062.5	3146.1	2980.03	2803.73	2729.28	2960.93	2795.26	2718.19	2779.43	2548.67
ENSMUSG00000049643	2310022A10Rik	7	27252658	27281524	28867	+	protein_coding	317.52	331.782	303.257	-0.0810031	0.090856		315.327	334.348	353.308	325.826	330.103	293.407	313.374	322.785	296.953	289.766
ENSMUSG00000040699	Limd2	11	106047082	106051686	4605	-	protein_coding	1208.82	1248.27	1169.37	-0.0809798	0.026629		1341.34	1253.26	1300.08	1182.7	1163.99	1230.45	1263.72	1234.51	1074.75	1043.44
ENSMUSG00000003411	Rab3b	4	108736260	108800521	64262	+	protein_coding	812.202	845.835	778.568	-0.0809732	0.0767844		836.095	845.576	803.603	795.664	948.236	796.538	754.143	709.48	759.155	873.527
ENSMUSG00000026694	Eef1aknmt	1	162359696	162376120	16425	-	protein_coding	628.119	652.135	604.104	-0.0809689	0.0680876		673.654	637.418	652.35	616.55	680.702	622.973	562.585	593.795	651.06	590.107
ENSMUSG00000041592	Sdk2	11	113667200	113957872	290673	-	protein_coding	1062.41	1101.12	1023.69	-0.080885	0.0591603		1103.65	1188.55	1145.37	1080.99	987.071	1167.43	1051.71	1091.32	849.856	958.13
ENSMUSG00000005881	Ergic3	2	155849965	155860199	10235	+	protein_coding	2520.92	2599.04	2442.79	-0.0808755	0.00558941	0.200734	2570.4	2675.86	2616.33	2527.4	2605.22	2478.46	2388.89	2438.28	2462.6	2445.73
ENSMUSG00000035606	Ky	9	102382949	102423438	40490	+	protein_coding	42.2188	48.5742	35.8634	-0.0808393	0.0344591		41.8048	49.6129	43.8749	50.4041	57.1746	43.3912	38.1256	32.3594	32.3045	33.1362
ENSMUSG00000036905	C1qb	4	136607440	136613498	6059	-	protein_coding	309.667	326.553	292.781	-0.080835	0.102134		328.466	270.714	342.917	357.329	333.339	267.579	252.001	265.347	308.135	370.844
ENSMUSG00000057615	Ldoc1	X	60753103	60754561	1459	+	protein_coding	155.399	168.709	142.088	-0.080747	0.0826545		198.274	162.86	147.789	167.414	167.209	159.101	150.643	164.224	91.9435	144.53
ENSMUSG00000026398	Nr5a2	1	136770309	136888186	117878	-	protein_coding	62.0301	70.1065	53.9538	-0.0807349	0.0461378		89.5816	84.1262	57.7301	57.6047	61.4897	75.418	53.9338	60.6739	36.0319	43.7116
ENSMUSG00000031970	Dbndd1	8	124231457	124242202	10746	-	protein_coding	812.704	842.078	783.33	-0.0806034	0.0513736		808.624	821.848	915.6	848.769	815.547	796.538	758.792	788.76	781.52	791.039
ENSMUSG00000058571	Gpc6	14	117162727	118213956	1051230	+	protein_coding	902.916	937.716	868.116	-0.0805762	0.0617536		978.232	917.839	999.886	941.476	851.147	875.055	832.254	940.849	807.612	884.807
ENSMUSG00000017478	Zc3h18	8	123103348	123144099	40752	+	protein_coding	1020.33	1057.26	983.393	-0.0805258	0.047169		1182.48	1066.68	1128.05	936.076	973.047	1043.45	1011.72	979.681	964.165	917.943
ENSMUSG00000056665	Them6	15	74593053	74596488	3436	+	protein_coding	1075.38	1117	1033.77	-0.0804649	0.0662989		1006.9	1013.83	1055.31	1278.1	1230.87	942.208	1051.71	872.895	1075.99	1226.04
ENSMUSG00000028901	Gmeb1	4	131948336	131988913	40578	-	protein_coding	995.761	1029.27	962.253	-0.0804398	0.0395698		999.731	1116.29	1033.37	1009.88	987.071	993.864	994.055	1006.38	924.405	892.563
ENSMUSG00000030534	Vps33b	7	79919397	79941502	22106	+	protein_coding	724.771	750.504	699.037	-0.0803164	0.0491363		726.209	764.686	768.965	740.76	751.9	667.397	702.069	694.918	724.366	706.436
ENSMUSG00000067925	Rtl8a	X	52644455	52645649	1195	-	protein_coding	412.04	430.491	393.59	-0.0802602	0.0904162		427.603	383.961	431.821	463.537	445.531	401.885	388.695	391.549	362.804	423.015
ENSMUSG00000027487	Cdk5rap1	2	154177300	154214930	37631	-	protein_coding	334.444	370.428	298.46	-0.0802197	0.0648696		453.88	337.583	371.782	230.419	458.476	373.99	253.861	274.246	265.891	324.312
ENSMUSG00000032593	Amigo3	9	107930358	107932900	2543	+	protein_coding	564.327	586.449	542.204	-0.0802093	0.0706782		575.711	518.778	558.828	627.351	651.575	546.522	530.039	506.424	554.146	573.891
ENSMUSG00000025404	R3hdm2	10	127216196	127335253	119058	+	protein_coding	2176.04	2249.34	2102.73	-0.0802064	0.0364409	0.467034	2198.93	2218.56	2507.8	2260.98	2060.44	2116.87	2198.27	2164.84	2073.7	1959.97
ENSMUSG00000050721	Plekho2	9	65459980	65487322	27343	-	protein_coding	405.414	425.18	385.648	-0.0802004	0.0987906		432.381	391.51	439.904	433.835	428.27	362.626	402.643	427.953	331.742	403.275
ENSMUSG00000039115	Itga9	9	118435758	118730071	294314	+	protein_coding	383.173	402.913	363.432	-0.080159	0.104153		440.742	372.097	411.039	402.333	388.356	380.189	330.112	442.515	332.985	331.362
ENSMUSG00000038463	Olfml2b	1	170472101	170510358	38258	+	protein_coding	976.775	1016.06	937.494	-0.0801474	0.0805924		1086.92	1051.58	1024.13	849.669	1067.98	968.036	948.49	980.49	964.165	826.29
ENSMUSG00000024222	Fkbp5	17	28618068	28736501	118434	-	protein_coding	1417.57	1469.89	1365.26	-0.0801433	0.06764		1461.97	1456.03	1667.25	1497.72	1266.47	1422.61	1412.51	1522.51	1262.36	1206.3
ENSMUSG00000020926	Adam11	11	102652265	102671088	18824	+	protein_coding	15562.9	16018.7	15107.1	-0.0801361	0.00042476	0.0602856	15759.2	15820	15644.9	16598.2	16271	14917.3	15268.8	14317.4	15673.9	15358.3
ENSMUSG00000045176	Borcs6	11	68950543	68952404	1862	+	protein_coding	275.31	289.057	261.564	-0.0800853	0.103655		260.384	262.085	324.443	306.025	292.346	250.016	269.669	264.538	268.376	255.219
ENSMUSG00000097736	9530059O14Rik	9	122401564	122508661	107098	+	lncRNA	105.273	113.317	97.2284	-0.0800466	0.0914631		131.386	108.933	111.996	110.709	103.562	98.1467	106.008	88.9883	100.641	92.3584
ENSMUSG00000031344	Gabrq	X	71868784	71886208	17425	+	protein_coding	48.8022	58.0504	39.554	-0.0798684	0.0212755		46.5825	55.0056	87.7498	40.5033	60.4109	51.6561	38.1256	35.5953	43.4868	28.9061
ENSMUSG00000060279	Ap2a1	7	44549797	44578920	29124	-	protein_coding	4014.78	4154.77	3874.78	-0.0798069	0.048057	0.497942	3849.62	3942.07	4423.28	4526.47	4032.43	4033.31	4014.35	3686.54	3888.96	3750.74
ENSMUSG00000090061	Nwd2	5	63806445	63967889	161445	+	protein_coding	5449.22	5623.57	5274.87	-0.0797331	0.019826	0.364309	6019.89	6010.71	5551.33	5256.42	5279.48	5678.04	5215.77	5463.07	5260.66	4756.81
ENSMUSG00000030499	Kctd15	7	34338439	34356157	17719	-	protein_coding	653.212	680.755	625.669	-0.0797026	0.0905098		641.405	825.084	741.255	621.05	574.982	710.789	638.836	656.087	562.844	559.79
ENSMUSG00000085148	Mir22hg	11	75352365	75357502	5138	+	lncRNA	498.605	518.265	478.945	-0.0796123	0.0831854		515.99	541.428	453.759	541.844	538.304	486.601	472.385	474.874	492.022	468.842
ENSMUSG00000038000	Acd	8	106422492	106427734	5243	-	protein_coding	796.66	826.722	766.598	-0.0795446	0.0712832		849.234	893.032	823.232	838.868	729.246	793.438	718.807	809.794	767.853	743.097
ENSMUSG00000032289	Thsd4	9	59874214	60429329	555116	-	protein_coding	1295.57	1362.31	1228.83	-0.0795333	0.107054		1214.73	1406.42	1464.04	1574.23	1152.12	1172.59	1146.56	1469.93	1126.93	1228.15
ENSMUSG00000001156	Mxd1	6	86624024	86646143	22120	-	protein_coding	464.516	483.258	445.774	-0.0794959	0.0867456		495.685	472.401	518.417	500.44	429.349	461.806	463.086	430.38	438.596	435.001
ENSMUSG00000074247	Dda1	8	71921843	71928742	6900	+	protein_coding	2278.14	2352.71	2203.58	-0.0794924	0.0241998	0.395761	2250.29	2404.07	2562.06	2292.49	2254.62	2178.86	2267.08	2306.42	2084.88	2180.64
ENSMUSG00000021986	Amer2	14	60610708	60625646	14939	+	protein_coding	4788.81	4932.26	4645.35	-0.0794244	0.00581871	0.202838	4880.41	4958.05	4866.65	4905.4	5050.78	4668.68	4771.28	4761.68	4651.85	4373.27
ENSMUSG00000079466	Prdm12	2	31530049	31545807	15759	+	protein_coding	4146.04	4276.29	4015.79	-0.0794144	0.0272906	0.413942	4325	4282.89	4679.6	4222.24	3871.69	4305.02	4366.77	4124.2	3763.47	3519.49
ENSMUSG00000085282	Gm15663	10	105409814	105419735	9922	+	lncRNA	392.597	412.756	372.437	-0.0793594	0.106856		495.685	464.851	366.009	356.429	380.805	369.858	383.116	381.841	372.744	354.628
ENSMUSG00000074227	Spint2	7	28955748	28981337	25590	-	protein_coding	335.62	351.469	319.772	-0.0793276	0.105621		373.854	381.804	383.328	330.327	288.031	348.162	333.831	306.605	336.712	273.55
ENSMUSG00000053293	Pom121	5	135404995	135423400	18406	-	protein_coding	1265.84	1310	1221.68	-0.0792864	0.0543741		1266.09	1293.17	1447.87	1335.71	1207.14	1198.42	1241.41	1245.03	1262.36	1161.18
ENSMUSG00000040860	Crocc	4	140743948	140787861	43914	-	protein_coding	836.22	872.023	800.417	-0.079283	0.0970873		880.289	871.461	862.488	796.564	949.314	855.426	722.526	683.592	858.554	881.987
ENSMUSG00000036693	Nop14	5	34795880	34817492	21613	-	protein_coding	871.032	902.916	839.148	-0.0792519	0.0590873		954.343	966.373	853.251	899.173	841.438	843.028	836.903	886.647	785.248	843.916
ENSMUSG00000037993	Dhx38	8	110274643	110292493	17851	-	protein_coding	986.513	1018.89	954.138	-0.0792501	0.0336532		1034.37	1046.18	1065.7	978.379	969.811	964.937	1006.14	955.411	936.83	907.368
ENSMUSG00000021263	Degs2	12	108644970	108668570	23601	-	protein_coding	49.0744	55.411	42.7377	-0.079234	0.0506984		57.3323	55.0056	54.2663	46.8038	63.6472	47.5237	39.9854	42.8762	41.0018	42.3015
ENSMUSG00000029713	Gnb2	5	137526389	137531772	5384	-	protein_coding	7414.6	7655.51	7173.69	-0.0792154	0.0337001	0.444841	7177.28	7571.36	8493.26	7624.52	7411.13	7370.3	7681.84	7405.45	6713.12	6697.74
ENSMUSG00000051817	Sox12	2	152235531	152239983	4453	-	protein_coding	2005.34	2071.92	1938.76	-0.0791887	0.0275755	0.416674	2244.32	2035.21	2239.93	1979.26	1860.87	1939.17	2026.24	2076.66	1800.35	1851.4
ENSMUSG00000032312	Csk	9	57533929	57560914	26986	-	protein_coding	3035.96	3134.83	2937.08	-0.0791199	0.0328733	0.43986	2944.25	3064.14	3443.02	3138.55	3084.19	2984.69	3077.01	2960.08	2894.98	2768.64
ENSMUSG00000002981	Clptm1	7	19365496	19398958	33463	-	protein_coding	3626.92	3738.27	3515.57	-0.0791013	0.0100707	0.271382	3528.32	3683.22	3817.12	3862.21	3800.49	3406.21	3654.48	3458.41	3538.58	3520.19
ENSMUSG00000013846	St3gal1	15	66974724	67048679	73956	-	protein_coding	1830.67	1887.07	1774.26	-0.0790851	0.0287394	0.426159	2037.68	1990.99	1953.59	1717.34	1735.74	1948.47	1940.69	1851.77	1651.26	1479.14
ENSMUSG00000071456	1110002L01Rik	12	3453878	3477011	23134	-	lncRNA	119.526	128.775	110.277	-0.0789488	0.0916401		130.192	122.954	129.315	139.511	121.901	100.213	127.395	119.73	118.036	86.0131
ENSMUSG00000024787	Snx15	19	6169429	6178334	8906	-	protein_coding	685.19	711.219	659.161	-0.0788725	0.0728255		648.571	725.858	781.666	685.855	714.143	658.099	674.172	668.221	631.18	664.134
ENSMUSG00000020289	Nprl3	11	32175628	32217707	42080	-	protein_coding	836.781	867.777	805.786	-0.0788027	0.075339		846.845	945.881	775.893	891.072	879.195	747.981	766.231	767.727	873.464	873.527
ENSMUSG00000018921	Pelp1	11	70283709	70300857	17149	-	protein_coding	1232.82	1277.07	1188.56	-0.0787812	0.0693329		1193.23	1268.36	1443.25	1242.1	1238.42	1218.05	1217.23	1279	1176.63	1051.9
ENSMUSG00000047181	Samd14	11	94900705	94916913	16209	+	protein_coding	11109.3	11464.3	10754.3	-0.0786936	0.0234058	0.395761	10675.7	10872.8	11943.2	12254.5	11575.2	10872.6	11115.9	10550.8	10786	10446.4
ENSMUSG00000031748	Gnao1	8	94536594	94696016	159423	+	protein_coding	19303.5	19916.2	18690.8	-0.0786893	0.0181947	0.358691	19260.1	18302.8	20105.1	20861	21052.1	18840	19490.5	18080	18544	18499.2
ENSMUSG00000043154	Ppp2r3a	9	100982283	101128994	146712	-	protein_coding	898.645	930.543	866.746	-0.0785768	0.0536286		975.843	968.53	974.485	819.066	914.794	892.618	851.781	897.973	857.311	834.045
ENSMUSG00000027603	Ggt7	2	155332299	155360157	27859	-	protein_coding	3286.07	3401.16	3170.97	-0.0785709	0.0556326	0.525632	3427.99	3434.07	3090.87	3304.17	3748.71	3387.61	3171.86	2906.68	3190.69	3198
ENSMUSG00000035900	Gramd4	15	85941896	86021835	79940	+	protein_coding	1949.59	2013.41	1885.76	-0.0785628	0.0411975	0.48333	1911.08	1925.2	2140.63	2067.47	2022.69	1919.54	1962.07	1846.91	1937.03	1763.27
ENSMUSG00000032513	Gorasp1	9	119754323	119766631	12309	-	protein_coding	664.753	689.072	640.434	-0.0785549	0.0707643		670.071	668.696	750.492	662.454	693.647	661.199	659.294	684.401	600.118	597.157
ENSMUSG00000040669	Phc1	6	122294690	122317520	22831	-	protein_coding	1422.63	1468.8	1376.46	-0.0785259	0.0348139		1579.03	1485.15	1594.51	1395.11	1290.2	1414.35	1447.84	1464.26	1331.94	1223.92
ENSMUSG00000021819	Zswim8	14	20757620	20773687	16068	+	protein_coding	5413.24	5576.12	5250.36	-0.0785196	0.0101751	0.271382	5783.39	5508.11	5717.59	5484.14	5387.36	5377.4	5590.51	5118.45	5250.72	4914.73
ENSMUSG00000030678	Maz	7	126621302	126626209	4908	-	protein_coding	4914.98	5065.84	4764.12	-0.0784005	0.00916644	0.258835	5249.48	5106.89	5390.84	4719.98	4862	4693.48	5123.71	4793.23	4597.18	4612.98
ENSMUSG00000034472	Rasd2	8	75940572	75950741	10170	+	protein_coding	194.247	207.132	181.363	-0.0783732	0.10753		161.247	187.666	229.766	246.62	210.359	164.267	180.399	159.37	181.402	221.378
ENSMUSG00000030401	Rtn2	7	19016549	19030085	13537	+	protein_coding	2125.48	2191.71	2059.25	-0.0783288	0.0186892	0.359265	2133.24	2151.69	2298.81	2231.28	2143.51	2153.03	2061.57	2033.79	1984.24	2063.61
ENSMUSG00000055024	Ep300	15	81469552	81536278	66727	+	protein_coding	2576.35	2655.28	2497.42	-0.0782853	0.0149119	0.334801	2759.11	2740.57	2757.19	2504.9	2514.6	2583.84	2464.21	2545.07	2553.3	2340.69
ENSMUSG00000038677	Scube3	17	28361115	28393828	32714	+	protein_coding	496.47	520.875	472.066	-0.0782073	0.108865		593.628	560.841	618.867	465.338	365.702	527.926	463.086	533.121	433.626	402.57
ENSMUSG00000070972	Dnajc25	4	58995062	59025573	30512	+	protein_coding	152.132	161.186	143.078	-0.0781453	0.112667		171.997	165.017	175.5	141.311	152.106	139.472	157.152	145.617	144.128	129.02
ENSMUSG00000025422	Agap2	10	126911153	126929038	17886	+	protein_coding	2122.58	2194.55	2050.61	-0.078107	0.0336674	0.444841	2329.12	2304.84	2446.6	1923.46	1968.75	2184.02	2074.59	2064.53	1980.51	1949.4
ENSMUSG00000022463	Srebf2	15	82031382	82089580	58199	+	protein_coding	6335.06	6542.89	6127.23	-0.0780924	0.0429255	0.4859	6179.94	6311.62	7197.79	6536.33	6488.78	6220.43	6678.49	6086.8	5955.21	5695.2
ENSMUSG00000028785	Hpca	4	129005363	129015829	10467	-	protein_coding	1905	1967.82	1842.17	-0.0780343	0.0370196	0.467034	2184.6	2024.42	1952.43	1743.44	1934.23	1982.56	1857.93	1927	1714.62	1728.72
ENSMUSG00000110669	Gm10060	8	19834762	19834872	111	+	processed_pseudogene	70.7966	78.8616	62.7317	-0.0779647	0.0646362		70.4709	84.1262	70.4308	76.5062	92.7739	74.3848	70.6718	55.82	47.2142	65.5674
ENSMUSG00000027457	Snph	2	151432469	151474513	42045	-	protein_coding	3998.11	4117.95	3878.27	-0.0779351	0.0128775	0.30103	4131.51	4138.36	3871.38	4240.24	4208.27	3891.77	3740.96	3578.14	4097.7	4082.8
ENSMUSG00000104063	Pcdhgb7	18	37884653	37974926	90274	+	protein_coding	163.498	174.191	152.804	-0.0779251	0.108595		185.135	191.98	188.2	139.511	166.13	199.393	148.783	146.426	140.4	129.02
ENSMUSG00000027313	Chac1	2	119181710	119184862	3153	+	protein_coding	108.725	118.36	99.0887	-0.0778699	0.0885401		97.9426	147.76	121.233	100.808	124.058	88.8486	109.727	99.5051	94.4285	102.934
ENSMUSG00000038034	Igsf8	1	172089208	172147408	58201	+	protein_coding	1772.73	1839.59	1705.88	-0.077862	0.0805995	0.590964	1718.77	1602.71	1958.21	2053.07	1865.19	1561.05	1810.5	1599.36	1822.72	1735.77
ENSMUSG00000109946	Brd3os	2	27332336	27334233	1898	+	protein_coding	417.967	434.906	401.027	-0.0778502	0.0984312		468.213	464.851	427.203	419.434	394.828	385.355	432.4	407.728	413.746	365.908
ENSMUSG00000028927	Padi2	4	140633655	140679897	46243	+	protein_coding	40.8433	49.0315	32.6551	-0.0778093	0.0214511		50.1657	51.77	39.2565	36.0029	67.9623	40.2918	22.3174	35.5953	29.8195	35.2513
ENSMUSG00000039810	Zc3h10	10	128377832	128383643	5812	-	protein_coding	215.735	229.356	202.113	-0.0777886	0.11299		187.524	248.064	249.394	216.918	244.88	182.863	219.455	219.235	178.917	210.098
ENSMUSG00000060176	Kif27	13	58435316	58506936	71621	-	protein_coding	62.5502	69.4499	55.6506	-0.0777594	0.0687467		70.4709	73.3408	65.8123	67.5055	70.1198	60.9543	66.0224	55.82	39.7594	55.697
ENSMUSG00000021279	Cdc42bpb	12	111259410	111344152	84743	-	protein_coding	4589.78	4723.11	4456.45	-0.0776789	0.00740293	0.22839	4824.27	4738.03	4923.23	4621.87	4508.16	4670.75	4617.85	4512.52	4414.53	4066.59
ENSMUSG00000023008	Fmnl3	15	99215106	99268363	53258	-	protein_coding	661.307	685.318	637.296	-0.0776631	0.0690625		707.098	731.251	732.018	589.548	666.678	671.53	648.135	669.839	607.573	589.401
ENSMUSG00000015461	Atf6b	17	34866120	34874048	7929	+	protein_coding	1838.01	1898.77	1777.25	-0.0776553	0.0495306	0.502218	1756.99	1961.87	2119.85	1824.45	1830.67	1828.63	1842.12	1870.37	1710.9	1634.25
ENSMUSG00000038705	Gmeb2	2	180893242	180929828	36587	-	protein_coding	709.88	734.219	685.54	-0.0776397	0.0599515		771.597	785.178	780.511	666.054	667.756	712.855	707.648	711.907	678.394	616.897
ENSMUSG00000006019	Dhx34	7	15931072	15955962	24891	-	protein_coding	451.049	469.998	432.101	-0.0776369	0.100989		551.823	460.537	447.986	458.137	431.507	440.11	441.699	430.38	427.413	420.9
ENSMUSG00000001120	Pcbp3	10	76597691	76797721	200031	-	protein_coding	6142.08	6332.77	5951.39	-0.0776084	0.0271328	0.413125	6007.94	6215.63	6806.38	6409.42	6224.48	6274.16	6232.14	5895.07	5783.75	5571.82
ENSMUSG00000071604	Fam189a2	19	23950114	24008383	58270	-	protein_coding	702.034	727.043	677.024	-0.0775895	0.0703742		641.405	671.931	699.689	805.565	816.626	640.536	676.032	594.604	744.246	729.702
ENSMUSG00000097311	Gm26871	3	118223973	118323671	99699	+	lncRNA	180.29	190.421	170.159	-0.0775762	0.11647		210.218	194.137	195.128	185.415	167.209	166.333	159.012	175.55	181.402	168.501
ENSMUSG00000087314	Prkag2os2	5	25078542	25080932	2391	+	lncRNA	82.4814	89.7163	75.2465	-0.0775531	0.0893235		76.443	88.4404	71.5854	110.709	101.404	68.1861	61.3729	74.4266	82.0037	90.2433
ENSMUSG00000015605	Srf	17	46859255	46867101	7847	-	protein_coding	453.457	472.92	433.993	-0.0775357	0.103586		548.24	471.322	487.242	439.235	418.561	417.382	447.278	495.099	422.443	387.764
ENSMUSG00000033060	Lmo7	14	101967393	102172146	204754	+	protein_coding	533.522	556.328	510.715	-0.077517	0.10774		523.157	434.652	557.673	626.451	639.708	456.64	438.909	483.773	634.907	539.345
ENSMUSG00000057229	Dmac2	7	25318839	25324976	6138	+	protein_coding	569.421	591.757	547.084	-0.0775038	0.0893328		611.544	596.433	593.466	593.148	564.195	511.396	596.061	511.278	544.206	572.481
ENSMUSG00000007603	Dus3l	17	57071757	57077093	5337	+	protein_coding	2001.41	2063.87	1938.95	-0.0774518	0.0174318	0.358691	2057.99	2178.65	2116.39	1963.06	2003.27	1891.65	1966.72	1989.29	1904.72	1942.35
ENSMUSG00000028354	Fmn2	1	174329391	174650295	320905	+	protein_coding	1094.6	1131.47	1057.72	-0.0774016	0.0548616		1077.37	1091.48	1162.68	1173.69	1152.12	1116.81	1074.03	1088.08	985.287	1024.4
ENSMUSG00000097003	D930007P13Rik	15	103031497	103055255	23759	-	lncRNA	56.2733	63.1341	49.4125	-0.0773981	0.056314		65.6932	77.655	51.9571	67.5055	52.8596	50.623	53.0039	42.0672	53.4267	47.9417
ENSMUSG00000067158	Col4a4	1	82426144	82564570	138427	-	protein_coding	468.652	497.333	439.972	-0.0773834	0.116178		590.044	684.874	471.078	371.73	368.938	589.913	423.101	495.099	344.167	347.578
ENSMUSG00000025738	Fbxl16	17	26028059	26040229	12171	+	protein_coding	2982.85	3073.2	2892.49	-0.0773056	0.0190752	0.359265	2941.86	2929.32	3215.57	3190.76	3088.51	2908.24	2908.7	2812.84	3000.59	2832.09
ENSMUSG00000037375	Hhat	1	192179019	192453531	274513	-	protein_coding	123.745	133.045	114.445	-0.0772331	0.104902		151.692	154.231	138.552	116.109	104.64	131.207	99.4985	123.775	110.581	107.164
ENSMUSG00000024268	Celf4	18	25610689	25887214	276526	-	protein_coding	2332.87	2420.26	2245.48	-0.0771956	0.084325	0.600551	2489.18	2095.61	2696	2404.09	2416.44	2372.05	2319.15	2060.48	2225.28	2250.44
ENSMUSG00000048988	Elfn1	5	139893698	139960477	66780	+	protein_coding	561.314	585.08	537.549	-0.077151	0.104554		550.628	574.862	673.133	589.548	537.226	551.688	571.884	503.998	503.204	556.97
ENSMUSG00000029641	Rasl11a	5	146781881	146784536	2656	+	protein_coding	129.312	137.923	120.701	-0.0771352	0.111727		156.469	131.582	138.552	126.01	137.003	135.339	118.096	111.64	119.278	119.149
ENSMUSG00000003352	Cacnb3	15	98528721	98542410	13690	+	protein_coding	5595.67	5771.37	5419.96	-0.0771255	0.0342378	0.446102	5536.15	5723.82	6396.5	5832.47	5367.94	5699.74	5592.37	5530.22	5261.9	5015.55
ENSMUSG00000035314	Gdpd5	7	99030621	99111084	80464	+	protein_coding	2866.01	2952.41	2779.61	-0.0771228	0.0250482	0.398166	2863.03	3010.21	3008.89	3012.54	2867.36	2883.45	2891.97	2780.48	2800.55	2541.62
ENSMUSG00000022454	Nell2	15	94973111	95426440	453330	-	protein_coding	2214.62	2297.05	2132.19	-0.0770736	0.0896704	0.608642	2243.12	2122.57	2769.89	2140.37	2209.31	2350.35	2204.77	2247.36	1992.94	1865.5
ENSMUSG00000020178	Adora2a	10	75152711	75170618	17908	+	protein_coding	146.013	155.75	136.276	-0.0770065	0.11332		134.97	125.111	152.408	165.613	200.651	121.909	122.746	136.718	154.068	145.94
ENSMUSG00000053684	BC048403	10	121575842	121588783	12942	+	protein_coding	266.897	279.189	254.606	-0.0769952	0.11647		269.939	272.871	287.496	297.024	268.613	273.778	225.964	254.83	264.648	253.809
ENSMUSG00000020135	Apc2	10	80131811	80154097	22287	+	protein_coding	8600.41	8876.67	8324.15	-0.0769388	0.0441383	0.4859	8423.06	8617.54	9602.83	8918.82	8821.07	8855.93	8801.43	8072.05	8301.01	7590.31
ENSMUSG00000007440	Pcdha10	18	37138256	37320710	182455	+	protein_coding	248.234	263.765	232.703	-0.0768464	0.116405		234.107	311.698	232.075	247.52	293.424	261.38	240.842	226.516	195.069	239.709
ENSMUSG00000035671	Zswim4	8	84937307	84963684	26378	-	protein_coding	998.301	1032.19	964.415	-0.076825	0.0552294		1016.45	1013.83	1077.24	1013.48	1039.93	971.136	1033.11	919.816	919.435	978.576
ENSMUSG00000002949	Timm44	8	4309731	4325913	16183	-	protein_coding	1489.63	1539.11	1440.15	-0.076788	0.0472024		1673.39	1505.64	1462.88	1495.92	1557.74	1418.48	1425.53	1529.79	1407.73	1419.22
ENSMUSG00000033491	Prss35	9	86625702	86640496	14795	+	protein_coding	2951.17	3052.62	2849.71	-0.0767674	0.0667048	0.552846	2818.84	2930.4	3067.78	3176.36	3269.74	3076.64	2476.3	2683.4	3117.38	2894.84
ENSMUSG00000033857	Engase	11	118367655	118380035	12381	+	protein_coding	226.057	237.025	215.09	-0.0767383	0.119422		223.357	235.122	232.075	258.321	236.25	216.956	224.104	222.471	202.524	209.393
ENSMUSG00000020701	Tmem132e	11	82279726	82337158	57433	+	protein_coding	2233.4	2304.52	2162.28	-0.0767221	0.0395625	0.4808	2218.04	2229.34	2386.56	2340.19	2348.47	2237.74	2325.66	2079.09	2053.82	2115.08
ENSMUSG00000060206	Zfp462	4	54945048	55083563	138516	+	protein_coding	3298.13	3397.24	3199.01	-0.0767157	0.0222056	0.385349	3530.71	3547.32	3229.42	3335.67	3343.1	3395.87	3208.13	3222.19	3184.48	2984.37
ENSMUSG00000032017	Grik4	9	42429431	42855789	426359	-	protein_coding	1543.13	1590.87	1495.39	-0.0767081	0.0308611		1552.75	1471.13	1601.43	1717.34	1611.68	1461.87	1489.69	1427.05	1575.46	1522.86
ENSMUSG00000036862	Dchs1	7	105402197	105436861	34665	-	protein_coding	1814.56	1875.48	1753.63	-0.0766804	0.0656393	0.550318	1798.8	1902.55	2145.25	1776.74	1754.07	1911.28	1793.76	1815.36	1722.08	1525.68
ENSMUSG00000066357	Wdr6	9	108449510	108455938	6429	-	protein_coding	9297.51	9586.5	9008.51	-0.0766068	0.0306756	0.434301	8903.22	9533.23	10018.5	9484.97	9992.61	9638	9109.23	8771.01	8906.1	8618.23
ENSMUSG00000018677	Slc25a39	11	102293811	102298772	4962	-	protein_coding	2183.39	2257.46	2109.31	-0.0765853	0.0523763	0.515206	2541.73	2271.41	2287.27	2221.38	1965.51	2124.1	2215	2139.76	1973.06	2094.63
ENSMUSG00000048895	Cdk5r1	11	80367849	80372010	4162	+	protein_coding	2481.07	2560.67	2401.48	-0.0765107	0.0450281	0.4859	2657.59	2359.85	2814.92	2510.3	2460.67	2531.15	2463.28	2493.29	2260.07	2259.61
ENSMUSG00000038418	Egr1	18	34992876	34998037	5162	+	protein_coding	245.064	263.747	226.381	-0.0764334	0.10569		314.133	245.907	225.148	225.018	308.527	214.89	197.137	283.145	222.404	214.328
ENSMUSG00000097431	Gm26782	14	51107781	51118060	10280	+	lncRNA	402.677	478.382	326.972	-0.07637	0.0263862		372.66	380.725	490.706	597.648	550.171	146.703	364.518	354.335	370.259	399.045
ENSMUSG00000103677	Pcdhga4	18	37818263	37974926	156664	+	protein_coding	184.171	194.118	174.224	-0.0763553	0.122626		213.802	194.137	203.21	172.814	186.627	181.83	165.521	191.729	172.705	159.336
ENSMUSG00000008318	Relt	7	100495054	100512653	17600	-	protein_coding	100.275	108.423	92.1275	-0.0763314	0.10217		112.276	87.3618	109.687	109.809	122.979	81.6167	95.7789	84.1344	91.9435	107.164
ENSMUSG00000036422	Pcdh8	14	80004215	80008752	4538	-	protein_coding	95.5754	107.997	83.1538	-0.0763265	0.0593193		85.9984	126.189	160.49	81.0065	86.3013	90.9148	87.4099	76.0446	68.3364	93.0634
ENSMUSG00000024588	Fech	18	64585985	64623322	37338	-	protein_coding	1367.95	1422.94	1312.95	-0.076109	0.0997347		1753.41	1463.58	1335.88	1278.1	1283.73	1319.3	1425.53	1304.08	1257.39	1258.47
ENSMUSG00000017446	C1qtnf1	11	118319029	118340789	21761	+	protein_coding	600.944	622.063	579.824	-0.0760586	0.0754278		581.683	583.491	586.538	649.853	708.75	566.151	551.426	544.447	623.725	613.372
ENSMUSG00000070420	Zscan25	5	145217310	145228088	10779	+	protein_coding	307.986	320.523	295.448	-0.0758981	0.112735		314.133	337.583	330.216	318.626	302.055	313.036	303.145	290.426	290.74	279.895
ENSMUSG00000020834	Dhrs13	11	77923106	77928692	5587	+	protein_coding	482.021	501.025	463.017	-0.0757511	0.103952		496.88	516.621	547.282	492.34	452.003	524.826	463.086	464.357	408.776	454.037
ENSMUSG00000029028	Lrrc47	4	154096188	154105970	9783	+	protein_coding	804.893	836.117	773.669	-0.075704	0.096532		991.37	809.984	834.778	751.561	792.893	786.207	755.073	812.221	770.338	744.507
ENSMUSG00000052423	B4galt3	1	171097898	171104469	6572	+	protein_coding	843.764	871.038	816.491	-0.075695	0.0586867		891.039	914.603	883.271	833.467	832.808	851.293	897.346	813.03	762.883	757.903
ENSMUSG00000023473	Celsr3	9	108703519	108730168	26650	+	protein_coding	5718.9	5884.22	5553.58	-0.0755999	0.0120814	0.294549	6068.86	5907.17	5703.74	5748.76	5992.55	5596.43	5652.82	5481.68	5767.59	5269.36
ENSMUSG00000018848	Rars	11	35699208	35725333	26126	-	protein_coding	1612.95	1665.74	1560.15	-0.0755802	0.0586786		1754.61	1764.49	1502.14	1603.03	1704.45	1606.51	1543.62	1565.39	1572.98	1512.28
ENSMUSG00000036270	Edc4	8	106607513	106621540	14028	+	protein_coding	2122.84	2185.08	2060.61	-0.0755772	0.0184305	0.358691	2221.62	2195.91	2171.81	2170.98	2165.08	2140.63	2055.99	1958.55	2094.82	2053.03
ENSMUSG00000034390	Cmip	8	117983803	118186169	202367	+	protein_coding	3527.8	3655.08	3400.52	-0.0755658	0.0897494	0.608642	3334.83	3333.77	4140.4	3883.81	3582.58	3585.97	3568	3374.28	3271.45	3202.93
ENSMUSG00000033294	Noc4l	5	110796284	110801283	5000	-	protein_coding	778.758	805.026	752.49	-0.0755311	0.0645699		832.512	850.969	779.357	781.263	781.027	788.273	729.036	770.962	726.851	747.327
ENSMUSG00000044700	Tmem201	4	149799832	149822501	22670	-	protein_coding	2016.22	2076.16	1956.28	-0.0755153	0.0251708	0.39852	2036.49	2089.13	2138.32	1992.76	2124.09	1991.86	1958.35	2024.89	1971.82	1834.48
ENSMUSG00000015879	Fam184b	5	45687047	45796956	109910	-	protein_coding	1410.32	1462.83	1357.82	-0.075497	0.0967933		1491.83	1583.3	1260.83	1387.01	1591.18	1358.56	1258.14	1287.9	1420.15	1464.34
ENSMUSG00000025730	Rab40c	17	26101088	26138701	37614	-	protein_coding	1178.28	1215.88	1140.67	-0.0754752	0.0473291		1121.56	1226.3	1218.11	1234	1279.42	1180.86	1098.2	1105.07	1141.84	1177.39
ENSMUSG00000078676	Casc3	11	98695731	98724640	28910	+	protein_coding	2366.56	2440.07	2293.05	-0.0754241	0.0429084	0.4859	2342.26	2412.7	2676.37	2478.8	2290.22	2325.56	2329.38	2400.26	2262.56	2147.51
ENSMUSG00000057342	Sphk2	7	45358891	45367426	8536	-	protein_coding	750.289	780.297	720.282	-0.0753377	0.108052		689.181	737.722	864.797	802.865	806.917	673.596	777.39	746.693	684.607	719.126
ENSMUSG00000043323	Fbrsl1	5	110509620	110596468	86849	-	protein_coding	1615.11	1675.71	1554.51	-0.0753358	0.0857066		1928.99	1792.54	1727.29	1451.82	1477.91	1602.37	1521.3	1594.51	1618.95	1435.43
ENSMUSG00000048540	Nhlh2	3	101917392	101922808	5417	+	protein_coding	250.207	261.749	238.664	-0.0752487	0.125588		273.523	296.599	286.341	226.818	225.462	279.976	253.861	234.606	216.192	208.688
ENSMUSG00000020607	Lratd1	12	14196831	14202055	5225	-	protein_coding	180.355	192.253	168.458	-0.0752472	0.117811		154.08	197.373	225.148	214.217	170.445	188.028	169.24	183.64	149.098	152.286
ENSMUSG00000072653	Zfp783	6	47920105	47932847	12743	+	transcribed_unprocessed_pseudogene	858.869	887.965	829.772	-0.075198	0.0802722		900.594	997.651	876.343	865.87	799.366	872.989	908.505	814.648	792.702	760.018
ENSMUSG00000027330	Cdc25b	2	131028869	131040417	11549	+	protein_coding	989.734	1021.36	958.105	-0.0751947	0.0574381		1097.67	1030.01	1001.04	1028.78	949.314	969.069	1003.35	952.984	954.225	910.893
ENSMUSG00000071035	Gm5499	17	87385699	87386583	885	+	processed_pseudogene	46.1515	52.6503	39.6526	-0.0751183	0.0504072		56.1378	59.3198	56.5755	51.3041	39.9144	44.4243	29.7566	38.8313	42.2443	43.0066
ENSMUSG00000036940	Kdm1a	4	136277851	136330034	52184	-	protein_coding	2751.63	2829.44	2673.83	-0.0750905	0.00979124	0.26688	2855.86	2936.87	2902.67	2685.82	2765.96	2850.39	2723.65	2702.82	2578.15	2514.12
ENSMUSG00000041073	Nacad	11	6547823	6556053	8231	-	protein_coding	5503.12	5689.03	5317.21	-0.0750872	0.070661	0.562767	5196.93	5271.91	6088.22	6248.3	5639.79	5542.7	5506.82	5108.74	5312.85	5114.96
ENSMUSG00000027540	Ptpn1	2	167773977	167821305	47329	+	protein_coding	1843.5	1898.9	1788.11	-0.0750811	0.0387085	0.476247	1846.58	1990.99	1895.86	1866.75	1894.31	1948.47	1842.12	1808.08	1672.38	1669.5
ENSMUSG00000028458	Tesk1	4	43441939	43448064	6126	+	protein_coding	633.927	656.396	611.458	-0.0750123	0.0930319		661.71	684.874	734.327	622.85	578.219	627.106	626.747	646.379	621.24	535.82
ENSMUSG00000045275	Lca5l	16	95959607	95993471	33865	-	protein_coding	110.824	118.451	103.196	-0.0749683	0.117044		130.192	120.797	121.233	119.71	100.325	107.445	100.428	97.0782	108.096	102.934
ENSMUSG00000068615	Gjd2	2	113840082	113844100	4019	-	protein_coding	194.646	208.628	180.664	-0.0749449	0.115981		170.802	171.488	204.365	205.217	291.267	190.095	176.68	143.999	205.009	187.537
ENSMUSG00000026443	Lrrn2	1	132808011	132867743	59733	+	protein_coding	999.979	1043.17	956.788	-0.0749234	0.12116		889.844	1102.27	1204.25	1059.39	960.102	874.022	1044.27	965.928	911.98	987.741
ENSMUSG00000103310	Pcdha12	18	37153202	37320710	167509	+	protein_coding	390.809	408	373.619	-0.0748943	0.126628		358.327	454.066	391.41	417.634	418.561	418.415	358.009	343.01	392.624	356.038
ENSMUSG00000029518	Rab35	5	115769967	115785795	15829	+	protein_coding	1359.25	1402.33	1316.16	-0.074822	0.0578322		1315.06	1476.52	1528.69	1369.91	1321.49	1420.54	1331.61	1367.99	1227.57	1233.09
ENSMUSG00000062202	Btbd9	17	30434498	30795462	360965	-	protein_coding	1113.1	1147.73	1078.47	-0.0746436	0.0525291		1151.42	1127.08	1230.81	1099.89	1129.47	1120.94	1153.07	1069.48	1044.93	1003.96
ENSMUSG00000070498	Tmem132b	5	125608838	125869647	260810	+	protein_coding	343.604	359.667	327.542	-0.0746085	0.130169		378.632	379.646	324.443	318.626	396.986	368.825	343.13	313.886	314.348	297.521
ENSMUSG00000046447	Camk2n1	4	138181625	138187434	5810	+	protein_coding	426.808	457.197	396.418	-0.0745426	0.116228		465.825	379.646	610.785	423.034	406.695	393.62	348.71	332.493	439.838	467.432
ENSMUSG00000027748	Trpc4	3	54063456	54225892	162437	+	protein_coding	361.765	380.266	343.264	-0.0745254	0.131802		378.632	333.269	420.275	434.735	334.418	310.97	359.868	295.279	386.411	363.793
ENSMUSG00000049807	Arhgap23	11	97306359	97393228	86870	+	protein_coding	1742.98	1795.45	1690.51	-0.0744797	0.0450609	0.4859	1797.6	1832.44	1759.61	1892.85	1694.74	1716.02	1714.72	1639.81	1766.81	1615.21
ENSMUSG00000030930	Chst15	7	131837509	131918957	81449	-	protein_coding	3183.91	3284.4	3083.43	-0.0744604	0.0495394	0.502218	3124.61	2974.62	3255.98	3494.98	3571.8	3095.24	3024.94	2947.94	3390.73	2958.29
ENSMUSG00000006651	Aplp1	7	30134407	30144960	10554	-	protein_coding	11104.7	11438	10771.3	-0.0744455	0.0294919	0.428834	10872.8	10741.2	12089.8	11631.6	11854.6	10750.7	11174.5	10086.4	10848.1	10997
ENSMUSG00000072769	Gm10419	5	108515635	108526105	10471	+	lncRNA	406.613	423.028	390.197	-0.0744156	0.119279		400.131	390.432	341.762	488.739	494.075	381.222	363.588	320.358	447.293	438.526
ENSMUSG00000057606	Colq	14	31245039	31313300	68262	-	protein_coding	27.8351	35.937	19.7332	-0.0743654	0.00846069		22.694	16.1781	24.2467	48.6039	67.9623	22.7287	15.8082	7.28086	21.1222	31.7262
ENSMUSG00000030766	Arhgap17	7	122878441	122969138	90698	-	protein_coding	1849.82	1905.47	1794.18	-0.0742001	0.0434094	0.4859	1759.38	1833.52	1982.45	2008.06	1943.94	1752.18	1784.46	1716.67	1939.51	1778.07
ENSMUSG00000035713	Usp35	7	96958587	96981227	22641	-	protein_coding	1583.03	1630.37	1535.7	-0.0741946	0.0369175		1612.47	1536.92	1597.97	1674.14	1730.34	1487.7	1543.62	1397.12	1647.53	1602.52
ENSMUSG00000085620	G630018N14Rik	13	31533884	31592905	59022	-	lncRNA	145.396	156.727	134.066	-0.0740683	0.109709		167.219	199.53	130.47	149.412	137.003	149.803	111.587	148.853	141.643	118.444
ENSMUSG00000002908	Kcnn1	8	71294693	71315902	21210	-	protein_coding	1322.36	1372.49	1272.22	-0.0740615	0.115775		1293.56	1375.14	1656.85	1170.09	1366.8	1460.84	1358.57	1306.51	1148.05	1087.15
ENSMUSG00000019470	Xab2	8	3658421	3671316	12896	-	protein_coding	1014.36	1045.25	983.479	-0.0739232	0.042917		1059.45	1068.83	1066.85	1011.68	1019.43	1012.46	976.387	991.006	976.589	960.95
ENSMUSG00000037887	Dusp8	7	141633227	141649580	16354	-	protein_coding	2047.95	2119.94	1975.95	-0.0738467	0.0944038	0.620593	2095.02	1979.12	2502.02	2136.77	1886.76	2078.64	2068.08	1994.15	1859.99	1878.89
ENSMUSG00000033068	Entpd6	2	150590962	150613595	22634	+	protein_coding	550.355	569.187	531.522	-0.0738431	0.0881547		564.962	578.098	592.311	567.946	542.619	553.754	558.865	534.739	496.992	513.259
ENSMUSG00000079414	Gm11110	17	57398370	57412942	14573	-	lncRNA	64.9727	71.2517	58.6937	-0.0737414	0.0905345		71.6653	63.6339	66.9669	72.0058	81.9862	46.4905	58.5832	50.966	68.3364	69.0925
ENSMUSG00000030126	Tmcc1	6	115995572	116170447	174876	-	protein_coding	2037.06	2097.3	1976.82	-0.0737253	0.0332306	0.441666	2123.68	2245.52	2044.8	2042.27	2030.24	2094.14	1910.93	2006.28	1949.45	1923.31
ENSMUSG00000003099	Ppp5c	7	16738565	16761849	23285	-	protein_coding	2141.96	2202.46	2081.45	-0.0736575	0.0160807	0.345431	2148.76	2258.47	2194.9	2199.78	2210.39	2079.68	2144.33	2113.07	2053.82	2016.37
ENSMUSG00000026080	Chst10	1	38902948	38937242	34295	-	protein_coding	524.282	542.67	505.894	-0.0736457	0.0998776		550.628	539.271	561.137	512.141	550.171	508.296	486.334	503.998	542.964	487.878
ENSMUSG00000034022	Cpsf1	15	76480003	76491791	11789	-	protein_coding	1960.49	2017.41	1903.57	-0.0736414	0.0183355	0.358691	2038.88	2034.13	2131.4	1895.55	1987.09	1963.97	1933.25	1969.88	1812.78	1838
ENSMUSG00000000037	Scml2	X	159865521	160041209	175689	+	protein_coding	171.755	181.239	162.271	-0.0736389	0.136036		187.524	195.216	187.046	158.413	177.996	150.836	167.381	180.404	159.037	153.696
ENSMUSG00000039568	Ubald1	16	4692642	4698179	5538	-	protein_coding	1244.77	1285.11	1204.43	-0.073573	0.0620848		1313.86	1297.48	1337.03	1286.2	1190.96	1195.32	1286.04	1162.51	1138.11	1240.14
ENSMUSG00000047777	Phf13	4	152074090	152080715	6626	-	protein_coding	795.13	820.808	769.452	-0.0735685	0.0809443		826.54	784.099	846.324	864.97	782.106	784.14	799.707	752.356	782.763	728.292
ENSMUSG00000024969	Mark2	19	7252761	7319225	66465	-	protein_coding	2758.23	2838.82	2677.64	-0.0735384	0.0263942	0.406552	2769.86	2720.08	2983.49	2891.03	2829.6	2582.81	2772.01	2735.99	2672.57	2624.81
ENSMUSG00000022464	Slc38a4	15	96892701	96953837	61137	-	protein_coding	316.886	331.251	302.521	-0.0735142	0.133613		324.883	346.212	378.71	297.924	308.527	310.97	306.864	368.088	255.951	270.73
ENSMUSG00000034259	Exosc4	15	76211597	76214877	3281	+	protein_coding	506.096	525.84	486.352	-0.073506	0.117097		530.323	505.836	529.963	551.745	511.335	541.356	479.824	492.672	423.686	494.223
ENSMUSG00000059602	Syn3	10	85890989	86334760	443772	-	protein_coding	648.532	670.016	627.048	-0.0734976	0.0942418		756.069	697.816	693.916	584.147	618.133	730.418	675.102	669.839	536.751	523.129
ENSMUSG00000001027	Scn4a	11	106209418	106244114	34697	-	protein_coding	97.1059	105.122	89.0896	-0.0734856	0.105264		97.9426	111.09	81.9768	122.41	112.192	104.345	90.1996	82.5164	84.4887	83.8981
ENSMUSG00000025017	Pik3ap1	19	41260816	41373541	112726	-	protein_coding	75.4218	83.2616	67.5821	-0.0734779	0.0816116		87.1928	71.1837	95.832	85.5069	76.5924	57.8549	89.2697	69.5727	68.3364	52.8769
ENSMUSG00000046982	Tshz1	18	84029752	84105831	76080	-	protein_coding	874.921	918.612	831.23	-0.0734636	0.13748		848.04	808.906	1233.12	871.27	831.729	855.426	943.841	854.288	782.763	719.831
ENSMUSG00000045411	2410002F23Rik	7	43896146	43901743	5598	+	protein_coding	1497.04	1547.74	1446.35	-0.0734009	0.073523		1691.3	1718.12	1550.63	1397.81	1380.82	1412.28	1453.42	1558.91	1445	1362.11
ENSMUSG00000071477	Zfp777	6	48001122	48025845	24724	-	protein_coding	637.486	658.721	616.251	-0.0733287	0.084297		639.016	694.58	673.133	657.953	628.921	638.47	604.43	647.997	593.906	596.452
ENSMUSG00000031155	Pim2	X	7744501	7749671	5171	+	protein_coding	560.082	580.133	540.031	-0.0732407	0.0994329		558.989	551.135	587.693	608.449	594.4	529.992	574.674	517.75	519.357	558.38
ENSMUSG00000000738	Spg7	8	123789681	123824499	34819	+	protein_coding	1731.09	1781.88	1680.31	-0.0732139	0.0247653	0.397636	1727.13	1744	1809.26	1776.74	1852.24	1691.22	1692.4	1662.46	1645.04	1710.39
ENSMUSG00000008035	Mid1ip1	X	10581252	10585929	4678	+	protein_coding	2365.61	2438.72	2292.49	-0.0731681	0.055187	0.525632	2353.01	2357.69	2398.11	2665.12	2419.67	2327.63	2405.63	2321.79	2161.92	2245.51
ENSMUSG00000028039	Efna3	3	89221206	89230272	9067	-	protein_coding	754.77	779.381	730.16	-0.0731307	0.0795533		794.291	827.241	734.327	757.861	783.184	757.279	730.895	704.626	731.821	726.176
ENSMUSG00000020393	Kremen1	11	5141552	5211558	70007	-	protein_coding	686.781	711.381	662.181	-0.0730925	0.103213		649.766	654.674	752.801	732.659	767.003	630.205	624.888	694.109	698.274	663.429
ENSMUSG00000037992	Rara	11	98818644	98865768	47125	+	protein_coding	467.786	486.158	449.414	-0.0730808	0.125124		471.797	452.987	555.364	498.64	452.003	432.878	454.717	462.739	470.9	425.836
ENSMUSG00000068373	D430041D05Rik	2	103973418	104241358	267941	-	protein_coding	1586.66	1635.21	1538.11	-0.0730585	0.0593983		1642.33	1672.82	1574.88	1548.13	1737.89	1604.44	1555.71	1572.67	1535.71	1422.04
ENSMUSG00000025207	Sema4g	19	44977540	44991836	14297	+	protein_coding	3586.83	3694.18	3479.49	-0.0730148	0.045761	0.486016	3803.04	3632.53	3966.06	3618.29	3450.97	3583.9	3542.89	3448.7	3647.92	3174.03
ENSMUSG00000046861	Hectd3	4	116852514	116862474	9961	+	protein_coding	1599.4	1645.1	1553.69	-0.0730145	0.0280887		1637.55	1669.58	1677.64	1575.13	1665.62	1601.34	1581.75	1567.81	1541.92	1475.62
ENSMUSG00000036989	Trim3	7	105253670	105282778	29109	-	protein_coding	2969.58	3051.75	2887.41	-0.0729814	0.00840084	0.245478	3023.08	3083.55	3068.93	3086.35	2996.81	2880.35	2821.29	2840.35	2924.8	2970.27
ENSMUSG00000033510	Otud7a	7	63094499	63408776	314278	+	protein_coding	699.732	724.082	675.381	-0.0729092	0.10482		782.346	769	684.679	710.157	674.229	716.987	678.821	631.008	700.759	649.329
ENSMUSG00000005982	Naa60	16	3690239	3722634	32396	+	protein_coding	1207.59	1243.61	1171.56	-0.0728619	0.049219		1239.81	1253.26	1320.87	1246.6	1157.52	1189.12	1236.76	1220.76	1112.02	1099.14
ENSMUSG00000030683	Sez6l2	7	126549735	126569778	20044	+	protein_coding	2949.25	3056.66	2841.83	-0.0728306	0.111957	0.648251	2637.28	2936.87	3531.93	3253.76	2923.46	2886.55	2965.43	2775.63	2855.22	2726.33
ENSMUSG00000053046	Brsk2	7	141503488	141557984	54497	+	protein_coding	3577.72	3674.64	3480.8	-0.0727977	0.00715106	0.225542	3671.65	3722.05	3769.78	3666	3543.75	3530.18	3553.12	3416.34	3507.52	3396.81
ENSMUSG00000103103	4833445I07Rik	9	108444732	108446373	1642	+	lncRNA	68.9805	76.2882	61.6727	-0.072775	0.0836158		58.5267	79.812	58.8847	88.2071	96.0102	56.8218	71.6017	52.584	64.609	62.7473
ENSMUSG00000032598	Nckipsd	9	108685567	108696043	10477	+	protein_coding	956.121	986.845	925.398	-0.0727512	0.0678231		971.065	1007.36	1010.28	1002.68	942.842	863.691	955.929	949.748	915.708	941.914
ENSMUSG00000027546	Atp9a	2	168476358	168584329	107972	-	protein_coding	10528.1	10847.7	10208.5	-0.0727215	0.0417167	0.48333	9842.04	10039.1	11111.9	11626.2	11619.4	10006.8	10545	9482.11	10582.2	10426.6
ENSMUSG00000029512	Ulk1	5	110932354	110957963	25610	-	protein_coding	2010.62	2073.17	1948.06	-0.0726978	0.0610499	0.539402	1961.24	1909.02	2134.86	2215.08	2145.67	1877.18	2067.15	1861.47	2004.12	1930.36
ENSMUSG00000040276	Pacsin1	17	27874483	27930456	55974	+	protein_coding	1952.29	2015.86	1888.72	-0.0726701	0.0662844	0.552846	1772.52	1739.69	1984.76	2283.48	2298.85	1811.06	1855.14	1681.88	2074.94	2020.6
ENSMUSG00000091994	E130317F20Rik	10	79687215	79690805	3591	-	lncRNA	189.376	198.458	180.293	-0.072619	0.142051		195.885	207.08	206.674	186.315	196.335	205.591	185.049	178.786	172.705	159.336
ENSMUSG00000025591	Tma16	8	66925770	66939182	13413	-	protein_coding	331.579	345.539	317.62	-0.0725733	0.135134		335.633	391.51	352.154	342.028	306.37	327.5	306.864	309.032	321.802	322.902
ENSMUSG00000055805	Fmnl1	11	103061933	103089727	27795	+	protein_coding	2105.8	2170.36	2041.23	-0.0725733	0.05674	0.528067	2090.24	1944.61	2302.28	2238.48	2276.2	1963.97	2039.25	2001.43	2156.95	2044.57
ENSMUSG00000041949	Tango6	8	107409700	107578071	168372	+	protein_coding	317.192	330.091	304.293	-0.072546	0.132208		359.521	326.798	323.289	342.028	298.818	322.334	310.584	304.178	288.255	296.111
ENSMUSG00000023079	Gtf2ird1	5	134386510	134485570	99061	-	protein_coding	1256.51	1295.04	1217.98	-0.0725363	0.0599219		1384.33	1323.37	1280.45	1296.1	1190.96	1239.75	1313.94	1192.44	1169.17	1174.57
ENSMUSG00000044176	Spink10	18	62681982	62801141	119160	+	protein_coding	197.558	211.622	183.493	-0.07251	0.129034		269.939	177.959	262.095	175.514	172.603	213.856	181.329	180.404	167.735	174.141
ENSMUSG00000002341	Ncan	8	70545735	70573523	27789	-	protein_coding	1874.06	1947.68	1800.44	-0.07251	0.127647	0.664834	1832.24	1901.47	2493.94	1666.03	1844.69	1954.67	1943.48	1867.95	1693.5	1542.6
ENSMUSG00000041757	Plekha6	1	133091948	133231173	139226	+	protein_coding	8923.32	9173.59	8673.05	-0.0723891	0.0188679	0.359265	8715.7	8928.16	9301.48	9677.58	9245.03	8369.33	8896.28	8490.3	9164.53	8444.8
ENSMUSG00000085622	3110056K07Rik	12	71038389	71062606	24218	-	lncRNA	151.1	159.512	142.688	-0.0723845	0.140489		157.664	170.409	153.562	169.214	146.712	159.101	136.694	151.28	131.703	134.66
ENSMUSG00000005142	Man2b1	8	85809899	85824911	15013	+	protein_coding	1034.12	1065.56	1002.67	-0.072351	0.0504068		1091.7	1051.58	1074.93	1078.29	1031.3	1000.06	1036.83	1012.04	965.407	999.021
ENSMUSG00000049420	Tmem200a	10	25788229	25954950	166722	-	protein_coding	1100.06	1136.27	1063.85	-0.0722927	0.100857		1117.98	1147.57	1130.36	1078.29	1207.14	1180.86	1098.2	1063.01	1048.65	928.519
ENSMUSG00000062184	Hs6st2	X	50476089	50770733	294645	-	protein_coding	1858.59	1917.48	1799.7	-0.0722907	0.0695091	0.559168	1792.83	1707.33	1950.12	1950.46	2186.66	1752.18	1785.39	1652.76	1937.03	1871.14
ENSMUSG00000056145	AI504432	3	106946820	106961663	14844	+	lncRNA	177.068	187.565	166.571	-0.0722813	0.139148		176.774	185.509	213.601	160.213	201.729	152.902	153.432	173.932	187.615	164.976
ENSMUSG00000030987	Stim1	7	101917013	102086526	169514	+	protein_coding	1776.62	1827.25	1726	-0.0722505	0.0316921	0.437815	1736.69	1741.84	1830.05	1938.76	1888.92	1691.22	1747.27	1674.6	1796.63	1720.26
ENSMUSG00000002799	Jag2	12	112871439	112893396	21958	-	protein_coding	3066.59	3150.68	2982.5	-0.0722488	0.012027	0.294549	3123.41	3267.98	3070.09	3116.05	3175.89	3032.22	2956.13	2903.45	3017.98	3002.7
ENSMUSG00000045573	Penk	4	4133531	4138819	5289	-	protein_coding	353.815	377.021	330.608	-0.0722208	0.133507		348.771	349.447	531.117	342.928	312.842	295.473	404.503	378.605	283.285	291.176
ENSMUSG00000028778	Hcrtr1	4	130024010	130033152	9143	-	protein_coding	84.2419	92.7623	75.7215	-0.0722051	0.0954236		94.3593	64.7125	77.3584	99.008	128.373	79.5505	67.8821	69.5727	72.0639	89.5383
ENSMUSG00000002608	Ccdc97	7	25410531	25418513	7983	-	protein_coding	902.601	931.618	873.583	-0.0721749	0.0752661		935.232	904.896	1021.82	874.871	921.266	889.519	867.59	921.434	851.099	838.276
ENSMUSG00000043372	Hexim2	11	103023255	103030702	7448	+	protein_coding	214.522	224.59	204.454	-0.072093	0.144871		207.829	220.022	217.065	260.121	217.911	204.558	213.875	188.493	213.707	201.637
ENSMUSG00000039037	St6galnac5	3	152522718	152687883	165166	-	protein_coding	1610.62	1667.33	1553.92	-0.0720793	0.105171		1605.3	1525.06	1653.39	1584.13	1968.75	1624.07	1537.11	1485.3	1595.34	1527.79
ENSMUSG00000000305	Cdh4	2	179084224	179541166	456943	+	protein_coding	983.93	1024.59	943.27	-0.0720133	0.137294		905.372	940.488	1213.49	1114.29	949.314	920.512	1021.02	909.299	935.588	929.929
ENSMUSG00000056508	1700001K19Rik	12	110634122	110649053	14932	-	protein_coding	83.874	90.9663	76.7816	-0.0720012	0.106755		93.1649	104.618	79.6676	84.6068	92.7739	90.9148	71.6017	65.5278	83.2462	72.6176
ENSMUSG00000027221	Chst1	2	92430052	92445595	15544	+	protein_coding	178.228	190.769	165.688	-0.0719478	0.12554		173.191	153.153	232.075	192.616	202.808	167.366	174.82	170.696	185.13	130.43
ENSMUSG00000032076	Cadm1	9	47441471	47769413	327943	+	protein_coding	6846.89	7033.81	6659.97	-0.0719264	0.0104974	0.274451	7080.53	7084.94	6746.34	6839.65	7417.6	6712.2	6525.05	6530.13	6841.1	6691.4
ENSMUSG00000036106	Prr5	15	84553821	84587874	34054	+	protein_coding	647.506	668.864	626.148	-0.0719048	0.102104		662.904	671.931	692.762	659.753	656.969	591.979	635.117	597.84	694.546	611.257
ENSMUSG00000021694	Ercc8	13	108295265	108331898	36634	+	protein_coding	415.645	433.811	397.48	-0.0718971	0.139458		461.047	484.265	447.986	396.032	379.726	414.282	348.71	431.998	397.594	394.814
ENSMUSG00000034818	Celf5	10	81295061	81318543	23483	-	protein_coding	1762.63	1817.96	1707.3	-0.0718841	0.0735226	0.570662	1737.88	1848.62	2019.4	1795.65	1688.27	1674.69	1665.44	1733.65	1785.44	1677.26
ENSMUSG00000017386	Traf4	11	78049325	78056415	7091	-	protein_coding	2122.17	2184.35	2059.99	-0.0718649	0.028252	0.420499	2335.09	2394.36	2284.96	1945.06	1962.28	2121	2109.93	2216.62	1959.39	1892.99
ENSMUSG00000038777	Sema6c	3	95067768	95081335	13568	+	protein_coding	761.503	792.809	730.196	-0.0718477	0.137387		843.262	780.864	879.807	736.259	723.852	708.722	633.257	732.94	828.734	747.327
ENSMUSG00000038576	Susd4	1	182591425	182724156	132732	+	protein_coding	2213.03	2274.82	2151.24	-0.0718466	0.0220898	0.385021	2253.87	2283.27	2250.32	2272.68	2313.95	2261.51	2159.21	2093.65	2098.55	2143.28
ENSMUSG00000029406	Pitpnm2	5	124256753	124387823	131071	-	protein_coding	9385.7	9689.25	9082.15	-0.071778	0.0723008	0.565597	8556.84	8793.35	9975.77	10893.6	10226.7	8930.31	9359.37	8638.34	9421.73	9060.99
ENSMUSG00000024201	Kdm4b	17	56633062	56709870	76809	+	protein_coding	2707.28	2789.22	2625.34	-0.0717771	0.060928	0.539402	2551.29	2643.5	2946.55	2896.43	2908.35	2706.78	2657.63	2492.48	2709.85	2559.95
ENSMUSG00000040093	Bmf	2	118359238	118380168	20931	-	protein_coding	346.662	361.117	332.207	-0.0717501	0.141548		361.91	387.196	326.753	394.232	335.496	359.527	329.182	306.605	328.015	337.707
ENSMUSG00000047428	Dlk2	17	46608347	46614197	5851	+	protein_coding	273.096	286.477	259.715	-0.0717337	0.146835		295.022	251.3	348.69	265.521	271.849	253.115	276.178	269.392	255.951	243.939
ENSMUSG00000038406	Scaf1	7	44652372	44665787	13416	-	protein_coding	3679.06	3783.08	3575.03	-0.0716743	0.0319171	0.43783	3669.26	3855.78	4001.85	3857.71	3530.8	3568.41	3581.02	3688.16	3633.01	3404.57
ENSMUSG00000006567	Atp7b	8	22482801	22550321	67521	-	protein_coding	96.1707	102.831	89.5102	-0.0716676	0.130278		111.081	105.697	99.2958	105.309	92.7739	91.9479	87.4099	90.6063	89.4586	88.1282
ENSMUSG00000037979	Ccdc92	5	124911482	124939488	28007	-	protein_coding	2397.49	2466.61	2328.36	-0.0716604	0.0416475	0.48333	2491.56	2519.47	2565.53	2536.4	2220.1	2461.93	2393.54	2362.24	2174.34	2249.74
ENSMUSG00000054871	Tmem158	9	123088118	123089829	1712	-	protein_coding	613.046	641.996	584.097	-0.071609	0.147674		770.402	599.669	558.828	627.351	653.732	483.502	529.109	531.503	678.394	697.975
ENSMUSG00000103793	Pcdhga6	18	37840092	37974926	134835	+	protein_coding	207.147	218.595	195.699	-0.0715846	0.144624		225.746	218.944	203.21	214.217	230.856	220.055	236.193	180.404	162.765	179.077
ENSMUSG00000041423	Paqr6	3	88271891	88275848	3958	+	protein_coding	246.257	259.343	233.172	-0.0715839	0.147462		286.661	231.886	241.312	284.423	252.431	200.426	248.281	256.448	222.404	238.299
ENSMUSG00000031787	Katnb1	8	95807814	95829777	21964	+	protein_coding	1095.49	1129.24	1061.74	-0.0715832	0.0695088		1058.26	1129.23	1163.84	1161.09	1133.78	1005.23	1118.66	1016.89	1082.2	1085.74
ENSMUSG00000027674	Pex5l	3	33003557	33197396	193840	-	protein_coding	918.858	946.697	891.018	-0.0715739	0.0648065		870.734	926.467	935.228	983.78	1017.28	846.128	835.043	834.872	965.407	973.641
ENSMUSG00000052488	Cherp	8	73214333	73229070	14738	-	protein_coding	1523.88	1569.54	1478.22	-0.0714896	0.051972		1600.53	1571.43	1731.9	1527.42	1416.42	1482.53	1538.04	1573.48	1394.06	1403
ENSMUSG00000057637	Prdm2	4	142833961	142939565	105605	-	protein_coding	1954.9	2011.58	1898.21	-0.0714891	0.0594399	0.538073	1991.1	2090.21	2104.84	1966.66	1905.1	2091.04	1857	2021.65	1831.42	1689.95
ENSMUSG00000033152	Podxl2	6	88819540	88852026	32487	-	protein_coding	1422.74	1470.9	1374.58	-0.0714132	0.098704		1371.2	1514.27	1699.57	1411.31	1358.17	1354.42	1383.68	1373.66	1372.94	1388.2
ENSMUSG00000028863	Meaf6	4	124978927	125007031	28105	+	protein_coding	1220.97	1256.35	1185.59	-0.0713493	0.049587		1256.53	1288.86	1308.16	1250.2	1178.01	1252.14	1165.16	1216.71	1156.75	1137.21
ENSMUSG00000056413	Adap1	5	139257631	139311377	53747	-	protein_coding	4950.81	5094.93	4806.7	-0.0713469	0.0487961	0.501804	4762.16	5031.39	5390.84	5347.33	4942.91	4985.85	5033.51	4764.92	4563.63	4685.6
ENSMUSG00000025576	Rbfox3	11	118380588	118802423	421836	-	protein_coding	4483.29	4618.23	4348.35	-0.0713181	0.0719506	0.565597	4618.83	4347.6	4912.83	4801.89	4410	4735.84	4644.81	4264.16	4016.94	4079.98
ENSMUSG00000030685	Kctd13	7	126528051	126544803	16753	+	protein_coding	830.707	857.303	804.111	-0.071316	0.0763501		845.651	845.576	889.044	876.671	829.571	783.107	828.534	811.412	769.095	828.405
ENSMUSG00000102543	Pcdhgc5	18	37952566	37974926	22361	+	protein_coding	58.1877	64.8539	51.5214	-0.0712748	0.078836		71.6653	74.4193	56.5755	55.8045	65.8047	41.3249	56.7234	43.6852	60.8815	54.992
ENSMUSG00000035969	Rusc2	4	43381979	43427088	45110	+	protein_coding	4516.17	4661.27	4371.07	-0.0712721	0.0907775	0.610506	4221.09	4425.25	5170.31	4842.39	4647.33	4659.38	4530.44	4196.2	4318.86	4150.49
ENSMUSG00000042581	Thsd7b	1	129201039	130147015	945977	+	protein_coding	1087.01	1119.01	1055	-0.0712068	0.0568507		1126.34	1142.18	1065.7	1125.99	1134.86	1084.78	1086.11	1055.73	1022.56	1025.81
ENSMUSG00000022179	4931414P19Rik	14	54821120	54843450	22331	-	protein_coding	138.229	146.67	129.789	-0.0711451	0.143827		145.719	162.86	146.635	142.211	135.925	125.008	133.905	156.943	111.823	121.264
ENSMUSG00000029090	Adgra3	5	50117298	50216348	99051	-	protein_coding	1415.02	1456.6	1373.44	-0.0710993	0.0596057		1599.33	1518.59	1472.12	1324.01	1368.95	1407.11	1473.88	1425.43	1353.06	1207.71
ENSMUSG00000036902	Neto2	8	86363217	86427553	64337	-	protein_coding	4646.47	4771.51	4521.44	-0.0710618	0.0178593	0.358691	4899.52	4850.2	4655.36	4676.78	4775.7	4644.92	4602.97	4542.45	4612.09	4204.77
ENSMUSG00000090071	Cdk5r2	1	74894093	74896891	2799	+	protein_coding	3075.82	3169.08	2982.56	-0.0709814	0.0695084	0.559168	3235.69	2950.89	3377.21	3211.46	3070.17	3046.68	3270.43	2855.72	2825.4	2914.58
ENSMUSG00000024036	Slc37a1	17	31505766	31569713	63948	+	protein_coding	127.42	135.583	119.256	-0.0709774	0.140317		109.887	140.21	140.862	152.112	134.846	103.312	117.166	123.775	123.006	129.02
ENSMUSG00000021866	Anxa11	14	25842580	25887228	44649	+	protein_coding	245.309	255.995	234.624	-0.0709722	0.149749		218.579	245.907	256.322	297.024	262.14	211.79	233.403	220.044	264.648	243.234
ENSMUSG00000029608	Rph3a	5	121078562	121148155	69594	-	protein_coding	2616.86	2734.03	2499.7	-0.0709635	0.146721	0.680768	2292.1	2160.32	3048.15	3167.36	3002.21	2365.85	2678.09	2375.18	2600.51	2478.87
ENSMUSG00000024050	Wiz	17	32573029	32608413	35385	-	protein_coding	2332.34	2403.16	2261.52	-0.0709623	0.0660335	0.552457	2348.23	2434.27	2754.88	2290.69	2187.74	2293.53	2303.34	2439.09	2180.55	2091.11
ENSMUSG00000042425	Frmpd3	X	139243012	139336216	93205	+	protein_coding	443.098	462.447	423.75	-0.0709254	0.146567		413.27	443.28	495.325	504.041	456.318	444.243	423.101	402.065	372.744	476.597
ENSMUSG00000047098	Rnf31	14	55829165	55841150	11986	+	protein_coding	863.85	890.99	836.71	-0.0709178	0.086258		827.734	948.038	906.363	916.274	856.541	857.492	836.903	817.075	822.522	849.556
ENSMUSG00000041708	Mpped1	15	83663668	83742695	79028	+	protein_coding	200.142	211.814	188.47	-0.0708609	0.144576		170.802	177.959	241.312	224.118	244.88	159.101	190.628	161.797	234.829	195.997
ENSMUSG00000042520	Ubap2l	3	89907447	89959935	52489	-	protein_coding	4344.62	4462.36	4226.88	-0.0708577	0.0183425	0.358691	4449.22	4301.22	4593.01	4441.86	4526.5	4256.47	4403.04	4355.57	4096.46	4022.88
ENSMUSG00000019854	Reps1	10	17931609	18000903	69295	+	protein_coding	1858.37	1912.72	1804.01	-0.0708035	0.0604509	0.539402	1981.55	1970.49	1885.47	1955.86	1770.26	1824.5	1719.37	1779.77	1913.42	1783.01
ENSMUSG00000026839	Upp2	2	58457310	58682983	225674	+	protein_coding	182.921	194.651	171.19	-0.0707797	0.144125		193.496	213.551	180.118	207.017	179.075	170.465	172.96	186.067	130.46	195.997
ENSMUSG00000003500	Impdh1	6	29200433	29216363	15931	-	protein_coding	3626.79	3735.54	3518.04	-0.0706934	0.0643946	0.548601	3444.71	3569.97	3877.16	4024.23	3761.66	3551.88	3729.8	3354.86	3481.43	3472.25
ENSMUSG00000024193	Phf1	17	27152026	27156882	4857	+	protein_coding	842.903	870.231	815.575	-0.0706898	0.0950493		873.122	844.498	909.827	897.373	826.335	741.782	839.693	814.648	844.887	836.866
ENSMUSG00000030824	Nucb1	7	45139882	45159830	19949	-	protein_coding	2829.32	2922.58	2736.07	-0.0706492	0.103243	0.635643	2616.98	2681.25	3267.53	3017.94	3029.18	2794.6	2818.5	2715.76	2747.12	2604.36
ENSMUSG00000107741	Gm2011	3	40801255	40829823	28569	+	transcribed_unprocessed_pseudogene	99.5577	106.611	92.5043	-0.0706231	0.133006		100.331	108.933	101.605	114.309	107.877	107.445	87.4099	93.8422	80.7612	93.0634
ENSMUSG00000036523	Greb1	12	16720616	16850887	130272	-	protein_coding	577.639	605.541	549.737	-0.0706095	0.153406		535.101	564.077	700.844	624.65	603.03	511.396	634.187	476.492	627.453	499.158
ENSMUSG00000042510	AA986860	1	130659713	130672359	12647	+	protein_coding	146.656	156.097	137.215	-0.070538	0.14222		181.552	150.996	127.006	144.012	176.918	142.571	132.045	124.584	141.643	145.235
ENSMUSG00000079139	Gm4204	1	135159733	135160963	1231	+	processed_pseudogene	83.0748	105.59	60.5596	-0.0705315	0.0140206		181.552	181.195	45.0295	57.6047	62.5685	71.2855	58.5832	63.1008	53.4267	56.4021
ENSMUSG00000021313	Ryr2	13	11567988	12121831	553844	-	protein_coding	1297.83	1343.84	1251.82	-0.070452	0.100338		1171.73	1188.55	1178.85	1495.02	1685.03	1211.85	1198.63	1092.94	1324.48	1431.2
ENSMUSG00000039069	Mtg2	2	179712381	179727695	15315	+	protein_coding	498.841	516.633	481.049	-0.0704418	0.119785		532.712	524.171	549.591	481.539	495.154	500.031	449.138	508.042	472.142	475.892
ENSMUSG00000028078	Dclk2	3	86693458	86828159	134702	-	protein_coding	3281.07	3372.03	3190.11	-0.0704353	0.024591	0.397636	3518.77	3559.19	3402.61	3196.16	3183.44	3193.38	3203.48	3171.22	3262.75	3119.74
ENSMUSG00000073423	Zfp414	17	33848064	33850753	2690	+	protein_coding	516.27	535.102	497.438	-0.0703661	0.120788		536.295	514.464	572.683	514.842	537.226	469.038	499.352	501.571	487.052	530.179
ENSMUSG00000037373	Ctbp1	5	33405067	33432338	27272	-	protein_coding	4634.1	4765.4	4502.8	-0.0703414	0.0445053	0.4859	4434.89	4816.76	5157.61	4661.48	4756.28	4525.08	4716.41	4662.99	4277.86	4331.68
ENSMUSG00000107068	Gm42742	7	126614223	126620269	6047	-	protein_coding	86.4014	92.711	80.0918	-0.0703137	0.129663		84.804	99.2258	87.7498	93.6076	98.1677	84.7161	72.5316	81.7075	83.2462	78.2579
ENSMUSG00000097141	Gm10524	18	82710409	82712301	1893	+	TEC	151.983	161.282	142.684	-0.0702457	0.141788		157.664	148.839	181.273	177.314	141.318	158.068	145.993	143.19	154.068	112.099
ENSMUSG00000001333	Sync	4	129181410	129202352	20943	+	protein_coding	541.94	562.29	521.591	-0.0702252	0.141398		570.934	540.349	556.518	569.746	573.904	583.714	583.972	501.571	447.293	491.403
ENSMUSG00000011658	Fuz	7	44545503	44552055	6553	+	protein_coding	283.03	294.431	271.63	-0.0701862	0.147575		293.828	287.97	323.289	289.823	277.243	272.744	278.038	262.92	275.831	268.615
ENSMUSG00000015766	Eps8	6	137454243	137631874	177632	-	protein_coding	535.124	557.738	512.509	-0.0701368	0.151757		579.295	632.025	521.88	519.342	536.147	603.344	449.138	498.335	506.932	504.798
ENSMUSG00000003344	Btbd2	10	80478451	80492905	14455	-	protein_coding	3040.4	3129.37	2951.42	-0.0701173	0.056195	0.525632	3023.08	2895.88	3310.25	3292.47	3125.19	2855.55	3093.75	2906.68	2906.16	2994.95
ENSMUSG00000049265	Kcnk3	5	30745514	30782615	37102	+	protein_coding	320.006	334.533	305.479	-0.0701101	0.155417		293.828	326.798	405.266	339.327	307.448	297.539	318.023	309.032	303.165	299.636
ENSMUSG00000009739	Pou6f1	15	100473199	100497865	24667	-	protein_coding	2029.24	2086.65	1971.82	-0.0700822	0.0488671	0.501804	2247.9	2074.03	2015.94	2062.97	2032.4	2032.15	1969.51	1901.11	2030.21	1926.13
ENSMUSG00000029348	Asphd2	5	112532220	112542732	10513	-	protein_coding	1071.06	1101.96	1040.16	-0.0700739	0.051271		1089.31	1093.64	1116.5	1125.09	1085.24	1037.26	1034.04	1038.74	1037.47	1053.31
ENSMUSG00000039960	Rhou	8	124380668	124390623	9956	+	protein_coding	4122.72	4242.17	4003.27	-0.0699657	0.0599579	0.539079	4336.95	4933.25	4232.77	3900.92	3806.97	4472.39	4153.83	4163.04	3560.95	3666.13
ENSMUSG00000041936	Agrn	4	156249747	156281945	32199	-	protein_coding	22177.7	22827.2	21528.2	-0.0699377	0.0516939	0.512097	25154.5	24679.2	21532.2	21167.9	21602.3	22482.8	21582.8	21489.1	20964.4	21121.9
ENSMUSG00000101316	Gm12663	11	16585109	16586066	958	-	processed_pseudogene	14.3178	26.2721	2.36357	-0.0699106	1.95367e-05		34.6382	42.0631	2.30921	24.302	28.0479	4.13249	0.929892	1.61797	3.72744	1.41005
ENSMUSG00000048832	Vps37c	19	10666099	10691991	25893	+	protein_coding	1066.29	1102.57	1030.01	-0.0699089	0.122153		1009.29	1035.4	1216.95	1163.79	1087.4	1087.88	1064.73	1074.33	931.86	991.266
ENSMUSG00000020887	A230052G05Rik	8	71315771	71318072	2302	+	TEC	60.9045	66.6495	55.1596	-0.0699062	0.105687		74.0542	62.5554	77.3584	62.105	57.1746	64.0536	56.7234	59.8649	47.2142	47.9417
ENSMUSG00000000134	Tfe3	X	7628799	7641441	12643	+	protein_coding	1327.47	1366.28	1288.66	-0.0698953	0.0776187		1262.5	1366.51	1388.99	1429.32	1384.06	1331.7	1277.67	1290.33	1339.39	1204.18
ENSMUSG00000031840	Rab3a	8	71207328	71211323	3996	+	protein_coding	5760.45	5919.8	5601.1	-0.0698669	0.0279341	0.419807	5741.59	5699.01	6065.13	6143.9	5949.4	5391.87	5833.22	5448.51	5452	5879.91
ENSMUSG00000000861	Bcl11a	11	24028056	24124123	96068	+	protein_coding	476.958	501.257	452.658	-0.0698621	0.157819		554.212	464.851	673.133	425.734	388.356	500.031	460.297	478.919	434.868	389.174
ENSMUSG00000053137	Mapk11	15	89026689	89033831	7143	-	protein_coding	1856.82	1910.75	1802.89	-0.0698081	0.0585409	0.538073	1853.74	1880.98	1876.23	1999.96	1942.86	1818.3	1904.42	1661.65	1773.02	1857.04
ENSMUSG00000034748	Sirt6	10	81457619	81463631	6013	-	protein_coding	658.418	679.247	637.588	-0.0697741	0.0971102		652.154	699.973	701.998	689.456	652.654	632.271	663.943	653.66	611.3	626.768
ENSMUSG00000061118	Dnajc30	5	135093056	135094716	1661	+	protein_coding	110.002	117.847	102.157	-0.069774	0.140496		119.442	121.875	135.089	107.109	105.719	116.743	108.797	107.595	73.3063	104.344
ENSMUSG00000046480	Scn4b	9	45049693	45065450	15758	+	protein_coding	884.817	923.173	846.461	-0.0697546	0.148442		667.682	663.303	722.781	1200.7	1361.4	624.006	735.545	587.323	1021.32	1264.11
ENSMUSG00000032480	Dhx30	9	109913388	109946898	33511	-	protein_coding	3424.19	3514.3	3334.09	-0.0696488	0.0109416	0.277554	3603.57	3614.19	3479.97	3418.48	3455.29	3331.82	3282.52	3398.55	3377.06	3280.48
ENSMUSG00000034813	Grip1	10	119289735	119923166	633432	+	protein_coding	1688.14	1739.82	1636.45	-0.0696378	0.0896254	0.608642	1712.8	1818.42	1632.61	1738.04	1797.22	1783.17	1623.59	1488.53	1635.1	1651.88
ENSMUSG00000029111	Nelfa	5	34055260	34093757	38498	-	protein_coding	555.2	573.475	536.924	-0.0696378	0.104433		605.572	572.705	599.239	541.844	548.013	542.39	557.006	554.964	510.659	519.604
ENSMUSG00000024862	Klc2	19	5157774	5168588	10815	-	protein_coding	5743.86	5905.64	5582.09	-0.0695935	0.0394048	0.480351	5366.54	5785.29	5995.85	6218.6	6161.91	5619.16	5729.07	5387.84	5480.58	5693.79
ENSMUSG00000031502	Col4a1	8	11248423	11362826	114404	-	protein_coding	24801	25477.3	24124.8	-0.069587	0.0510084	0.510597	26285.6	25024.3	28426.3	23174.2	24476.1	26404.6	26599.6	24558.4	22009.3	21052.1
ENSMUSG00000042810	Krba1	6	48372520	48396715	24196	+	protein_coding	2658.69	2730.65	2586.72	-0.0695741	0.0327259	0.439368	2769.86	2859.21	2629.03	2699.32	2695.84	2589.01	2578.59	2486.01	2707.36	2572.64
ENSMUSG00000028854	Slc9a1	4	133097017	133151013	53997	+	protein_coding	873.051	901.679	844.423	-0.0695418	0.103826		856.4	922.153	1016.05	876.671	837.123	834.763	871.309	859.951	805.127	850.966
ENSMUSG00000036067	Slc2a6	2	26911375	26918010	6636	-	protein_coding	1371.24	1414.45	1328.02	-0.069523	0.0970895		1402.25	1435.54	1258.52	1474.32	1501.64	1249.05	1347.41	1189.21	1355.55	1498.88
ENSMUSG00000035569	Ankrd11	8	123610561	123769016	158456	-	protein_coding	4982.1	5113.92	4850.29	-0.0694671	0.0248147	0.397636	5010.6	5207.2	5119.51	5155.62	5076.67	5045.77	4983.29	4731.75	4953.77	4536.84
ENSMUSG00000022052	Ppp2r2a	14	67251505	67309893	58389	-	protein_coding	2285.88	2348.11	2223.65	-0.0693821	0.0622989	0.540748	2321.96	2402.99	2492.79	2268.18	2254.62	2395.81	2452.13	2277.29	2056.3	1936.71
ENSMUSG00000058297	Spock2	10	59942041	59971020	28980	+	protein_coding	21473.6	22085.7	20861.5	-0.0693731	0.0383757	0.475709	20655.1	20155.8	21882	23939.2	23796.5	20263.7	21627.4	19289.4	21448.9	21678.1
ENSMUSG00000051851	Rtl8c	X	52609999	52610399	401	+	protein_coding	959.585	989.535	929.634	-0.0693144	0.086354		961.51	989.022	980.258	990.98	1025.91	864.724	916.874	885.029	943.043	1038.5
ENSMUSG00000027340	Slc23a2	2	131894416	131987028	92613	-	protein_coding	2062.62	2121.51	2003.73	-0.0692617	0.0591994	0.538073	2057.99	2297.29	2092.14	2106.17	2053.97	2024.92	1896.05	2075.85	2041.4	1980.42
ENSMUSG00000024369	Nelfe	17	35069367	35075348	5982	+	protein_coding	539.369	557.35	521.388	-0.0692549	0.117248		569.739	571.627	579.61	549.044	516.729	513.462	560.725	565.48	475.87	491.403
ENSMUSG00000090223	Pcp4	16	96268806	96326993	58188	+	protein_coding	786.458	813.807	759.108	-0.0692147	0.126753		723.82	735.565	809.376	875.771	924.503	752.113	721.597	644.761	780.278	896.793
ENSMUSG00000002968	Med25	7	44526189	44542136	15948	-	protein_coding	1839.78	1900.13	1779.43	-0.0691995	0.115694	0.652359	1788.05	1854.01	2163.73	1982.86	1712	1702.59	1869.08	1787.05	1804.08	1734.36
ENSMUSG00000042078	Svop	5	114164971	114229631	64661	-	protein_coding	1607.77	1662.55	1552.99	-0.0691948	0.125766		1452.42	1569.28	1763.08	1671.44	1856.56	1618.9	1598.49	1448.89	1625.16	1473.5
ENSMUSG00000027222	Pex16	2	92205021	92211562	6542	+	protein_coding	443.708	459.256	428.161	-0.0691928	0.128884		451.491	475.637	429.512	467.138	472.5	433.912	412.872	418.245	422.443	453.332
ENSMUSG00000026204	Ptprn	1	75223671	75241146	17476	-	protein_coding	5206.36	5358.53	5054.2	-0.0691663	0.0501919	0.503693	4820.69	4990.41	5191.09	5941.38	5849.07	4978.62	5146.95	4595.84	5209.72	5339.86
ENSMUSG00000111877	Gm6477	10	39074534	39075297	764	+	processed_pseudogene	25.7969	32.3325	19.2612	-0.0691335	0.017057		57.3323	25.885	27.7105	27.0022	23.7329	16.53	22.3174	19.4156	21.1222	16.9206
ENSMUSG00000038152	5033430I15Rik	13	46118729	46119984	1256	+	lncRNA	94.3121	101.312	87.3125	-0.0690936	0.132715		84.804	106.776	115.46	103.508	96.0102	87.8154	89.2697	102.741	82.0037	74.7327
ENSMUSG00000006457	Actn3	19	4911244	4927937	16694	-	protein_coding	77.7254	84.6041	70.8467	-0.0690124	0.11417		69.2765	83.0477	87.7498	78.3063	104.64	68.1861	80.9006	67.1457	74.5488	63.4523
ENSMUSG00000040724	Kcna2	3	107008462	107022321	13860	+	protein_coding	5708.05	5878.53	5537.58	-0.069006	0.0856936	0.603806	5801.31	6359.08	5126.44	5939.58	6166.23	5549.94	5372.92	5134.63	5842.14	5788.26
ENSMUSG00000025212	Sfxn3	19	45035942	45044822	8881	+	protein_coding	3305.61	3396.76	3214.47	-0.0690021	0.0354524	0.457428	3374.24	3436.23	3264.06	3489.58	3419.69	3354.55	3045.4	3204.39	3114.9	3353.1
ENSMUSG00000045838	Ccdc9b	2	118584639	118593142	8504	-	protein_coding	196.067	205.317	186.817	-0.0689943	0.163027		201.857	195.216	210.138	224.118	195.257	165.3	187.838	190.92	197.554	192.472
ENSMUSG00000039452	Snx22	9	65972458	65977001	4544	-	protein_coding	77.8566	84.6543	71.059	-0.0689314	0.120173		103.915	84.1262	98.1412	70.2057	66.8835	75.418	79.0409	63.9098	72.0639	64.8624
ENSMUSG00000045509	Gpr150	13	76202970	76205115	2146	-	protein_coding	208.55	218.119	198.982	-0.068927	0.163411		238.884	217.865	202.055	232.219	199.572	209.724	187.838	203.055	202.524	191.767
ENSMUSG00000000532	Acvr1b	15	101071948	101111565	39618	+	protein_coding	3010.69	3091.8	2929.57	-0.0689224	0.0317289	0.437815	2916.78	3029.62	3115.12	3122.35	3275.13	2988.82	2923.58	2927.72	2960.83	2846.89
ENSMUSG00000040717	Il17rd	14	26760898	26829243	68346	+	protein_coding	505.227	521.979	488.476	-0.0688997	0.132607		498.074	552.213	544.972	486.039	528.596	526.893	514.23	482.964	478.355	439.936
ENSMUSG00000026972	Arrdc1	2	24815364	24825264	9901	-	protein_coding	931.724	960.194	903.254	-0.0688488	0.0906834		999.731	959.902	907.518	990.98	942.842	878.154	835.043	906.872	938.073	958.13
ENSMUSG00000034430	Zxdc	6	90346474	90380472	33999	+	protein_coding	546.733	564.152	529.314	-0.0688486	0.113418		582.878	569.47	557.673	561.645	549.092	562.019	512.371	532.312	523.084	516.784
ENSMUSG00000003119	Cdk12	11	98093885	98169330	75446	+	protein_coding	864.213	889.273	839.152	-0.0687752	0.0798316		938.816	954.509	892.508	840.668	819.862	862.658	871.309	885.838	813.825	762.133
ENSMUSG00000002343	Armc6	8	70672822	70687116	14295	-	protein_coding	2219.91	2282.43	2157.4	-0.0687588	0.0442345	0.4859	2216.85	2297.29	2205.29	2287.08	2405.65	2188.15	2186.18	2074.24	2072.46	2265.95
ENSMUSG00000006219	Fblim1	4	141303373	141333407	30035	-	protein_coding	848.776	873.793	823.758	-0.0687565	0.11373		1011.68	994.415	967.557	682.255	713.065	1014.53	882.468	964.31	665.969	591.517
ENSMUSG00000034310	Tmem132d	5	127858694	128510141	651448	-	protein_coding	129.03	136.905	121.154	-0.068737	0.15215		140.942	119.718	160.49	129.61	133.767	141.538	123.676	117.303	116.793	106.459
ENSMUSG00000053024	Cntn2	1	132437165	132470994	33830	-	protein_coding	12379.7	12712.6	12046.9	-0.0687075	0.0537443	0.518947	12860.3	13705	13321.8	11747.7	11927.9	13891.4	12459.6	12365.3	11229.5	10288.4
ENSMUSG00000064120	Mocs1	17	49735390	49762463	27074	+	protein_coding	298.889	310.455	287.324	-0.068694	0.157415		324.883	300.913	333.68	306.925	285.873	298.573	276.178	290.426	305.65	265.795
ENSMUSG00000025369	Smarcc2	10	128295117	128326351	31235	+	protein_coding	6643.6	6813.34	6473.86	-0.068668	0.00699949	0.224322	6928.84	7025.62	7279.77	6485.02	6347.46	6679.14	6580.85	6798.71	6303.1	6007.52
ENSMUSG00000038248	Sobp	10	42878496	43050526	172031	-	protein_coding	1029.74	1060.25	999.227	-0.0686632	0.0974285		1011.68	1059.13	1144.21	1098.09	988.15	1034.16	1045.2	1003.14	986.529	927.109
ENSMUSG00000024891	Slc29a2	19	5073888	5082000	8113	+	protein_coding	364.063	377.163	350.962	-0.0686611	0.142144		373.854	381.804	372.937	380.731	376.489	354.361	324.532	351.099	360.319	364.498
ENSMUSG00000021196	Pfkp	13	6629804	6698813	69010	-	protein_coding	17872.2	18330.1	17414.2	-0.0685807	0.00696949	0.224322	17773	18216.6	17817.8	18589.2	19253.8	17921.6	17174.2	16588.2	17796	17591.1
ENSMUSG00000025008	Tctn3	19	40584890	40600677	15788	-	protein_coding	514.005	531.477	496.534	-0.0685494	0.143132		519.574	579.177	504.561	537.343	516.729	484.535	484.474	487.818	559.116	466.727
ENSMUSG00000024251	Thada	17	84497504	84773633	276130	-	protein_coding	591.813	610.614	573.012	-0.0685058	0.108907		629.46	628.789	581.92	595.848	617.054	585.781	584.902	579.233	550.419	564.726
ENSMUSG00000005442	Cic	7	24967129	24993584	26456	+	protein_coding	6690.65	6874.87	6506.43	-0.0684991	0.0462265	0.488575	6957.51	6925.31	7313.25	7096.17	6082.08	6654.34	6735.21	6673.32	6203.7	6265.56
ENSMUSG00000032968	Inha	1	75483721	75487010	3290	+	protein_coding	716.493	739.975	693.012	-0.0684845	0.120929		679.626	764.686	830.159	731.759	693.647	699.424	705.788	696.536	675.909	687.4
ENSMUSG00000030411	Nova2	7	18659813	18699244	39432	+	protein_coding	736.473	760.068	712.877	-0.0684598	0.117536		740.542	710.759	842.86	770.462	735.719	701.49	692.77	698.963	749.216	721.946
ENSMUSG00000015709	Arnt2	7	83895486	84059384	163899	-	protein_coding	3753.35	3848.8	3657.9	-0.0684258	0.0197249	0.364309	3908.15	3959.32	4024.94	3652.5	3699.09	3892.81	3743.75	3827.31	3542.31	3283.3
ENSMUSG00000053604	Rpia	6	70742704	70769216	26513	-	protein_coding	320.638	333.387	307.89	-0.0683805	0.161364		359.521	349.447	323.289	297.024	337.654	328.533	296.636	297.706	331.742	284.83
ENSMUSG00000032850	Rnft2	5	118328801	118383181	54381	-	protein_coding	1518.42	1560.76	1476.09	-0.0683563	0.064473		1544.39	1598.4	1676.48	1431.12	1553.42	1517.66	1557.57	1510.37	1452.46	1342.37
ENSMUSG00000029859	Epha1	6	42335421	42350202	14782	-	protein_coding	32.5279	38.1392	26.9166	-0.0683397	0.0442943		46.5825	39.906	39.2565	36.903	28.0479	27.8943	32.5462	18.6067	27.3346	28.201
ENSMUSG00000032178	Ilf3	9	21279167	21316657	37491	+	protein_coding	3178.24	3260.08	3096.4	-0.0682395	0.0133437	0.30652	3414.85	3358.58	3299.85	3045.85	3181.28	3228.51	3134.67	3223	2981.95	2913.87
ENSMUSG00000028467	Gba2	4	43566928	43578873	11946	-	protein_coding	1353.89	1392.08	1315.69	-0.0682164	0.0501571		1397.47	1390.24	1400.53	1387.01	1385.14	1274.87	1333.47	1280.62	1313.3	1376.21
ENSMUSG00000035530	Eif1	11	100210711	100212922	2212	+	protein_coding	1546.38	1587.68	1505.09	-0.0681589	0.0397466		1662.64	1654.48	1708.81	1441.02	1471.44	1582.74	1644.98	1568.62	1380.4	1348.71
ENSMUSG00000020440	Arf5	6	28423559	28426601	3043	+	protein_coding	2332.64	2396.59	2268.7	-0.0680903	0.0384776	0.475709	2532.17	2423.48	2499.71	2195.28	2332.29	2349.32	2453.99	2287.81	2067.49	2184.87
ENSMUSG00000025105	Bnc1	7	81616401	81642055	25655	-	protein_coding	1549.13	1592.29	1505.97	-0.0680086	0.112567		1680.55	1751.55	1686.87	1391.51	1450.94	1785.24	1666.37	1593.7	1338.15	1146.37
ENSMUSG00000059479	B3gnt8	7	25326079	25334525	8447	+	protein_coding	443.422	461.737	425.107	-0.0679229	0.167329		413.27	424.945	528.808	505.841	435.822	435.978	473.315	421.481	406.291	388.469
ENSMUSG00000004100	Ppan	9	20799471	20803474	4004	+	protein_coding	573.358	591.416	555.299	-0.0678764	0.126692		639.016	635.261	613.094	534.643	535.068	573.383	586.762	594.604	552.904	468.842
ENSMUSG00000028889	Yrdc	4	124744472	124749035	4564	+	protein_coding	329.334	342.028	316.64	-0.0678285	0.15833		349.966	344.055	368.318	296.124	351.678	337.831	333.831	319.549	294.468	297.521
ENSMUSG00000027466	Rbck1	2	152158254	152174573	16320	-	protein_coding	2289.74	2352.91	2226.58	-0.0677697	0.0490846	0.502218	2462.9	2386.81	2356.54	2328.49	2229.81	2093.11	2276.38	2236.03	2276.22	2251.15
ENSMUSG00000107476	Zfp862-ps	6	48481271	48511766	30496	+	transcribed_unitary_pseudogene	1338.41	1377.96	1298.86	-0.0677111	0.103373		1373.59	1492.7	1461.73	1245.7	1316.09	1497	1273.02	1335.63	1238.75	1149.9
ENSMUSG00000030880	Polr3e	7	120516967	120546655	29689	+	protein_coding	900.746	927.162	874.331	-0.0676709	0.0964658		975.843	899.503	931.764	890.172	938.527	858.525	896.416	891.501	909.496	815.715
ENSMUSG00000048058	Ldlrad3	2	101780548	102016730	236183	-	protein_coding	1992.21	2047.76	1936.65	-0.067658	0.0724473	0.56563	2204.9	1980.2	2018.25	2044.07	1991.4	2002.19	1878.38	1942.37	2036.43	1823.9
ENSMUSG00000021250	Fos	12	85520664	85524047	3384	+	protein_coding	84.4596	91.5444	77.3747	-0.0676551	0.126362		81.2207	87.3618	66.9669	103.508	118.664	50.623	66.0224	78.4715	99.3984	92.3584
ENSMUSG00000046404	Yod1	1	130645064	130652095	7032	+	protein_coding	480.986	498.148	463.823	-0.0676508	0.15544		482.546	577.02	469.923	499.54	461.712	470.071	498.422	448.987	465.93	435.706
ENSMUSG00000029147	Ppm1g	5	31360008	31378031	18024	-	protein_coding	2738.72	2810.38	2667.06	-0.0676226	0.0385451	0.475709	2817.64	2844.11	2973.1	2643.51	2773.51	2858.65	2772.01	2639.72	2598.03	2466.88
ENSMUSG00000015942	Gtf2ird2	5	134212858	134253209	40352	+	protein_coding	518.087	535.119	501.055	-0.0676188	0.143666		510.018	554.37	551.9	554.445	504.863	494.866	525.389	463.548	539.236	482.238
ENSMUSG00000050272	Dscam	16	96392040	96971952	579913	-	protein_coding	1584.38	1629.49	1539.26	-0.0676168	0.0898643		1608.89	1598.4	1808.11	1519.32	1612.76	1637.5	1640.33	1555.68	1492.22	1370.57
ENSMUSG00000023286	Ube2j2	4	156028288	156044061	15774	+	protein_coding	541.729	561.714	521.745	-0.0676155	0.147176		635.432	592.119	610.785	492.34	477.894	563.052	524.459	506.424	515.629	499.158
ENSMUSG00000047988	4933428G20Rik	11	97381609	97391166	9558	-	protein_coding	46.9288	52.2217	41.636	-0.067609	0.0902483		46.5825	56.0841	46.1841	54.0044	58.2534	45.4574	38.1256	33.1684	43.4868	47.9417
ENSMUSG00000014158	Trpv4	5	114760213	114796482	36270	-	protein_coding	54.1745	59.9015	48.4474	-0.067573	0.103311		66.8876	59.3198	58.8847	54.0044	60.4109	44.4243	43.7049	58.2469	47.2142	48.6468
ENSMUSG00000033323	Ctdp1	18	80451174	80512910	61737	-	protein_coding	368.287	381.156	355.418	-0.0675178	0.149369		376.243	408.767	402.956	356.429	361.387	377.09	351.499	380.223	340.44	327.837
ENSMUSG00000078485	Plekhn1	4	156305913	156314174	8262	-	protein_coding	639.3	660.281	618.319	-0.0675068	0.129834		692.765	712.916	639.65	612.049	644.024	668.431	579.323	625.345	610.058	608.437
ENSMUSG00000024927	Rela	19	5687511	5698158	10648	+	protein_coding	907.388	935.436	879.34	-0.067487	0.119738		880.289	909.21	1005.66	974.779	907.243	834.763	938.261	895.546	898.313	829.815
ENSMUSG00000054003	Tdrd9	12	111937993	112035288	97296	+	protein_coding	60.8823	66.9267	54.8379	-0.0674791	0.107796		66.8876	80.8906	81.9768	47.7039	57.1746	53.7224	62.3028	64.7188	54.6691	38.7764
ENSMUSG00000002948	Map2k7	8	4288740	4297897	9158	+	protein_coding	1372.17	1410.04	1334.3	-0.0674336	0.0588478		1479.89	1434.46	1390.14	1378.91	1366.8	1304.83	1309.29	1370.42	1374.18	1312.76
ENSMUSG00000033585	Ndn	7	61996317	62000010	3694	+	protein_coding	9013.95	9499.77	8528.12	-0.0673644	0.169211	0.714488	9740.51	9878.36	8006.01	9732.49	10141.5	10112.2	7565.6	7007.43	9196.84	8758.53
ENSMUSG00000117113	Gm49883	17	74493763	74497494	3732	-	TEC	379.247	395.276	363.218	-0.0673337	0.17081		416.853	447.595	363.7	382.531	365.702	416.349	357.079	330.875	336.712	375.074
ENSMUSG00000040035	Disp2	2	118610200	118641774	31575	+	protein_coding	7132.64	7361.76	6903.51	-0.0672252	0.108136	0.64779	6809.4	6690.19	6902.21	7840.53	8566.48	7129.58	7166.68	6096.51	7102.02	7022.76
ENSMUSG00000028700	Pomgnt1	4	115981037	116017046	36010	+	protein_coding	1643.71	1687.99	1599.43	-0.0672227	0.0457134	0.486016	1614.86	1687.92	1741.14	1684.04	1712	1628.2	1610.57	1550.01	1580.43	1627.9
ENSMUSG00000037344	Slc12a9	5	137312820	137331859	19040	-	protein_coding	960.258	987.473	933.042	-0.0670432	0.0791844		974.648	981.472	984.876	974.779	1021.59	911.214	954.999	961.883	931.86	905.253
ENSMUSG00000032193	Ldlr	9	21634779	21661215	26437	+	protein_coding	2400.57	2472.89	2328.24	-0.067036	0.077453	0.578514	2252.68	2205.62	2286.11	2821.73	2798.32	2231.55	2346.12	2198.01	2466.32	2399.2
ENSMUSG00000000881	Dlg3	X	99811328	99862016	50689	+	protein_coding	841.072	866.148	815.995	-0.0670283	0.10396		868.345	915.681	876.343	801.965	868.407	872.989	780.18	834.872	805.127	786.809
ENSMUSG00000032816	Igdcc4	9	65008768	65045222	36455	+	protein_coding	721.811	748.623	694.998	-0.06702	0.157638		756.069	748.508	831.314	714.658	692.568	675.662	686.261	838.108	593.906	681.055
ENSMUSG00000032338	Hcn4	9	58730695	58770458	39764	+	protein_coding	1016.19	1045.03	987.343	-0.0669992	0.0935508		1067.81	1127.08	1085.33	956.777	988.15	1117.84	1033.11	979.681	905.768	900.318
ENSMUSG00000062591	Tubb4a	17	57387066	57394782	7717	-	protein_coding	15912.7	16328.2	15497.1	-0.0669634	0.0323168	0.438945	16824.6	15869.7	15298.5	17185.1	16463.1	14746.8	15770	14748.6	15646.6	16573.7
ENSMUSG00000023805	Synj2	17	5991555	6094565	103011	+	protein_coding	926.394	962.886	889.903	-0.0669577	0.164389		935.232	783.021	885.58	1047.68	1162.91	792.405	963.369	788.76	1008.89	896.088
ENSMUSG00000030189	Ybx3	6	131341818	131365439	23622	-	protein_coding	1940.77	2000.38	1881.16	-0.0669511	0.120085	0.656424	2043.66	1999.62	2276.88	1999.96	1681.8	1891.65	2062.5	2075.85	1635.1	1740.71
ENSMUSG00000047842	Diras2	13	52658416	52685315	26900	-	protein_coding	2566.16	2636.2	2496.12	-0.0668927	0.0715828	0.565547	2637.28	2754.59	2487.01	2613.81	2688.29	2725.38	2514.43	2455.27	2421.59	2363.95
ENSMUSG00000103707	Pcdha6	18	37100684	37320710	220027	+	protein_coding	218.368	230.306	206.431	-0.0668851	0.169844		210.218	245.907	237.848	276.322	181.233	203.525	188.768	213.572	216.192	210.098
ENSMUSG00000035953	Pip4p1	14	51163525	51168313	4789	-	protein_coding	1865.15	1915.18	1815.12	-0.0668514	0.0475027	0.496263	1945.71	1875.58	1761.92	2042.27	1950.41	1760.44	1798.41	1785.43	1858.75	1872.55
ENSMUSG00000055003	Lrtm2	6	119292094	119307727	15634	-	protein_coding	79.2848	86.9751	71.5945	-0.0668471	0.109688		63.3044	88.4404	107.378	76.5062	99.2465	75.418	73.4615	80.0895	73.3063	55.697
ENSMUSG00000029861	Fam131b	6	42292246	42301577	9332	-	protein_coding	4572.69	4708.58	4436.81	-0.0667842	0.0904196	0.610064	4161.37	4234.35	4835.48	5098.01	5213.68	4337.05	4436.52	4207.53	4802.19	4400.77
ENSMUSG00000050947	Amigo1	3	108093651	108099602	5952	+	protein_coding	1712.7	1760.23	1665.17	-0.0667178	0.0768716	0.578514	1718.77	1740.77	1736.52	1783.04	1822.04	1774.91	1741.69	1571.86	1600.31	1637.07
ENSMUSG00000050973	Gdpgp1	7	79882613	79891809	9197	+	protein_coding	262.399	272.984	251.814	-0.066693	0.173941		284.272	257.771	262.095	294.324	266.455	242.784	260.37	268.583	249.739	237.594
ENSMUSG00000060371	Caln1	5	130398296	130876253	477958	+	protein_coding	1238.55	1276.63	1200.47	-0.0666051	0.136298		1280.42	1316.9	1320.87	1168.29	1296.68	1387.48	1190.26	1214.29	1191.54	1018.76
ENSMUSG00000028800	Hdac1	4	129409897	129436506	26610	-	protein_coding	406.582	425.523	387.641	-0.0666037	0.177857		461.047	450.83	411.039	391.532	413.168	418.415	317.093	332.493	432.383	437.821
ENSMUSG00000052296	Ppp6r1	7	4634494	4662018	27525	-	protein_coding	4639	4753.92	4524.08	-0.0665752	0.00865178	0.250797	4727.52	4645.28	4875.89	4761.38	4759.52	4623.22	4593.67	4476.11	4440.62	4486.78
ENSMUSG00000029545	Acads	5	115248358	115257405	9048	-	protein_coding	541.059	559.443	522.676	-0.0665449	0.15173		533.907	530.642	592.311	521.142	619.212	523.793	522.6	525.031	544.206	497.748
ENSMUSG00000030519	Apba2	7	64151454	64403626	252173	+	protein_coding	3008.82	3086.56	2931.09	-0.0665342	0.0346776	0.448888	3039.8	2986.48	3273.3	3013.44	3119.79	3002.26	2996.11	2890.5	2921.07	2845.48
ENSMUSG00000032181	Scg3	9	75550471	75591338	40868	-	protein_coding	5259.7	5406.49	5112.9	-0.0665	0.0750964	0.576424	5173.04	5263.28	5121.82	5588.55	5885.75	5311.28	5100.46	4648.43	5545.19	4959.15
ENSMUSG00000022721	Trmt2a	16	18066543	18072636	6094	+	protein_coding	1060.83	1090.75	1030.91	-0.0664876	0.0746055		1094.09	1082.86	1122.27	1080.09	1074.45	1070.32	1056.36	1011.23	975.347	1041.32
ENSMUSG00000072572	Slc39a2	14	52130346	52134202	3857	+	protein_coding	72.6746	78.7992	66.55	-0.0664777	0.131738		75.2486	71.1837	96.9866	72.9059	77.6712	61.9874	70.6718	62.2918	70.8214	66.9774
ENSMUSG00000028980	H6pd	4	150063932	150093480	29549	-	protein_coding	698.433	719.515	677.351	-0.0664673	0.131802		697.542	709.68	801.294	708.357	680.702	739.716	696.489	702.199	644.847	603.502
ENSMUSG00000001305	Rrp15	1	186453175	186481555	28381	-	protein_coding	332.489	346.4	318.578	-0.0664056	0.17492		410.881	375.332	329.062	316.826	299.897	326.467	318.023	318.74	313.105	316.557
ENSMUSG00000026556	Vangl2	1	171828527	171856011	27485	-	protein_coding	806.651	832.654	780.648	-0.0663468	0.119716		922.094	909.21	943.31	672.354	716.301	886.419	786.689	838.917	709.456	681.76
ENSMUSG00000022983	Scaf4	16	90022568	90081391	58824	-	protein_coding	1344.52	1385.2	1303.84	-0.0663221	0.11252		1472.72	1462.5	1405.15	1332.11	1253.53	1218.05	1303.71	1320.26	1389.09	1288.08
ENSMUSG00000023224	Serping1	2	84595731	84605788	10058	-	protein_coding	1719.79	1784.56	1655.01	-0.0662888	0.168686	0.713904	1596.94	1641.54	1930.5	2115.17	1638.65	1487.7	1565.94	1816.17	1688.53	1716.74
ENSMUSG00000003378	Grik5	7	24709274	24771771	62498	-	protein_coding	3195.1	3276.52	3113.67	-0.0662805	0.021686	0.379648	3498.46	3320.83	3414.16	3085.45	3063.7	3172.72	3238.82	3143.71	3068.93	2944.19
ENSMUSG00000033436	Armcx2	X	133704894	133709970	5077	-	protein_coding	5895.11	6044.79	5745.43	-0.0662574	0.0310554	0.434301	5884.92	6172.49	6181.74	5777.57	6207.22	6094.39	5775.56	5754.31	5670.68	5432.22
ENSMUSG00000075334	Rprm	2	53974105	53975564	1460	-	protein_coding	4808.65	4954.78	4662.53	-0.0662489	0.105347	0.639158	5266.21	5755.1	4901.29	4303.25	4548.08	4917.66	4645.74	5189.64	4015.7	4543.89
ENSMUSG00000073448	Gm10509	17	21909088	21909929	842	+	processed_pseudogene	45.4103	50.648	40.1725	-0.0662264	0.093755		41.8048	52.8485	48.4933	48.6039	61.4897	35.1262	42.7751	35.5953	42.2443	45.1216
ENSMUSG00000021643	Serf1	13	100244520	100251079	6560	+	protein_coding	762.786	789.563	736.01	-0.0662106	0.15412		808.624	711.837	802.449	819.066	805.838	805.836	703.929	727.277	654.787	788.219
ENSMUSG00000025425	St8sia5	18	77273535	77346467	72933	+	protein_coding	80.1916	86.166	74.2172	-0.0661858	0.143874		82.4151	79.812	69.2762	93.6076	105.719	65.0867	54.8637	64.7188	91.9435	94.4734
ENSMUSG00000000794	Kcnn3	3	89427471	89582439	154969	+	protein_coding	101.639	111.142	92.1355	-0.0661748	0.121511		99.137	89.5189	120.079	98.1079	148.87	99.1798	83.6903	110.831	84.4887	82.488
ENSMUSG00000028687	Mutyh	4	116664920	116676637	11718	+	protein_coding	146.274	153.62	138.928	-0.0661448	0.179558		152.886	156.388	155.871	147.612	155.342	133.273	141.344	133.482	144.128	142.415
ENSMUSG00000005089	Slc1a2	2	102489004	102621129	132126	+	protein_coding	316.947	367.263	266.632	-0.0661114	0.0599593		323.688	308.463	647.732	267.322	289.109	288.241	260.37	268.583	236.071	279.895
ENSMUSG00000028680	Plk3	4	116985852	116991160	5309	-	protein_coding	537.711	554.431	520.99	-0.0660925	0.129524		561.378	544.663	527.653	590.448	548.013	501.065	516.09	516.132	533.024	538.64
ENSMUSG00000063455	D630045J12Rik	6	38100109	38230944	130836	-	protein_coding	1630.97	1675.84	1586.1	-0.0660784	0.0954727	0.623003	1694.88	1677.13	1746.91	1672.34	1587.94	1710.85	1700.77	1501.48	1574.22	1443.19
ENSMUSG00000067878	Map7d3	X	55843218	55867686	24469	-	protein_coding	99.5719	106.988	92.156	-0.0660345	0.148211		137.359	106.776	106.223	91.8074	92.7739	107.445	80.9006	93.0333	96.9135	82.488
ENSMUSG00000038070	Cntln	4	84802546	85050158	247613	+	protein_coding	911.737	938.966	884.509	-0.066033	0.122422		888.65	1023.54	932.919	882.071	967.653	866.79	889.907	860.76	939.315	865.772
ENSMUSG00000051557	Pusl1	4	155972336	155976238	3903	-	protein_coding	410.003	424.042	395.965	-0.0660048	0.159959		474.185	419.553	417.966	415.834	392.671	394.653	425.891	391.549	397.594	370.138
ENSMUSG00000054792	Klhl18	9	110254994	110305762	50769	-	protein_coding	1619.91	1662.82	1577	-0.0659273	0.0642859	0.548601	1601.72	1664.19	1760.77	1676.84	1610.6	1644.73	1535.25	1615.54	1568.01	1521.45
ENSMUSG00000045005	Fzd5	1	64769717	64776910	7194	-	protein_coding	182.437	192.453	172.421	-0.065927	0.177416		151.692	185.509	195.128	187.215	242.722	175.631	154.362	169.887	178.917	183.307
ENSMUSG00000004043	Stat5a	11	100750177	100775995	25819	+	protein_coding	183.02	191.471	174.569	-0.0658514	0.182134		177.969	177.959	196.282	203.416	201.729	168.399	149.713	175.55	209.979	169.206
ENSMUSG00000022489	Pde1b	15	103411461	103438479	27019	+	protein_coding	601.346	621.964	580.729	-0.0658486	0.160132		569.739	616.926	701.998	581.447	639.708	558.919	553.286	584.087	629.937	577.416
ENSMUSG00000100706	Gm19744	8	49296700	49322936	26237	+	lncRNA	173.83	182.382	165.277	-0.0657966	0.180615		195.885	181.195	184.736	176.414	173.681	149.803	178.539	163.415	190.099	144.53
ENSMUSG00000016831	Tox4	14	52516603	52533858	17256	+	protein_coding	1322.42	1357.31	1287.53	-0.0657921	0.052076		1366.42	1387	1348.58	1350.11	1334.43	1289.34	1296.27	1266.87	1287.21	1297.95
ENSMUSG00000073821	8030451A03Rik	4	63898091	64068161	170071	+	lncRNA	81.9805	89.025	74.9359	-0.0657766	0.135679		103.915	124.032	88.9044	65.7053	62.5685	98.1467	71.6017	89.7973	55.9116	59.2222
ENSMUSG00000001847	Rac1	5	143489389	143513791	24403	-	protein_coding	3029.79	3114.77	2944.8	-0.0657462	0.0983736	0.628516	2974.11	2923.93	3396.84	3110.65	3168.34	2951.63	3148.62	3068.48	2825.4	2729.86
ENSMUSG00000020929	Eftud2	11	102729299	102771811	42513	-	protein_coding	2291.85	2352.09	2231.61	-0.0657434	0.0412816	0.48333	2274.18	2387.89	2460.46	2313.19	2324.74	2148.9	2239.18	2291.85	2217.83	2260.31
ENSMUSG00000025511	Tspan4	7	141055153	141073340	18188	+	protein_coding	1907.64	1958.7	1856.58	-0.065714	0.0588038	0.538073	1999.46	1934.9	2049.42	1822.65	1987.09	1815.2	1910	1920.53	1861.24	1775.96
ENSMUSG00000020235	Fzr1	10	81202056	81214350	12295	-	protein_coding	1747.72	1796.64	1698.8	-0.0657114	0.0866541	0.604893	1730.72	1719.19	1944.35	1820.85	1768.1	1628.2	1781.67	1762.78	1657.47	1663.86
ENSMUSG00000059820	Nkapd1	9	50516540	50528764	12225	-	protein_coding	423.865	438.793	408.936	-0.0656635	0.163059		443.131	484.265	473.387	384.331	408.852	450.442	387.765	448.178	383.926	374.369
ENSMUSG00000024014	Pim1	17	29709727	29715086	5360	+	protein_coding	218.732	229.711	207.752	-0.0656447	0.183886		271.134	232.965	207.828	218.718	217.911	214.89	222.244	200.628	178.917	222.083
ENSMUSG00000018339	Gpx3	11	54793279	54801203	7925	+	protein_coding	570.541	588.932	552.15	-0.0656227	0.157043		611.544	612.611	584.229	568.846	567.431	571.317	622.098	510.469	559.116	497.748
ENSMUSG00000032089	Il10ra	9	45165135	45180447	15313	-	protein_coding	151.061	159.518	142.605	-0.065582	0.177973		130.192	135.896	133.934	181.815	215.753	130.173	142.274	116.494	168.977	155.106
ENSMUSG00000104918	Gm42944	3	18676326	18680305	3980	+	TEC	542.775	617.348	468.202	-0.0655738	0.0817295		607.961	592.119	1088.79	393.332	404.537	551.688	461.227	525.84	444.808	357.448
ENSMUSG00000035528	Npffr2	5	89675288	89731599	56312	+	protein_coding	251.626	261.403	241.849	-0.0655707	0.18221		252.023	275.028	247.085	266.422	266.455	253.115	236.193	254.83	247.254	217.853
ENSMUSG00000037169	Mycn	12	12986094	12991915	5822	-	protein_coding	405.476	420.794	390.158	-0.0655267	0.173234		413.27	410.924	436.44	376.23	467.106	412.216	391.485	410.155	354.107	382.829
ENSMUSG00000033763	Mtss2	8	111448108	111468032	19925	+	protein_coding	3015.6	3107.91	2923.28	-0.0655194	0.130036	0.670756	2902.45	3044.72	3684.34	3088.15	2819.9	2999.16	2947.76	3078.19	2814.22	2777.1
ENSMUSG00000027860	Vangl1	3	102060899	102112009	51111	-	protein_coding	1348.38	1386.55	1310.21	-0.0655162	0.122611		1464.36	1540.16	1343.96	1377.11	1207.14	1366.82	1467.37	1401.97	1179.11	1135.8
ENSMUSG00000022433	Csnk1e	15	79302056	79339767	37712	-	protein_coding	3791.5	3885.06	3697.93	-0.0655112	0.0166324	0.353461	3921.29	3890.3	4117.31	3727.2	3769.21	3904.17	3739.1	3760.16	3533.61	3552.62
ENSMUSG00000044716	Dok7	5	35214110	35245183	31074	+	protein_coding	133.536	141.573	125.499	-0.065492	0.1732		143.331	147.76	131.625	144.912	140.24	106.412	113.447	117.303	131.703	158.631
ENSMUSG00000058396	Gpr182	10	127583145	127587601	4457	-	protein_coding	112.646	121.177	104.115	-0.0654533	0.150841		145.719	104.618	144.325	115.209	96.0102	100.213	100.428	133.482	96.9135	89.5383
ENSMUSG00000019188	H13	2	152511381	152550590	39210	+	protein_coding	4000.53	4101.79	3899.28	-0.0654483	0.0295673	0.428834	4307.09	4011.09	4126.55	3872.11	4192.09	3967.19	4007.84	3985.87	3783.35	3752.15
ENSMUSG00000015087	Rabl6	2	25473030	25498533	25504	-	protein_coding	1999.25	2053.12	1945.38	-0.0653639	0.0603574	0.539402	2126.07	1995.3	2194.9	1901.85	2047.5	1928.84	2021.59	1967.45	1909.69	1899.34
ENSMUSG00000055720	Ubl7	9	57818262	57837251	18990	+	protein_coding	979.357	1007.23	951.488	-0.0653607	0.107242		966.287	1017.06	1107.26	997.281	948.236	990.765	1012.65	977.254	872.221	904.548
ENSMUSG00000050908	Tvp23a	16	10238421	10265226	26806	-	protein_coding	1474.46	1516.2	1432.72	-0.0653498	0.0943149		1397.47	1447.4	1487.13	1707.44	1541.56	1378.19	1452.49	1438.37	1449.97	1444.6
ENSMUSG00000043668	Tox3	8	90973668	91074971	101304	-	protein_coding	850.488	873.366	827.61	-0.0653427	0.1126		877.9	927.545	921.373	824.467	815.547	908.115	888.977	869.659	769.095	702.206
ENSMUSG00000073968	Trim68	7	102326789	102336534	9746	-	protein_coding	477.622	493.657	461.587	-0.0652935	0.162164		513.601	497.207	489.551	514.842	453.082	496.932	470.526	423.099	448.535	468.842
ENSMUSG00000030592	Ryr1	7	28702769	28824604	121836	-	protein_coding	374.167	399.28	349.053	-0.0652726	0.162157		524.351	397.982	353.308	265.521	455.239	390.52	415.662	340.583	293.225	305.276
ENSMUSG00000035184	Fam124a	14	62793186	62845935	52750	+	protein_coding	1249.11	1285.69	1212.53	-0.0652577	0.127603		1203.98	1164.82	1325.48	1360.91	1373.27	1165.36	1208.86	1135.01	1386.61	1166.82
ENSMUSG00000019055	Plod1	4	147994210	148021224	27015	-	protein_coding	2202.02	2267.43	2136.61	-0.0652278	0.122878	0.656608	2190.57	2063.25	2537.82	2305.99	2239.52	2057.98	2225.23	2265.16	2077.43	2057.27
ENSMUSG00000036390	Gadd45a	6	67012080	67014441	2362	-	protein_coding	91.1141	97.1606	85.0676	-0.0652237	0.161084		109.887	95.9902	99.2958	95.4077	85.2225	88.8486	91.1295	98.6961	78.2763	68.3875
ENSMUSG00000040694	Apobec2	17	48726259	48739958	13700	-	protein_coding	51.3483	62.4214	40.2751	-0.0652136	0.0320904		72.8597	71.1837	50.8025	28.8023	88.4588	29.9606	33.4761	53.393	42.2443	42.3015
ENSMUSG00000035392	Dennd1a	2	37689003	38177402	488400	-	protein_coding	744.628	769.331	719.925	-0.0652095	0.152866		779.957	771.157	869.416	733.559	692.568	659.132	791.338	745.884	719.396	683.875
ENSMUSG00000078247	Airn	17	12960198	13079023	118826	+	lncRNA	266.227	277.107	255.348	-0.0651892	0.186855		261.578	293.363	270.177	290.723	269.692	233.486	240.842	274.246	291.983	236.184
ENSMUSG00000018446	C1qbp	11	70868662	70873852	5191	-	protein_coding	1302.45	1336.62	1268.28	-0.0651056	0.0729954		1424.95	1356.8	1330.1	1317.71	1253.53	1287.27	1348.34	1323.5	1212.66	1169.64
ENSMUSG00000103039	Gm37123	3	32508736	32509906	1171	+	TEC	51.2652	56.4011	46.1294	-0.0651	0.113195		59.7211	57.1627	51.9571	60.3049	52.8596	38.2255	45.5647	41.2582	53.4267	52.1719
ENSMUSG00000062526	Mppe1	18	67358114	67378901	20788	-	protein_coding	270.141	281.901	258.38	-0.0650734	0.188069		293.828	293.363	248.24	287.123	286.952	295.473	237.123	234.606	249.739	274.96
ENSMUSG00000017299	Dnttip1	2	164587903	164610527	22625	+	protein_coding	394.146	406.989	381.302	-0.0650661	0.156543		416.853	408.767	400.647	409.533	399.144	385.355	396.134	389.931	367.774	367.318
ENSMUSG00000072825	Cep170b	12	112686889	112713026	26138	+	protein_coding	3185.78	3280.76	3090.8	-0.0650082	0.1219	0.656424	2939.47	3023.15	3464.96	3684.9	3291.32	3158.26	3161.63	2987.58	3093.78	3052.76
ENSMUSG00000022560	Slc52a2	15	76423032	76428808	5777	+	protein_coding	741.971	763.012	720.929	-0.0649733	0.114261		730.986	791.649	760.883	778.563	752.979	758.312	717.877	700.581	709.456	718.421
ENSMUSG00000057604	Lmcd1	6	112250719	112307386	56668	+	protein_coding	32.3568	38.989	25.7246	-0.0649268	0.0374222		41.8048	29.1206	50.8025	33.3027	39.9144	16.53	39.0555	28.3145	18.6372	26.086
ENSMUSG00000046201	Scaf8	17	3165247	3249134	83888	+	protein_coding	1492.6	1530.54	1454.66	-0.0649192	0.0523366		1569.47	1542.31	1563.33	1493.22	1484.38	1536.25	1452.49	1507.14	1404	1373.39
ENSMUSG00000039737	Prkrip1	5	136206981	136227817	20837	-	protein_coding	585.024	604.616	565.432	-0.0649176	0.149557		625.877	624.475	618.867	540.044	613.818	579.582	544.917	568.716	541.721	592.222
ENSMUSG00000026879	Gsn	2	35146392	35197904	51513	+	protein_coding	4627.83	4756.38	4499.28	-0.0648867	0.0928881	0.614205	4418.17	4582.72	5333.11	4618.27	4829.64	4473.42	4519.28	4631.44	4368.56	4503.7
ENSMUSG00000032609	Klhdc8b	9	108324835	108338780	13946	-	protein_coding	2195.07	2251.83	2138.3	-0.0648433	0.0570647	0.528613	2160.71	2299.45	2348.46	2268.18	2182.34	2195.39	2029.03	2177.79	2159.43	2129.88
ENSMUSG00000043962	Thrap3	4	126057875	126096553	38679	-	protein_coding	1914.93	1964.77	1865.09	-0.0647969	0.0408528	0.48333	2009.02	2070.8	2024.02	1807.35	1912.65	1893.71	1897.91	1937.52	1782.96	1813.33
ENSMUSG00000039345	Mettl22	16	8288652	8308548	19897	+	protein_coding	475.619	491.686	459.553	-0.0647474	0.1609		483.741	519.857	494.17	459.037	501.626	463.872	450.068	431.998	459.718	492.108
ENSMUSG00000040795	Iqcc	4	129508919	129512892	3974	-	protein_coding	422.215	437.008	407.422	-0.064741	0.175145		398.937	447.595	461.841	431.135	445.531	415.315	361.728	381.032	434.868	444.166
ENSMUSG00000029581	Fscn1	5	142946098	142958940	12843	+	protein_coding	7014.81	7220.8	6808.81	-0.0647238	0.129608	0.670655	6674.43	7117.29	8495.57	7113.27	6703.45	6966.35	7403.8	6941.9	6545.39	6186.6
ENSMUSG00000005338	Cadm3	1	173160825	173195261	34437	-	protein_coding	12487.7	12821.5	12153.9	-0.064722	0.0623208	0.540748	11870.2	12068.9	12816.1	13702.7	13649.6	11777.6	12832.5	11392.1	12636	12131.4
ENSMUSG00000039725	Trp53rka	2	165332030	165335244	3215	-	protein_coding	205.833	215.178	196.488	-0.0647113	0.190468		216.19	214.63	222.838	209.717	212.517	177.697	207.366	211.145	183.887	202.342
ENSMUSG00000038608	Dock10	1	80478790	80736244	257455	-	protein_coding	1951.97	2017.08	1886.85	-0.0647037	0.163951	0.705382	2210.87	2270.33	1803.49	1802.85	1997.88	2156.13	1873.73	1799.18	1852.54	1752.69
ENSMUSG00000069919	Hba-a1	11	32233511	32234465	955	+	protein_coding	3866.33	5788.89	1943.78	-0.0646954	0.00169645	0.105745	13315.4	10302.2	3764	756.961	805.838	3780.2	2675.3	1791.09	787.732	684.58
ENSMUSG00000056596	Trnp1	4	133218411	133225861	7451	-	protein_coding	2995.39	3085.57	2905.22	-0.0646821	0.161042	0.70048	3285.85	2721.16	2899.21	3339.27	3182.36	2806.99	2485.6	2490.06	3132.29	3611.14
ENSMUSG00000078202	Nrarp	2	25070770	25073351	2582	+	protein_coding	164.966	172.661	157.271	-0.0646199	0.19107		179.163	174.724	195.128	155.713	158.579	166.333	168.311	156.134	150.34	145.235
ENSMUSG00000017764	Zswim1	2	164664606	164668791	4186	+	protein_coding	300.193	311.894	288.492	-0.064579	0.183385		329.66	330.034	324.443	286.223	289.109	270.678	323.603	319.549	257.193	271.435
ENSMUSG00000061306	Slc38a10	11	119994786	120042172	47387	-	protein_coding	3352.44	3442.05	3262.83	-0.0645781	0.0811018	0.591039	3162.83	3291.71	3616.22	3563.39	3576.11	3220.24	3353.19	3218.14	3405.64	3116.92
ENSMUSG00000043388	Tmem130	5	144672725	144698628	25904	-	protein_coding	3673.37	3776.66	3570.07	-0.0645652	0.102213	0.635157	3487.71	3371.52	3960.29	3982.82	4080.97	3398.97	3690.74	3242.41	3780.87	3737.34
ENSMUSG00000056493	Foxk1	5	142387252	142447766	60515	+	protein_coding	1939.35	1992.86	1885.84	-0.0643653	0.115441	0.652359	1889.58	2011.48	2166.03	2039.56	1857.64	1998.06	2039.25	1827.5	1831.42	1732.95
ENSMUSG00000036529	Sbf1	15	89172439	89199514	27076	-	protein_coding	3879.1	3976.18	3782.02	-0.0643387	0.0467356	0.492003	3789.9	3905.4	4118.47	4063.83	4003.3	3889.71	3912.99	3624.25	3810.69	3672.48
ENSMUSG00000097430	Gm10544	18	37292907	37311575	18669	-	lncRNA	41.9778	49.0214	34.9343	-0.0642741	0.0583126		44.1936	40.9846	55.4209	38.7031	65.8047	21.6956	43.7049	38.0223	31.062	40.1865
ENSMUSG00000032470	Mras	9	99267473	99319434	51962	-	protein_coding	1470.65	1511.99	1429.31	-0.0642697	0.113374		1439.28	1391.32	1624.53	1569.73	1535.08	1492.86	1386.47	1461.84	1421.4	1383.97
ENSMUSG00000078958	Atp6ap1l	13	91031552	91053474	21923	-	protein_coding	25.2731	30.6373	19.9089	-0.0642376	0.0326311		39.4159	22.6494	20.7828	31.5025	38.8356	19.6293	22.3174	12.1348	23.6071	21.8558
ENSMUSG00000025889	Snca	6	60708559	60806839	98281	-	protein_coding	1535.88	1769.99	1301.77	-0.0642096	0.0615108		2227.6	2112.86	1013.74	1638.13	1857.64	1094.08	1005.21	936.804	1663.68	1809.1
ENSMUSG00000053646	Plxnb1	9	108924457	108948985	24529	+	protein_coding	3466.74	3560.25	3373.23	-0.0641766	0.0863619	0.604893	3748.1	3746.85	3745.53	3305.07	3255.72	3571.51	3429.44	3377.51	3512.49	2975.21
ENSMUSG00000019080	Mfsd3	15	76585665	76588439	2775	+	protein_coding	253.051	263.398	242.705	-0.0641596	0.191397		252.023	271.792	240.157	268.222	284.794	225.221	226.894	258.066	246.011	257.334
ENSMUSG00000069729	Arid1b	17	5044607	5397931	353325	+	protein_coding	2170.26	2229.52	2111	-0.064132	0.119777	0.656424	2189.38	2195.91	2467.39	2188.08	2106.83	2267.7	2203.84	2176.98	2107.25	1799.23
ENSMUSG00000035640	Cbarp	10	79966285	79976669	10385	-	protein_coding	4597.18	4715.13	4479.23	-0.0640153	0.0584965	0.538073	4605.69	4637.73	5097.57	4763.18	4471.49	4432.1	4623.42	4324.83	4501.51	4514.28
ENSMUSG00000107331	Gm42732	5	73468707	73469903	1197	+	TEC	224.862	234.38	215.345	-0.0639988	0.195216		244.856	216.787	237.848	217.818	254.589	208.691	213.875	194.965	233.586	225.608
ENSMUSG00000039838	Slc45a1	4	150713029	150736631	23603	-	protein_coding	1221.64	1255.15	1188.14	-0.063992	0.0996381		1131.12	1165.9	1250.43	1390.61	1337.67	1166.4	1186.54	1130.15	1244.97	1212.64
ENSMUSG00000029607	Ankrd61	5	143827559	143834503	6945	-	protein_coding	38.6369	43.3929	33.8808	-0.0639816	0.0953568		46.5825	44.2202	45.0295	36.903	44.2294	36.1593	36.2658	37.2133	27.3346	32.4312
ENSMUSG00000027977	Ndst3	3	123319815	123484502	164688	-	protein_coding	1176.85	1209.75	1143.96	-0.0639563	0.111373		1230.25	1260.81	1081.86	1233.1	1242.74	1131.27	1101.92	1087.28	1175.39	1223.92
ENSMUSG00000036860	Mrpl55	11	59093312	59096960	3649	+	protein_coding	453.882	469.653	438.111	-0.0639487	0.173705		453.88	479.951	450.295	506.741	457.397	431.845	439.839	411.773	414.988	492.108
ENSMUSG00000033192	Lpcat2	8	93581967	93645907	63941	+	protein_coding	193.35	216.04	170.66	-0.0639331	0.101696		292.633	269.635	166.263	141.311	210.359	243.817	173.89	123.775	129.218	182.602
ENSMUSG00000028195	Ccn1	3	145352731	145355736	3006	-	protein_coding	427.352	448.669	406.035	-0.0639229	0.191962		447.908	377.489	376.4	437.435	604.109	286.175	346.85	411.773	519.357	466.022
ENSMUSG00000028064	Sema4a	3	88343266	88368489	25224	-	protein_coding	360.687	372.703	348.671	-0.0639218	0.173253		365.493	393.668	366.009	383.431	354.914	356.427	358.009	344.628	336.712	347.578
ENSMUSG00000029175	Slc35f6	5	30805277	30817073	11797	+	protein_coding	828.715	851.766	805.665	-0.0638634	0.115504		801.457	880.09	850.942	846.068	880.273	818.233	782.969	760.446	831.219	835.455
ENSMUSG00000037348	Paqr7	4	134224008	134237546	13539	+	protein_coding	926.265	953.927	898.603	-0.0638589	0.130587		948.371	877.932	905.208	1008.98	1029.14	911.214	918.734	816.266	880.918	965.885
ENSMUSG00000062012	Zfp13	17	23794818	23818461	23644	-	protein_coding	469.511	484.499	454.524	-0.0638541	0.169007		489.713	474.558	504.561	467.138	486.524	441.143	490.983	425.526	482.082	432.886
ENSMUSG00000036916	Zfp280c	X	47630502	47683381	52880	-	protein_coding	945.458	979.116	911.8	-0.0638399	0.183106		1103.65	1092.56	846.324	952.277	900.77	948.407	837.833	906.063	952.982	913.713
ENSMUSG00000031955	Bcar1	8	112437106	112470441	33336	-	protein_coding	1325.72	1364.37	1287.07	-0.0637805	0.136355		1243.39	1385.93	1533.31	1358.21	1300.99	1249.05	1357.64	1287.09	1307.09	1234.5
ENSMUSG00000020437	Myo1g	11	6456548	6470965	14418	-	protein_coding	28.6074	35.4211	21.7937	-0.063767	0.0278463		51.3601	28.0421	47.3387	18.0015	32.363	19.6293	34.406	17.7977	17.3947	19.7407
ENSMUSG00000026784	Pdss1	2	22785534	22830278	44745	+	protein_coding	371.082	384.782	357.381	-0.0637449	0.190427		388.187	436.809	376.4	376.23	346.284	341.964	334.761	370.515	391.381	348.283
ENSMUSG00000047909	Ankrd16	2	11782687	11795140	12454	+	protein_coding	1650.13	1697.87	1602.38	-0.0637445	0.138571	0.676125	1822.69	1772.04	1551.79	1712.84	1630.02	1664.36	1479.46	1531.41	1736.99	1599.7
ENSMUSG00000020782	Llgl2	11	115714875	115746606	31732	+	protein_coding	85.432	91.8909	78.9731	-0.0637363	0.161105		84.804	103.54	99.2958	90.9073	80.9075	83.683	73.4615	86.5614	65.8515	85.3081
ENSMUSG00000059423	Zfp933	4	147907443	147932823	25381	-	protein_coding	396.501	410.418	382.584	-0.0637186	0.183228		409.687	469.165	401.802	390.632	380.805	421.514	362.658	380.223	372.744	375.779
ENSMUSG00000036040	Adamtsl2	2	26969391	26998993	29603	+	protein_coding	249.925	259.393	240.456	-0.0637179	0.193462		246.051	249.143	250.549	271.822	279.4	234.519	246.421	245.122	248.496	227.723
ENSMUSG00000041420	Meis3	7	15909015	15920429	11415	+	protein_coding	1420.9	1459.03	1382.77	-0.063706	0.0698451		1562.3	1514.27	1505.6	1348.31	1364.64	1437.07	1385.54	1401.97	1325.73	1363.52
ENSMUSG00000024642	Tle4	19	14425514	14575415	149902	-	protein_coding	4010.57	4108.37	3912.76	-0.0636995	0.0425031	0.4859	4211.53	4307.69	4196.98	3894.61	3931.02	4143.86	3899.04	4061.1	3926.24	3533.59
ENSMUSG00000038276	Asic3	5	24618390	24622833	4444	+	protein_coding	2265.58	2332.89	2198.28	-0.0636495	0.143707	0.680768	2181.01	2393.28	1938.58	2725.42	2426.15	2095.17	2096.91	1929.43	2334.62	2535.27
ENSMUSG00000047264	Zfp358	8	3543138	3547208	4071	+	protein_coding	901.275	927.163	875.388	-0.0636031	0.120895		938.816	942.645	994.113	925.275	834.965	845.095	904.785	930.333	843.644	853.081
ENSMUSG00000063065	Mapk3	7	126358773	126364991	6219	+	protein_coding	10342.3	10617.4	10067.3	-0.0635916	0.0720129	0.565597	9914.9	9436.16	10665.1	11978.2	11093	9506.8	10073.5	9466.74	10296.4	10992.8
ENSMUSG00000036242	Armh4	14	49913409	50020840	107432	-	protein_coding	2017.94	2074.84	1961.03	-0.0635761	0.0849743	0.602781	1895.55	1890.68	1924.72	2299.69	2363.58	1805.9	1923.02	1843.68	1984.24	2248.33
ENSMUSG00000046841	Ckap4	10	84362169	84369926	7758	-	protein_coding	2254.48	2325.61	2183.34	-0.0635494	0.171709	0.718284	2170.26	2258.47	2839.17	2190.78	2169.4	2224.31	2450.27	2342.82	2061.27	1838
ENSMUSG00000033453	Adamts15	9	30810451	30833748	23298	-	protein_coding	2733.83	2808.72	2658.95	-0.0635434	0.0852449	0.602781	3242.86	3127.77	2932.69	2341.09	2399.18	3061.14	2737.6	2846.01	2396.74	2253.26
ENSMUSG00000001844	Zdhhc4	5	143302244	143315011	12768	-	protein_coding	721.571	742.705	700.438	-0.063521	0.13264		772.791	781.942	695.071	745.26	718.458	685.994	722.526	691.682	687.092	714.896
ENSMUSG00000005802	Slc30a4	2	122523153	122544583	21431	-	protein_coding	1031.45	1064.87	998.021	-0.0634928	0.169866		1108.42	1113.05	964.093	996.381	1142.41	1102.34	966.158	900.4	993.984	1027.22
ENSMUSG00000020564	Atxn7l1	12	33197692	33423184	225493	+	protein_coding	419.879	434.152	405.606	-0.0634603	0.172318		446.714	437.888	439.904	410.433	435.822	370.891	404.503	413.391	416.231	423.015
ENSMUSG00000006021	Kptn	7	15853820	15861441	7622	+	protein_coding	519.87	535.859	503.881	-0.0634281	0.155313		576.906	540.349	520.726	541.844	499.469	490.733	525.389	516.132	495.75	491.403
ENSMUSG00000028670	Lypla2	4	135695535	135699937	4403	-	protein_coding	2781.56	2849.3	2713.81	-0.0634261	0.0311464	0.434301	2880.95	2814.99	2967.33	2865.83	2717.41	2770.84	2715.29	2693.11	2682.51	2707.3
ENSMUSG00000050471	Fam118b	9	35128261	35179101	50841	-	protein_coding	390.975	403.925	378.024	-0.0633913	0.173367		394.159	428.181	406.42	401.432	389.435	355.394	380.326	380.223	386.411	387.764
ENSMUSG00000006575	Rundc3a	11	102284229	102293381	9153	+	protein_coding	4468.85	4577.33	4360.38	-0.0633869	0.0185032	0.358691	4553.14	4626.94	4551.44	4549.87	4605.25	4345.31	4396.53	4270.63	4240.59	4548.83
ENSMUSG00000013921	Clip3	7	29991153	30007792	16640	+	protein_coding	9006.5	9296	8717	-0.0633728	0.165644	0.707057	8128.04	8465.47	10228.6	10609.2	9048.69	8678.23	9346.35	8426.39	8720.97	8413.07
ENSMUSG00000030410	Dmwd	7	18810152	18816701	6550	+	protein_coding	2397.45	2459.56	2335.35	-0.0633558	0.0682192	0.557631	2405.57	2470.94	2672.9	2365.39	2382.99	2324.53	2497.69	2313.7	2233.98	2306.84
ENSMUSG00000001657	Hoxc8	15	102899039	102902543	3505	+	protein_coding	245.333	256.426	234.24	-0.0633525	0.200215		262.773	248.064	310.588	206.117	254.589	236.585	246.421	268.583	218.677	200.932
ENSMUSG00000042608	Stk40	4	125997750	126034822	37073	+	protein_coding	883.853	908.182	859.525	-0.0632993	0.120942		902.983	923.231	965.248	919.874	829.571	891.585	832.254	880.984	862.281	830.52
ENSMUSG00000044628	Rnf208	2	25132941	25134274	1334	+	protein_coding	865.606	899.455	831.757	-0.0632969	0.197124		782.346	859.597	1024.13	1024.28	806.917	764.511	916.874	817.884	790.217	869.297
ENSMUSG00000032564	Cpne4	9	104424485	104911743	487259	+	protein_coding	2306.12	2369.48	2242.75	-0.0632593	0.113168	0.649175	2361.37	2113.94	2394.65	2526.5	2450.96	2361.72	2242.9	2231.99	2245.16	2132
ENSMUSG00000018378	Cuedc1	11	87988884	88084966	96083	+	protein_coding	1343.42	1377.89	1308.95	-0.0632469	0.0809016		1380.75	1399.95	1467.5	1367.21	1274.02	1348.23	1304.64	1312.17	1317.03	1262.7
ENSMUSG00000048410	Zfp407	18	84146152	84607850	461699	-	protein_coding	689.367	710.393	668.341	-0.0632078	0.160642		691.57	781.942	666.206	705.657	706.592	679.795	643.486	613.21	694.546	710.666
ENSMUSG00000002129	Sf3a1	11	4110350	4132541	22192	+	protein_coding	2070.25	2123.55	2016.95	-0.0631971	0.0895097	0.608642	2117.71	2199.15	2421.2	1991.86	1887.84	2158.19	2089.47	2192.35	1878.63	1766.09
ENSMUSG00000034203	Chchd4	6	91439154	91450528	11375	-	protein_coding	476.977	493.729	460.225	-0.0631407	0.1819		490.907	489.658	502.252	451.837	533.989	477.303	471.455	495.099	397.594	459.677
ENSMUSG00000040363	Bcor	X	11902979	12026594	123616	-	protein_coding	1543.79	1583.54	1504.03	-0.063128	0.0709558		1628	1609.18	1745.76	1459.02	1475.75	1527.99	1633.82	1588.85	1384.12	1385.38
ENSMUSG00000027777	Schip1	3	67972135	68533814	561680	+	protein_coding	198.569	207.418	189.719	-0.0631118	0.201773		217.385	194.137	215.911	218.718	190.942	208.691	189.698	169.078	185.13	195.997
ENSMUSG00000020868	Xylt2	11	94554677	94568341	13665	-	protein_coding	2027.01	2078.94	1975.09	-0.063109	0.0867612	0.604893	2050.82	2176.5	2021.71	2016.16	2129.48	1941.24	2055.06	1901.92	2089.85	1887.35
ENSMUSG00000005057	Sh2b2	5	136247001	136275410	28410	-	protein_coding	249.628	260.514	238.743	-0.063076	0.202086		234.107	282.578	302.506	222.318	261.061	240.718	238.052	258.066	229.859	227.018
ENSMUSG00000031958	Ldhd	8	112350417	112357006	6590	-	protein_coding	216.162	225.588	206.736	-0.0630669	0.202287		197.08	238.358	193.973	260.121	238.407	189.061	194.348	213.572	217.434	219.263
ENSMUSG00000036882	Arhgap33	7	30221651	30234485	12835	-	protein_coding	4754.26	4881.35	4627.16	-0.0630622	0.0828397	0.593162	5367.73	5034.63	4896.67	4620.07	4487.67	4471.36	4695.03	4602.31	4735.09	4632.02
ENSMUSG00000032657	Fam189b	3	89090450	89096602	6153	+	protein_coding	7599.6	7820.83	7378.36	-0.0630152	0.126399	0.664184	6988.56	7005.12	8134.18	8771.21	8205.1	6981.84	7741.35	7226.66	7587.83	7354.12
ENSMUSG00000052957	Gas1	13	60322219	60325179	2961	-	protein_coding	314.986	335.679	294.292	-0.0630042	0.175206		328.466	322.484	424.894	344.728	257.825	278.943	268.739	428.762	239.799	255.219
ENSMUSG00000001910	Nacc1	8	85397108	85414531	17424	-	protein_coding	1579.97	1622.11	1537.83	-0.0629832	0.100499		1604.11	1602.71	1820.81	1603.93	1478.99	1571.38	1611.5	1575.09	1466.13	1465.04
ENSMUSG00000024667	Tmem216	19	10511229	10533602	22374	-	protein_coding	171.178	179.068	163.288	-0.0629786	0.200996		162.441	204.923	178.963	171.014	177.996	179.763	166.451	151.28	165.25	153.696
ENSMUSG00000043773	1700048O20Rik	9	121766289	121776082	9794	+	lncRNA	137.685	148.296	127.073	-0.062974	0.15784		173.191	201.687	121.233	106.209	139.161	168.399	135.764	131.056	89.4586	110.689
ENSMUSG00000067028	Cntnap5b	1	99700490	100413667	713178	+	protein_coding	140.719	148.214	133.224	-0.0629507	0.197011		124.22	136.975	150.098	175.514	154.264	126.041	132.045	124.584	130.46	152.991
ENSMUSG00000019173	Rab5c	11	100605835	100629041	23207	-	protein_coding	3238.55	3316	3161.11	-0.0629475	0.0204121	0.3721	3328.85	3397.4	3373.75	3250.16	3229.83	3196.48	3264.85	3293.38	2967.04	3083.78
ENSMUSG00000071489	Ptgdr	14	45088692	45096832	8141	-	protein_coding	96.925	105.854	87.9963	-0.06289	0.144743		88.3872	65.791	79.6676	163.813	131.609	76.4511	79.9707	87.3704	103.126	93.0634
ENSMUSG00000030522	Mtmr10	7	63937401	63990554	53154	+	protein_coding	383.009	395.482	370.536	-0.0628723	0.18402		400.131	417.395	390.256	383.431	386.198	364.692	374.747	406.11	376.472	330.657
ENSMUSG00000024949	Sf1	19	6413720	6428060	14341	+	protein_coding	3392.12	3476.99	3307.26	-0.0628317	0.0399605	0.48333	3559.38	3770.58	3795.18	3169.16	3090.67	3379.34	3537.31	3434.95	3129.81	3054.88
ENSMUSG00000032041	Tirap	9	35095847	35111587	15741	-	protein_coding	262.296	272.568	252.024	-0.0628163	0.200864		252.023	291.206	284.032	269.122	266.455	250.016	278.968	269.392	219.919	241.824
ENSMUSG00000045795	Whamm	7	81221014	81246584	25571	+	protein_coding	320.407	332.546	308.268	-0.0628017	0.200596		349.966	379.646	292.114	324.926	316.079	302.705	311.514	293.661	326.772	306.686
ENSMUSG00000054252	Fgfr3	5	33879018	33894412	15395	+	protein_coding	220.676	233.307	208.045	-0.0627818	0.189763		191.108	248.064	315.207	200.716	211.438	225.221	205.506	244.313	198.797	166.386
ENSMUSG00000020515	Cnot8	11	57994979	58009420	14442	+	protein_coding	1252.54	1286.45	1218.62	-0.0627516	0.102313		1305.5	1274.84	1353.19	1270	1228.71	1240.78	1299.06	1165.75	1153.02	1234.5
ENSMUSG00000030353	Tead4	6	128201251	128277786	76536	-	protein_coding	27.7444	32.3236	23.1652	-0.0627364	0.0578266		34.6382	24.8064	35.7927	29.7024	36.6781	21.6956	23.2473	17.7977	29.8195	23.2658
ENSMUSG00000109394	A230057D06Rik	7	61354267	61578438	224172	-	lncRNA	678.483	697.693	659.274	-0.0627316	0.151351		699.931	721.544	647.732	702.957	716.301	663.265	607.22	621.3	730.578	674.005
ENSMUSG00000035139	Secisbp2	13	51805733	51838080	32348	+	protein_coding	459.894	474.441	445.347	-0.0626936	0.169389		480.158	504.757	459.532	456.337	471.421	475.237	432.4	468.402	414.988	435.706
ENSMUSG00000041329	Atp1b2	11	69490562	69496768	6207	-	protein_coding	1199.3	1277.87	1120.73	-0.0626926	0.178348		1122.76	1106.58	1633.76	1430.22	1096.03	1008.33	1137.26	1241.79	1063.56	1152.72
ENSMUSG00000036052	Dnajb5	4	42949814	42959425	9612	+	protein_coding	1071.51	1099.43	1043.6	-0.0626517	0.0972664		1134.7	1101.19	1154.6	1017.08	1089.55	1073.41	1060.08	1058.15	1049.9	976.461
ENSMUSG00000061981	Flot2	11	77928757	77951260	22504	+	protein_coding	10461.6	10741.9	10181.3	-0.0625907	0.0811559	0.591039	9859.95	10031.5	10311.8	11825.2	11680.9	9828.1	10733.7	9357.53	10582.2	10404.8
ENSMUSG00000006471	Ndor1	2	25134833	25146034	11202	-	protein_coding	323.477	334.833	312.12	-0.062503	0.190874		366.688	326.798	320.98	323.126	336.575	319.235	320.813	315.504	296.953	308.096
ENSMUSG00000023045	Soat2	15	102058961	102071904	12944	+	protein_coding	23.1094	27.716	18.5028	-0.0624989	0.0418669		23.8884	25.885	26.5559	34.2028	28.0479	23.7618	17.668	21.0336	12.4248	17.6256
ENSMUSG00000112596	Gm48804	10	121664923	121667963	3041	-	TEC	132.81	142.112	123.509	-0.0624612	0.166384		173.191	150.996	103.914	147.612	134.846	121.909	99.4985	111.64	154.068	130.43
ENSMUSG00000020585	Laptm4a	12	8971664	8988742	17079	+	protein_coding	6332.07	6502.11	6162.03	-0.0624529	0.111353	0.648251	6498.85	6265.25	6387.26	6717.24	6641.96	6530.37	5569.13	6639.34	6206.19	5865.11
ENSMUSG00000039703	Nploc4	11	120271196	120328534	57339	-	protein_coding	3506.89	3591.63	3422.16	-0.0624376	0.0469855	0.492666	3523.54	3585.07	3460.34	3805.51	3583.66	3559.11	3438.74	3392.07	3357.18	3363.68
ENSMUSG00000027489	Necab3	2	154386319	154400810	14492	-	protein_coding	386.371	398.369	374.374	-0.0624133	0.179498		376.243	383.961	372.937	445.536	413.168	370.891	349.64	360.807	406.291	384.239
ENSMUSG00000025579	Gaa	11	119158713	119176280	17568	+	protein_coding	5641.5	5789.93	5493.08	-0.0624055	0.0901948	0.609582	5348.62	5443.4	5934.66	6186.2	6036.78	5435.26	5832.29	5326.36	5394.85	5476.64
ENSMUSG00000029166	Mapre3	5	30971985	31023450	51466	+	protein_coding	2049.93	2101.26	1998.61	-0.0623636	0.0720697	0.565597	1975.57	1971.57	2166.03	2209.68	2183.42	1891.65	2026.24	1907.59	2115.94	2051.62
ENSMUSG00000042066	Tmcc2	1	132284053	132319019	34967	-	protein_coding	2021.29	2076.14	1966.44	-0.062357	0.135983	0.676125	2065.16	2109.63	2387.72	1981.06	1837.14	2112.74	2244.76	1952.08	1806.57	1716.03
ENSMUSG00000052557	Gan	8	117884874	117942736	57863	+	protein_coding	2545.07	2607.27	2482.88	-0.0623532	0.0598189	0.539079	2679.09	2693.12	2456.99	2613.81	2593.35	2563.18	2396.33	2471.45	2538.39	2445.03
ENSMUSG00000053411	Cbx7	15	79800008	79855320	55313	-	protein_coding	449.353	464.183	434.524	-0.0623304	0.187664		413.27	457.301	441.058	523.842	485.445	382.255	384.975	400.447	468.415	536.525
ENSMUSG00000032172	Olfm2	9	20578986	20657645	78660	-	protein_coding	533.27	559.846	506.694	-0.0622993	0.203255		476.574	474.558	704.308	536.443	607.345	451.475	490.983	457.885	500.72	632.408
ENSMUSG00000037138	Aff3	1	38216407	38704036	487630	-	protein_coding	1796.51	1845.43	1747.6	-0.0622549	0.137781	0.676125	1723.55	1809.79	1927.03	1973.86	1792.91	1791.44	1812.36	1741.74	1820.23	1572.21
ENSMUSG00000117003	Gm49937	17	66756849	66759594	2746	+	lncRNA	226.598	235.263	217.933	-0.0622343	0.207464		243.662	251.3	257.476	228.618	195.257	242.784	222.244	235.415	208.737	180.487
ENSMUSG00000039356	Exosc2	2	31560727	31571361	10635	+	protein_coding	646.684	664.671	628.696	-0.0621934	0.133448		687.987	705.366	723.936	592.248	613.818	670.497	666.733	655.278	582.723	568.251
ENSMUSG00000051403	Ppp1r37	7	19264725	19297001	32277	-	protein_coding	2248.19	2305.11	2191.26	-0.0621877	0.0800575	0.589164	2219.24	2278.96	2543.59	2269.08	2214.71	2192.29	2250.34	2268.39	2140.79	2104.5
ENSMUSG00000022843	Clcn2	16	20521714	20536496	14783	-	protein_coding	1573.52	1619.64	1527.41	-0.0621701	0.149608		1703.25	1755.86	1535.62	1636.33	1467.12	1415.38	1515.72	1660.85	1525.77	1519.33
ENSMUSG00000022620	Arsa	15	89356679	89361628	4950	-	protein_coding	1299.95	1334.87	1265.03	-0.0621684	0.1116		1200.39	1253.26	1355.5	1440.12	1425.05	1265.58	1275.81	1198.92	1289.69	1295.13
ENSMUSG00000027217	Tspan18	2	93032105	93164850	132746	-	protein_coding	3187.88	3263.41	3112.34	-0.0621422	0.0346522	0.448888	3499.66	3458.88	3617.37	2912.64	2828.53	3262.6	3389.46	3402.59	2837.82	2669.23
ENSMUSG00000028669	Pithd1	4	135702771	135714575	11805	-	protein_coding	548.103	564.746	531.46	-0.0621353	0.170584		549.434	528.485	591.157	601.249	553.407	533.091	570.024	516.132	515.629	522.424
ENSMUSG00000008958	Vps72	3	95018333	95030362	12030	+	protein_coding	627.256	648.558	605.953	-0.0621069	0.188629		637.821	618.004	786.284	597.648	603.03	648.801	638.836	634.244	520.599	587.286
ENSMUSG00000022952	Runx1	16	92398354	92623037	224684	-	protein_coding	2633.06	2696.36	2569.77	-0.0620911	0.0981702	0.628226	2901.25	2832.25	2799.91	2580.51	2367.89	2904.11	2732.02	2722.23	2366.92	2123.54
ENSMUSG00000001436	Slc19a1	10	76868075	76896836	28762	+	protein_coding	1043.13	1070.66	1015.6	-0.062082	0.108781		1098.87	1014.91	1016.05	1145.79	1077.69	997.997	958.719	1024.17	1058.59	1038.5
ENSMUSG00000069806	Cacng7	7	3381471	3416737	35267	+	protein_coding	1324.85	1364.4	1285.31	-0.0620046	0.160574		1341.34	1276.99	1477.89	1387.01	1338.75	1157.1	1404.14	1365.57	1246.21	1253.54
ENSMUSG00000036840	Siah1a	8	87450635	87472562	21928	-	protein_coding	538.757	555.175	522.338	-0.0619888	0.15939		569.739	570.548	592.311	531.943	511.335	545.489	534.688	515.323	489.537	526.654
ENSMUSG00000092074	Dynlt1a	17	6356615	6367775	11161	-	protein_coding	234.085	242.869	225.302	-0.0619531	0.206932		238.884	242.672	257.476	241.219	234.092	242.784	228.754	214.381	219.919	220.673
ENSMUSG00000028641	P3h1	4	119090112	119106172	16061	+	protein_coding	916.036	942.931	889.14	-0.0618796	0.148152		1000.93	939.409	1017.2	870.37	886.746	863.691	860.15	889.883	928.133	903.843
ENSMUSG00000028655	Mfsd2a	4	122840643	122854981	14339	-	protein_coding	454.59	468.663	440.517	-0.0618604	0.179607		487.324	512.307	458.377	441.936	443.373	462.839	466.806	418.245	432.383	422.31
ENSMUSG00000050312	Nsun3	16	62552807	62607181	54375	-	protein_coding	295.947	306.564	285.33	-0.0618244	0.200941		332.049	323.562	287.496	284.423	305.291	288.241	284.547	295.279	280.801	277.78
ENSMUSG00000029550	Sppl3	5	115149196	115236849	87654	+	protein_coding	1522.51	1561.8	1483.22	-0.0618101	0.123462		1569.47	1488.39	1649.93	1587.73	1513.51	1573.45	1582.68	1462.64	1459.91	1337.43
ENSMUSG00000018654	Ikzf1	11	11635003	11722926	87924	+	protein_coding	246.844	257.566	236.122	-0.0617929	0.210925		269.939	222.179	262.095	284.423	249.195	238.651	274.318	232.988	227.374	207.278
ENSMUSG00000032537	Ephb1	9	101799327	102231892	432566	-	protein_coding	52.2315	59.0061	45.4569	-0.0617821	0.0931264		58.5267	39.906	79.6676	52.2042	64.726	36.1593	37.1957	46.9211	53.4267	53.582
ENSMUSG00000020520	Galnt10	11	57536268	57678340	142073	+	protein_coding	1282.43	1319.82	1245.05	-0.061741	0.170065		1244.59	1320.13	1510.22	1207	1317.17	1256.28	1359.5	1323.5	1221.36	1064.59
ENSMUSG00000021062	Rab15	12	76844734	76869682	24949	-	protein_coding	3915.04	4012.55	3817.53	-0.0617255	0.0665785	0.552846	3806.62	3806.17	4021.48	4156.54	4271.91	3984.75	3845.11	3686.54	3753.53	3817.71
ENSMUSG00000067786	Nnat	2	157401998	157404442	2445	+	protein_coding	10990.3	11268.3	10712.3	-0.0617093	0.0876325	0.608642	12254.8	11519.9	12104.9	10776.6	9685.16	11141.2	10796.1	12303.8	9480.12	9840.04
ENSMUSG00000105957	Gm43254	3	133013279	133015769	2491	-	lncRNA	73.5603	79.5323	67.5882	-0.0617039	0.155145		74.0542	84.1262	61.1939	90.9073	87.3801	65.0867	68.812	76.8536	65.8515	61.3372
ENSMUSG00000034621	Gpatch8	11	102366741	102447218	80478	-	protein_coding	3418.27	3496.44	3340.11	-0.061652	0.0150096	0.335103	3536.68	3492.32	3445.33	3530.99	3476.86	3331.82	3362.49	3306.32	3360.91	3339
ENSMUSG00000045009	Prrt3	6	113470600	113478892	8293	-	protein_coding	313.492	324.904	302.081	-0.0616202	0.210048		314.133	308.463	334.835	334.827	332.26	275.844	326.392	262.92	349.137	296.111
ENSMUSG00000021559	Dapk1	13	60749761	60911005	161245	+	protein_coding	4157.96	4270.39	4045.53	-0.0616185	0.141825	0.680693	4186.45	4207.39	4647.28	4260.04	4050.77	4008.52	4401.18	4254.45	4134.97	3428.54
ENSMUSG00000024858	Grk2	19	4336029	4356250	20222	-	protein_coding	4219.28	4340.92	4097.65	-0.0615756	0.145501	0.680768	3797.07	3901.08	4640.35	4747.88	4618.2	3986.82	4245.89	3931.67	4231.89	4091.97
ENSMUSG00000031983	2310022B05Rik	8	125362495	125390108	27614	-	protein_coding	1535.66	1584.92	1486.4	-0.0615578	0.200085		1528.86	1555.26	1983.61	1568.83	1288.05	1634.4	1607.78	1686.73	1294.66	1208.41
ENSMUSG00000035215	Lsm7	10	80688655	80691043	2389	-	protein_coding	125.741	133.172	118.309	-0.061546	0.191142		119.442	154.231	140.862	125.11	126.216	109.511	104.148	123.775	144.128	109.984
ENSMUSG00000022554	Hgh1	15	76253098	76255637	2540	+	protein_coding	251.305	261.334	241.275	-0.0615263	0.213249		280.689	248.064	287.496	246.62	243.801	271.711	225.034	228.943	257.193	223.493
ENSMUSG00000075040	Zfp408	2	91474014	91480136	6123	-	protein_coding	463.733	477.701	449.765	-0.0615002	0.174604		513.601	517.7	464.15	451.837	441.215	479.369	476.105	453.031	418.716	421.605
ENSMUSG00000000568	Hnrnpd	5	100103794	100126797	23004	-	protein_coding	2709.92	2781.31	2638.53	-0.0614835	0.133923	0.676125	2627.73	2822.54	3021.59	2690.32	2744.38	2876.21	2688.32	2651.85	2675.06	2301.2
ENSMUSG00000031673	Cdh11	8	103358727	103512274	153548	-	protein_coding	8440.41	8640.6	8240.23	-0.0614671	0.052969	0.516207	9050.13	9304.57	8862.73	7811.73	8173.81	8977.84	8350.43	8741.89	7953.12	7177.87
ENSMUSG00000043670	Diras1	10	80855423	80861496	6074	-	protein_coding	2092.9	2147.37	2038.43	-0.0614596	0.0907925	0.610506	2116.52	2044.91	2172.96	2233.08	2169.4	2052.82	2074.59	1969.07	1917.15	2178.53
ENSMUSG00000025499	Hras	7	140769018	140773918	4901	-	protein_coding	2347.22	2405.22	2289.23	-0.0614289	0.0741984	0.572552	2410.34	2337.2	2505.49	2414.9	2358.18	2202.62	2463.28	2296.71	2256.34	2227.18
ENSMUSG00000045466	Zfp956	6	47930324	47942234	11911	+	protein_coding	545.609	562.168	529.049	-0.061383	0.178814		530.323	574.862	533.426	561.645	610.582	529.992	569.094	498.335	526.812	521.014
ENSMUSG00000030539	Sema4b	7	79836589	79876275	39687	+	protein_coding	1557.96	1595.74	1520.19	-0.0613794	0.0780905		1550.36	1542.31	1569.1	1658.83	1658.06	1460.84	1553.85	1422.2	1626.41	1537.66
ENSMUSG00000044147	Arf6	12	69418924	69420557	1634	+	protein_coding	804.016	826.833	781.198	-0.0613409	0.150894		899.4	809.984	898.281	771.362	755.136	800.67	877.818	847.007	663.484	717.011
ENSMUSG00000029364	Wsb2	5	117495369	117516666	21298	+	protein_coding	3391.59	3473.05	3310.13	-0.0613234	0.0594135	0.538073	3371.85	3407.11	3449.95	3492.28	3644.07	3431	3406.2	3122.68	3333.57	3257.22
ENSMUSG00000049858	Suox	10	128505763	128509942	4180	-	protein_coding	518.684	535.602	501.767	-0.0613176	0.187642		561.378	486.422	556.518	552.645	521.044	509.33	500.282	544.447	453.505	501.273
ENSMUSG00000020869	Lrrc59	11	94520593	94536042	15450	+	protein_coding	3932.99	4021.64	3844.34	-0.0612915	0.0426477	0.4859	4136.28	4095.22	4232.77	3810.01	3833.94	4164.52	4032.01	4007.71	3625.56	3391.88
ENSMUSG00000044534	Ackr2	9	121727421	121740140	12720	+	protein_coding	52.8344	60.2668	45.402	-0.0612886	0.0830348		50.1657	72.2623	28.8651	75.6061	74.4349	35.1262	35.3359	38.8313	47.2142	70.5026
ENSMUSG00000062563	Cys1	12	24715832	24731812	15981	-	protein_coding	183.666	196.311	171.02	-0.0612854	0.177256		169.608	150.996	234.384	225.918	200.651	139.472	184.119	177.168	211.222	143.12
ENSMUSG00000037032	Apbb1	7	105207690	105230860	23171	-	protein_coding	6864.32	7032.17	6696.46	-0.0612767	0.0556506	0.525632	6565.74	6894.03	6974.95	7406.7	7319.43	6655.38	6963.96	6434.66	6510.6	6917.71
ENSMUSG00000020723	Cacng4	11	107623183	107685383	62201	-	protein_coding	718.752	751.319	686.184	-0.0612616	0.214765		661.71	777.628	1073.78	604.849	638.63	816.167	712.298	751.547	598.875	552.035
ENSMUSG00000046750	Selenov	7	27984077	27990611	6535	-	protein_coding	72.1733	77.7251	66.6216	-0.0612612	0.160215		87.1928	76.5764	71.5854	70.2057	83.065	68.1861	57.6533	59.8649	83.2462	64.1573
ENSMUSG00000021149	Gtpbp4	13	9016367	9046119	29753	-	protein_coding	946.104	972.499	919.709	-0.0612535	0.138305		1058.26	1010.59	958.32	867.67	967.653	982.5	905.715	931.141	890.858	888.332
ENSMUSG00000112096	A430103D13Rik	12	76391299	76392155	857	-	TEC	70.2629	76.1558	64.3699	-0.0612385	0.150793		71.6653	66.8696	90.059	64.8052	87.3801	70.2524	65.0925	56.6289	72.0639	57.8121
ENSMUSG00000109539	Gm44667	7	66918654	66921990	3337	-	TEC	65.0901	71.2296	58.9505	-0.0612248	0.146383		75.2486	83.0477	65.8123	57.6047	74.4349	53.7224	59.5131	61.4828	50.9417	69.0925
ENSMUSG00000001521	Tulp3	6	128298124	128332814	34691	-	protein_coding	1084.02	1116.44	1051.6	-0.0612019	0.183528		1051.09	1258.66	1086.48	1188.1	997.859	1160.2	1044.27	1050.06	1026.29	977.166
ENSMUSG00000041351	Rap1gap	4	137392037	137457172	65136	+	protein_coding	6487.76	6634.96	6340.56	-0.0611745	0.0126899	0.30103	6455.85	6796.97	6858.34	6586.73	6476.91	6352.67	6483.21	6340.01	6231.04	6295.88
ENSMUSG00000040164	Kcns1	2	164005539	164013033	7495	-	protein_coding	395.836	411.784	379.887	-0.0611302	0.215795		440.742	429.259	327.907	423.034	437.979	396.719	383.116	326.83	373.987	418.785
ENSMUSG00000023972	Ptk7	17	46875397	46940430	65034	-	protein_coding	2170.77	2228.85	2112.69	-0.0611178	0.140859	0.67769	2023.35	2359.85	2383.1	2307.79	2070.15	2110.67	2205.7	2206.91	2093.58	1946.58
ENSMUSG00000024376	Epb41l4a	18	33929380	34140019	210640	-	protein_coding	1375.91	1410.38	1341.45	-0.061088	0.111594		1438.08	1418.28	1457.11	1306.91	1431.52	1447.41	1369.73	1341.3	1331.94	1216.87
ENSMUSG00000027011	Ube2e3	2	78698468	78751637	53170	+	protein_coding	1222.87	1257.43	1188.32	-0.0610584	0.153456		1287.59	1237.09	1469.81	1107.09	1185.56	1233.55	1340.9	1200.53	1092.14	1074.46
ENSMUSG00000029127	Zbtb49	5	38347079	38377801	30723	-	protein_coding	270.455	279.881	261.029	-0.061036	0.213501		271.134	291.206	275.95	276.322	284.794	266.546	249.211	241.077	299.438	248.874
ENSMUSG00000020111	Micu1	10	59538299	59699954	161656	+	protein_coding	2046.22	2096.76	1995.68	-0.0610328	0.0669023	0.552846	2044.85	2019.03	2111.77	2126.87	2181.27	2059.01	2004.85	1948.04	1918.39	2048.1
ENSMUSG00000029034	Ints11	4	155954003	155973560	19558	+	protein_coding	768.726	790.62	746.832	-0.0610268	0.145106		816.985	842.341	825.541	760.561	707.671	758.312	725.316	775.816	728.093	746.622
ENSMUSG00000028797	Tmem234	4	129494461	129517852	23392	+	protein_coding	2242.12	2296.71	2187.53	-0.0610107	0.054472	0.522421	2239.54	2193.75	2276.88	2348.29	2425.07	2192.29	2082.96	2225.52	2194.22	2242.69
ENSMUSG00000005882	Uqcc1	2	155688814	155772230	83417	-	protein_coding	1025.35	1057.35	993.348	-0.0609561	0.193424		1027.2	1160.51	984.876	990.08	1124.07	1155.03	988.476	944.085	944.285	934.864
ENSMUSG00000052364	B630019K06Rik	X	8758621	8761203	2583	+	protein_coding	604.855	623.648	586.062	-0.0609517	0.183406		703.514	627.711	670.824	610.249	505.941	641.569	597.921	622.918	524.327	543.575
ENSMUSG00000041609	Bicdl1	5	115786234	115869680	83447	-	protein_coding	1917.24	1962.79	1871.7	-0.0609491	0.0698149	0.560494	1937.35	1900.39	2012.47	2035.96	1927.76	1940.2	1883.03	1816.98	1887.33	1830.95
ENSMUSG00000115503	Gm6392	15	60339973	60341326	1354	+	processed_pseudogene	24.9836	31.8108	18.1564	-0.0609452	0.0167641		27.4717	26.9635	34.6381	33.3027	36.6781	10.3312	5.57935	7.28086	37.2744	30.3161
ENSMUSG00000001229	Dpp9	17	56493807	56525905	32099	-	protein_coding	2196.75	2250.38	2143.13	-0.060861	0.0755336	0.577582	2171.46	2195.91	2355.39	2285.28	2243.83	2114.8	2269.87	2172.93	2066.24	2091.81
ENSMUSG00000003527	Ess2	16	17718573	17729212	10640	-	protein_coding	673.152	691.993	654.311	-0.0608263	0.160856		746.514	693.502	726.245	656.153	637.551	658.099	737.405	652.851	627.453	595.747
ENSMUSG00000047155	Cyp4x1	4	114963520	114991478	27959	-	protein_coding	1295.85	1330.13	1261.57	-0.0607918	0.137711		1393.89	1410.73	1241.2	1279	1325.8	1381.29	1245.13	1222.38	1249.94	1209.12
ENSMUSG00000028337	Coro2a	4	46536937	46602202	65266	-	protein_coding	3092.26	3169.24	3015.28	-0.0607566	0.0895448	0.608642	3061.3	3003.74	3133.59	3422.08	3225.51	3145.86	3100.26	2933.38	2937.22	2959.7
ENSMUSG00000047658	Gal3st3	19	5348359	5358766	10408	+	protein_coding	117.862	125.005	110.719	-0.0607486	0.196162		109.887	126.189	154.717	113.409	120.822	111.577	124.606	97.8872	113.066	106.459
ENSMUSG00000018509	Cenpv	11	62415772	62430087	14316	-	protein_coding	205.726	215.198	196.253	-0.0607448	0.218759		212.607	230.808	265.559	194.416	172.603	195.26	230.613	199.01	175.19	181.192
ENSMUSG00000084845	Tmem240	4	155819257	155825021	5765	+	protein_coding	173.916	182.129	165.704	-0.0607443	0.214657		174.386	197.373	191.664	180.015	167.209	158.068	139.484	168.269	196.312	166.386
ENSMUSG00000059316	Slc27a4	2	29692646	29707534	14889	+	protein_coding	3855.5	3949.39	3761.61	-0.0607336	0.0545372	0.522421	3642.99	3687.53	3888.7	4172.74	4354.98	3722.34	3734.45	3594.32	3892.69	3864.25
ENSMUSG00000020704	Asic2	11	80770995	81859283	1088289	-	protein_coding	2310.62	2369.54	2251.7	-0.0607292	0.101587	0.635157	2403.18	2227.19	2141.79	2472.5	2603.06	2071.41	2299.62	2088.8	2407.93	2390.74
ENSMUSG00000029004	Kmt2e	5	23639439	23709233	69795	+	protein_coding	3103.84	3180.2	3027.48	-0.0607217	0.102759	0.635157	3095.94	3159.05	3237.51	3322.17	3086.35	3209.91	2957.06	3150.19	3061.47	2758.77
ENSMUSG00000078716	Tmem8b	4	43668971	43692668	23698	+	protein_coding	1594.95	1634.01	1555.9	-0.0607181	0.0934696		1571.86	1580.06	1643	1648.03	1727.1	1602.37	1589.19	1493.39	1587.89	1506.64
ENSMUSG00000034687	Fras1	5	96521814	96932587	410774	+	protein_coding	1167.9	1198.16	1137.63	-0.0607177	0.149506		1211.14	1341.71	1275.84	1090.89	1071.22	1253.18	1170.73	1249.07	1090.9	924.289
ENSMUSG00000002580	Mien1	11	98328534	98329817	1284	-	protein_coding	583.585	601.962	565.207	-0.0606881	0.179694		591.239	621.24	617.712	578.747	600.873	580.615	592.341	582.469	483.325	587.286
ENSMUSG00000028796	Phc2	4	128548495	128646674	98180	+	protein_coding	2398.92	2459.95	2337.89	-0.0606774	0.109412	0.647994	2467.68	2493.59	2741.03	2435.6	2161.85	2347.26	2506.06	2428.57	2255.1	2152.44
ENSMUSG00000025793	Hgs	11	120358461	120374805	16345	+	protein_coding	2325.02	2383.8	2266.25	-0.0606549	0.108952	0.647994	2305.23	2317.78	2592.08	2432	2271.88	2281.14	2386.1	2392.98	2091.09	2179.94
ENSMUSG00000038181	Chpf2	5	24791739	24799554	7816	+	protein_coding	1083.85	1111.84	1055.87	-0.0606054	0.112891		1051.09	1097.95	1006.81	1196.2	1207.14	1065.15	995.915	1010.42	1094.63	1113.24
ENSMUSG00000014601	Strip1	3	107519848	107539010	19163	-	protein_coding	3155.02	3230.85	3079.18	-0.0605966	0.0790176	0.584043	3162.83	3184.93	3482.28	3176.36	3147.84	3101.43	3136.53	3057.15	3208.08	2892.72
ENSMUSG00000109143	Gm10046	7	27465098	27470397	5300	+	transcribed_unprocessed_pseudogene	405.632	422.735	388.53	-0.0605915	0.219919		450.297	465.93	376.4	379.831	441.215	410.15	338.481	334.111	472.142	387.764
ENSMUSG00000031210	Gpr165	X	95757047	95762994	5948	+	protein_coding	77.1088	83.7893	70.4282	-0.0605786	0.157243		65.6932	83.0477	77.3584	88.2071	104.64	79.5505	65.0925	76.8536	55.9116	74.7327
ENSMUSG00000042613	Pbxip1	3	89344013	89358259	14247	+	protein_coding	741.119	761.604	720.635	-0.0605262	0.156875		748.903	760.371	788.594	783.063	727.089	724.219	699.279	789.569	702.001	688.105
ENSMUSG00000005413	Hmox1	8	75820249	75827217	6969	+	protein_coding	334.904	346.031	323.777	-0.0605059	0.21096		321.299	349.447	349.845	370.83	338.733	358.494	302.215	318.74	324.287	315.146
ENSMUSG00000059555	Tor4a	2	25082978	25086898	3921	-	protein_coding	129.158	135.504	122.812	-0.0604954	0.212149		119.442	143.446	137.398	141.311	135.925	111.577	119.956	117.303	145.37	119.854
ENSMUSG00000043017	Ptgir	7	16640415	16644830	4416	+	protein_coding	1099.57	1126.84	1072.29	-0.0604432	0.11097		1076.17	1123.84	1065.7	1230.4	1138.1	1055.85	1073.1	1030.65	1118.23	1083.62
ENSMUSG00000087333	Gm13652	2	74955215	74968142	12928	-	lncRNA	24.1897	28.8712	19.5082	-0.0604201	0.0472169		35.8327	20.4923	31.1743	34.2028	22.6541	24.7949	16.7381	17.7977	19.8797	18.3307
ENSMUSG00000007207	Stx1a	5	135052336	135079954	27619	+	protein_coding	6069.62	6204.71	5934.53	-0.0603731	0.0139989	0.317894	6240.85	6300.84	6366.48	6130.4	5985	6061.33	5994.09	5797.18	5967.63	5852.42
ENSMUSG00000027894	Slc6a17	3	107374859	107425334	50476	-	protein_coding	2701.21	2773.36	2629.06	-0.0603671	0.126774	0.664184	2502.31	2584.18	2723.71	2959.44	3097.14	2686.12	2617.65	2288.62	2717.3	2835.61
ENSMUSG00000030814	Bcl7c	7	127260628	127308105	47478	-	protein_coding	988.774	1015.17	962.375	-0.0603486	0.148352		1036.76	1035.4	1136.13	927.975	939.606	1035.19	944.771	1040.35	945.527	846.031
ENSMUSG00000041961	Znrf3	11	5226324	5394847	168524	-	protein_coding	443.46	456.821	430.099	-0.0603282	0.18822		512.407	462.694	469.923	424.834	414.246	442.177	457.507	434.425	423.686	392.699
ENSMUSG00000039850	Endov	11	119382173	119402263	20091	+	protein_coding	849.74	872.149	827.331	-0.0602727	0.151269		880.289	902.739	931.764	827.167	818.784	887.453	796.918	856.715	846.129	749.442
ENSMUSG00000005505	Kbtbd4	2	90735084	90741970	6887	+	protein_coding	152.547	159.412	145.681	-0.0602635	0.219278		145.719	167.174	166.263	170.114	147.791	137.405	145.993	141.572	165.25	138.185
ENSMUSG00000026918	Brd3	2	27335591	27397674	62084	-	protein_coding	2172.74	2223.56	2121.93	-0.060141	0.0552812	0.525632	2364.96	2247.68	2403.88	2033.26	2068	2225.35	2215.93	2210.96	2032.7	1924.72
ENSMUSG00000053930	Shisa6	11	66102551	66416790	314240	-	protein_coding	521.339	548.519	494.158	-0.0601341	0.214504		514.796	465.93	755.11	514.842	491.917	463.872	497.492	599.458	498.235	411.735
ENSMUSG00000038500	Prr3	17	36283433	36291128	7696	-	protein_coding	678.432	696.744	660.12	-0.0601176	0.163586		710.681	696.738	751.646	679.555	645.102	676.695	651.855	677.929	687.092	607.027
ENSMUSG00000109810	Gm45592	8	11687282	11688324	1043	+	TEC	22.8839	27.1036	18.6642	-0.0601095	0.0539427		26.2773	34.5133	23.0921	27.9023	23.7329	16.53	16.7381	21.8426	19.8797	18.3307
ENSMUSG00000029055	Plch2	4	155067572	155141241	73670	-	protein_coding	107.183	120.004	94.361	-0.0600971	0.11181		97.9426	99.2258	207.828	104.408	90.6164	100.213	101.358	80.0895	95.671	94.4734
ENSMUSG00000032217	Rnf111	9	70332706	70411007	78302	-	protein_coding	1374.53	1407.67	1341.38	-0.0600641	0.0795555		1456	1507.8	1498.67	1310.51	1265.39	1450.5	1395.77	1381.75	1233.78	1245.08
ENSMUSG00000033105	Lss	10	76367422	76392972	25551	+	protein_coding	3214.96	3309.55	3120.36	-0.0599931	0.18236	0.726878	3640.6	3697.24	2888.82	3148.45	3172.65	3296.7	3101.19	3005.38	3246.6	2951.94
ENSMUSG00000022564	Grina	15	76130964	76134104	3141	+	protein_coding	6654.09	6806.97	6501.2	-0.0599839	0.0401444	0.48333	6546.63	6451.83	6464.62	7494.01	7077.79	5868.14	6426.49	6187.92	6880.86	7142.62
ENSMUSG00000021662	Arhgef28	13	98035977	98342947	306971	-	protein_coding	1257.1	1290.87	1223.34	-0.0599523	0.148142		1229.06	1266.21	1162.68	1357.31	1439.07	1202.56	1262.79	1166.56	1299.63	1185.15
ENSMUSG00000032589	Bsn	9	107973221	108067583	94363	-	protein_coding	5574.41	5723.3	5425.52	-0.0599443	0.1459	0.680768	5395.2	5391.63	5834.21	6288.81	5706.67	5640.85	5598.88	5220.38	5736.53	4930.95
ENSMUSG00000026791	Slc2a8	2	32863002	32872095	9094	-	protein_coding	420.672	433.691	407.653	-0.0599122	0.195442		391.77	422.788	405.266	470.738	477.894	392.587	416.592	375.369	418.716	435.001
ENSMUSG00000005952	Trpv1	11	73125118	73152068	26951	+	protein_coding	1728.33	1781.75	1674.91	-0.0598471	0.199659	0.734673	1719.97	1614.58	1529.85	2243.88	1800.46	1357.52	1672.88	1545.97	1974.3	1823.9
ENSMUSG00000051506	Wdfy4	14	32681504	32907465	225962	-	protein_coding	100.647	107.23	94.0648	-0.0598054	0.187452		95.5538	92.7545	114.306	133.211	100.325	82.6498	103.218	76.0446	111.823	96.5885
ENSMUSG00000020656	Grhl1	12	24622282	24667390	45109	+	protein_coding	78.7695	84.8674	72.6717	-0.0598043	0.175897		103.915	84.1262	70.4308	77.4063	88.4588	67.153	80.9006	80.8985	64.609	69.7975
ENSMUSG00000031517	Gpm6a	8	55407878	55513906	106029	+	protein_coding	1034.95	1108.34	961.559	-0.059784	0.185771		1024.81	963.137	1578.34	1020.68	954.708	954.606	947.56	914.153	1052.38	939.094
ENSMUSG00000105867	Gm42517	5	108513939	108515788	1850	-	protein_coding	380.281	393.273	367.288	-0.0597773	0.215713		428.797	372.097	398.338	401.432	365.702	345.063	413.802	354.335	361.562	361.678
ENSMUSG00000002250	Ppard	17	28451674	28520448	68775	+	protein_coding	459.538	474.961	444.114	-0.0597444	0.208901		492.102	478.872	513.798	483.339	406.695	413.249	477.035	461.93	419.958	448.396
ENSMUSG00000037326	Capn15	17	26177338	26204770	27433	-	protein_coding	921.231	946.627	895.835	-0.0597167	0.157015		930.455	971.766	1014.9	959.478	856.541	915.347	848.062	930.333	875.949	909.483
ENSMUSG00000003604	Aven	2	112323309	112464918	141610	+	protein_coding	166.613	174.468	158.757	-0.059705	0.224114		161.247	172.567	183.582	173.714	181.233	162.2	186.908	152.898	136.673	155.106
ENSMUSG00000072115	Ang	14	51328607	51339466	10860	+	protein_coding	43.5819	49.4465	37.7173	-0.059695	0.0963975		37.0271	33.4348	62.3485	59.4048	55.0171	32.0268	42.7751	33.1684	34.7894	45.8267
ENSMUSG00000032243	Itga11	9	62585108	62691264	106157	+	protein_coding	100.16	105.756	94.5636	-0.0596589	0.207548		105.109	113.247	120.079	100.808	89.5376	98.1467	100.428	100.314	95.671	78.2579
ENSMUSG00000022475	Hdac7	15	97690545	97742383	51839	-	protein_coding	2257.76	2313.29	2202.23	-0.0596499	0.0933492	0.616229	2443.79	2498.98	2323.06	2170.08	2130.56	2190.22	2257.78	2227.14	2257.59	2078.42
ENSMUSG00000022546	Gpt	15	76579916	76583886	3971	+	protein_coding	152.897	160.371	145.424	-0.0596197	0.223031		163.636	162.86	163.954	148.512	162.894	129.14	136.694	165.842	156.553	138.89
ENSMUSG00000020150	Gamt	10	80093985	80096846	2862	-	protein_coding	575.818	594.678	556.958	-0.0596182	0.205473		624.683	554.37	593.466	607.549	593.322	481.435	592.341	541.211	552.904	616.897
ENSMUSG00000020680	Taf15	11	83363912	83397569	33658	+	protein_coding	1601.23	1639.82	1562.64	-0.0595904	0.0962167		1594.55	1701.94	1599.12	1585.03	1718.47	1563.11	1529.67	1586.42	1613.98	1520.04
ENSMUSG00000028871	Rspo1	4	124880223	124902892	22670	+	protein_coding	230.444	240.076	220.811	-0.0595898	0.228279		293.828	236.201	237.848	228.618	203.887	247.949	210.156	233.797	211.222	200.932
ENSMUSG00000079164	Tlr5	1	182782353	182804010	21658	+	protein_coding	107.445	113.496	101.394	-0.0595829	0.210841		94.3593	121.875	114.306	121.51	115.428	99.1798	98.5686	107.595	99.3984	102.229
ENSMUSG00000029712	Actl6b	5	137551779	137567844	16066	+	protein_coding	1630.27	1668.25	1592.28	-0.0594893	0.0815022	0.591039	1648.3	1809.79	1741.14	1577.83	1564.21	1705.69	1643.12	1662.46	1482.28	1467.86
ENSMUSG00000039804	Ncoa5	2	164842277	164876787	34511	-	protein_coding	1595.09	1633.43	1556.75	-0.0594747	0.0780766		1680.55	1725.67	1827.74	1477.92	1455.26	1634.4	1678.46	1639.81	1418.91	1412.17
ENSMUSG00000040563	Plppr2	9	21848329	21860203	11875	+	protein_coding	2549.26	2609.81	2488.7	-0.0594457	0.0776126	0.578514	2486.79	2614.38	2796.45	2622.81	2528.63	2426.81	2521.87	2560.44	2483.72	2450.67
ENSMUSG00000001082	Mfsd10	5	34790986	34794556	3571	-	protein_coding	925.107	949.252	900.961	-0.0594347	0.138204		955.538	956.666	995.267	909.974	928.818	852.326	888.977	916.58	948.012	898.908
ENSMUSG00000001158	Snrnp27	6	86652133	86661504	9372	-	protein_coding	568.565	584.756	552.374	-0.0594244	0.172126		607.961	583.491	600.393	547.244	584.691	556.853	530.039	571.952	556.631	546.395
ENSMUSG00000102344	9430053O09Rik	16	77216139	77218708	2570	-	TEC	41.6428	46.3282	36.9575	-0.059424	0.115549		51.3601	55.0056	45.0295	46.8038	33.4418	46.4905	34.406	35.5953	37.2744	31.0211
ENSMUSG00000113831	Gm49602	12	118195330	118198299	2970	-	lncRNA	176.152	184.268	168.037	-0.0594073	0.224673		182.747	208.158	155.871	189.015	185.548	177.697	166.451	139.954	182.645	173.436
ENSMUSG00000036985	Zdhhc9	X	47260846	47297755	36910	-	protein_coding	2794.25	2862.2	2726.31	-0.0593888	0.112677	0.649159	2702.98	2765.38	2936.15	2976.54	2929.93	2796.66	2836.17	2721.42	2769.49	2507.78
ENSMUSG00000039509	Nup133	8	124623862	124676004	52143	-	protein_coding	942.021	964.73	919.311	-0.0593745	0.120496		945.982	973.923	976.794	960.378	966.575	944.274	920.593	903.636	946.77	881.282
ENSMUSG00000034216	Vps18	2	119119221	119128934	9714	+	protein_coding	990.25	1018.32	962.181	-0.0593328	0.17613		938.816	950.195	1151.14	1017.98	1033.46	950.473	993.125	959.456	940.558	967.295
ENSMUSG00000028809	Srrm1	4	135047795	135080632	32838	-	protein_coding	4497.95	4599.57	4396.33	-0.0593177	0.0378741	0.474302	4875.63	4743.42	4519.11	4516.56	4343.11	4417.63	4452.32	4608.79	4305.19	4197.72
ENSMUSG00000034248	Slc25a37	14	69479297	69522561	43265	-	protein_coding	742.059	777.556	706.563	-0.0593165	0.228856		1072.59	853.126	740.1	653.453	568.51	767.61	914.084	650.424	585.208	615.487
ENSMUSG00000048271	Rbm33	5	28522119	28624237	102119	+	protein_coding	2914.28	2983.36	2845.19	-0.0593082	0.0897022	0.608642	3143.72	2907.75	2877.27	2962.14	3025.94	2753.27	2877.09	2843.58	3034.14	2717.87
ENSMUSG00000034586	Hid1	11	115238533	115258582	20050	-	protein_coding	2664.46	2725.42	2603.51	-0.0592902	0.0563281	0.525632	2657.59	2593.89	2685.61	2844.23	2845.79	2671.66	2528.38	2571.76	2673.82	2571.93
ENSMUSG00000032245	Cln6	9	62746067	62759288	13222	+	protein_coding	296.002	307.181	284.822	-0.0592641	0.226786		297.411	304.149	316.361	321.326	296.661	274.811	316.163	278.291	250.981	303.866
ENSMUSG00000025157	Zdhhc16	19	41921919	41932543	10625	+	protein_coding	600.233	616.875	583.591	-0.0592189	0.165712		647.377	619.083	607.321	618.35	592.243	595.079	577.463	614.019	555.389	576.006
ENSMUSG00000031862	Atp13a1	8	70243813	70260399	16587	+	protein_coding	2189.02	2241.27	2136.77	-0.0592122	0.0809274	0.591039	2347.04	2229.34	2321.91	2219.58	2088.49	2075.54	2140.61	2234.42	2161.92	2071.37
ENSMUSG00000032890	Rims3	4	120712013	120753776	41764	+	protein_coding	11790.2	12059.6	11520.9	-0.0591936	0.0556292	0.525632	11644.4	11991.2	11964	12449.8	12248.3	12141.3	11949.1	11219.8	11223.3	11071
ENSMUSG00000074743	Thbd	2	148246386	148250108	3723	-	protein_coding	1967.15	2024.51	1909.79	-0.0591688	0.194178	0.734474	1798.8	2190.52	2117.54	2192.58	1823.12	1920.58	1795.62	2024.89	1970.57	1837.3
ENSMUSG00000025575	Cant1	11	118297115	118309912	12798	-	protein_coding	1332.28	1364.95	1299.6	-0.0591578	0.127551		1279.23	1425.83	1435.17	1350.11	1334.43	1383.35	1280.46	1274.96	1312.06	1247.19
ENSMUSG00000022577	Ly6h	15	75423117	75439104	15988	-	protein_coding	2964.47	3041.81	2887.12	-0.0591336	0.11132	0.648251	3309.74	3224.84	3110.5	2854.13	2709.86	2870.02	2990.53	2907.49	2703.64	2963.93
ENSMUSG00000032281	Acsbg1	9	54512161	54569154	56994	-	protein_coding	1223.87	1254.04	1193.7	-0.0591121	0.141455		1264.89	1232.77	1334.72	1174.59	1263.24	1317.23	1238.62	1253.12	1092.14	1067.41
ENSMUSG00000085779	Atcayos	10	81030443	81046711	16269	+	lncRNA	92.3886	99.3382	85.439	-0.0591042	0.176782		115.859	83.0477	75.0492	122.41	100.325	78.5173	70.6718	92.2243	101.883	83.8981
ENSMUSG00000052560	Cpne8	15	90371685	90563635	191951	-	protein_coding	960.763	985.216	936.31	-0.059043	0.124211		911.344	914.603	898.281	1102.59	1099.26	920.512	853.641	855.097	1003.92	1048.37
ENSMUSG00000039910	Cited2	10	17598966	17601422	2457	+	protein_coding	459.754	480.509	439	-0.0590193	0.231478		426.409	449.752	602.703	504.041	419.64	393.62	425.891	499.953	413.746	461.792
ENSMUSG00000054013	Tmem179	12	112466623	112483181	16559	-	protein_coding	1629	1670.92	1587.08	-0.0590098	0.134899	0.676125	1514.53	1603.79	1714.58	1675.94	1845.77	1614.77	1596.63	1490.96	1606.53	1626.49
ENSMUSG00000057914	Cacnb2	2	14607899	14992719	384821	+	protein_coding	119.847	127.184	112.511	-0.0589982	0.20754		108.692	139.132	122.388	123.31	142.397	125.008	89.2697	109.213	109.338	129.725
ENSMUSG00000038828	Tmem214	5	31025356	31036524	11169	+	protein_coding	2137.38	2186.45	2088.31	-0.0589898	0.067922	0.557631	2170.26	2196.99	2190.28	2182.68	2192.05	1967.07	2102.49	2082.33	2209.13	2080.53
ENSMUSG00000003948	Mmd	11	90140282	90169415	29134	+	protein_coding	1140.78	1169.21	1112.36	-0.0589814	0.146467		1190.84	1236.01	1248.13	1067.49	1103.58	1259.38	1095.41	1229.66	1000.2	977.166
ENSMUSG00000028977	Casz1	4	148888886	149039346	150461	+	protein_coding	3551.09	3632.21	3469.97	-0.0589712	0.0759005	0.577582	3842.46	3567.81	3633.53	3588.59	3528.64	3644.86	3584.74	3426.05	3502.55	3191.65
ENSMUSG00000078794	Dact3	7	16609242	16621387	12146	+	protein_coding	749.999	782.165	717.832	-0.0589585	0.232805		1030.79	717.23	845.169	676.855	640.787	720.087	726.246	736.176	673.424	733.227
ENSMUSG00000023353	Agap3	5	24657175	24707045	49871	+	protein_coding	3303.88	3378.53	3229.22	-0.0588937	0.041375	0.48333	3390.96	3231.31	3434.94	3399.57	3435.87	3124.16	3310.42	3162.32	3286.36	3262.86
ENSMUSG00000071253	Slc25a16	10	62756412	62782277	25866	+	protein_coding	762.711	782.48	742.942	-0.0588799	0.151698		809.818	766.843	737.791	829.867	768.082	744.882	743.914	721.614	749.216	755.083
ENSMUSG00000025647	Shisa5	9	108867633	108886845	19213	+	protein_coding	1564.21	1609.35	1519.07	-0.0588783	0.181422		1405.83	1458.19	1705.35	1757.84	1719.55	1411.25	1605.92	1481.25	1528.25	1568.68
ENSMUSG00000000766	Oprm1	10	6708506	6988198	279693	+	protein_coding	285.415	295.109	275.722	-0.0588654	0.228323		255.606	293.363	249.394	354.629	322.551	235.552	249.211	259.684	326.772	307.391
ENSMUSG00000021782	Dlg5	14	24184021	24295988	111968	-	protein_coding	1900.96	1946.91	1855.01	-0.0588651	0.124681	0.659908	1845.38	1935.98	2107.15	1960.36	1885.68	1931.94	1978.81	1830.73	1809.05	1724.49
ENSMUSG00000067924	Rtl8b	X	52671144	52672375	1232	-	protein_coding	532.308	548.431	516.185	-0.0588428	0.191583		563.767	529.564	577.301	547.244	524.28	501.065	514.23	559.008	482.082	524.539
ENSMUSG00000027238	Frmd5	2	121376010	121637568	261559	-	protein_coding	240.666	251.045	230.286	-0.0588109	0.234351		285.467	230.808	258.631	221.418	258.904	265.513	221.314	231.37	201.282	231.953
ENSMUSG00000048483	Zdhhc22	12	87027537	87037204	9668	-	protein_coding	2359.19	2422.62	2295.75	-0.0588086	0.166243	0.708308	2615.78	2332.88	2115.23	2545.41	2503.82	2405.11	2307.99	2150.28	2360.71	2254.67
ENSMUSG00000020307	Cdc34	10	79518029	79524232	6204	+	protein_coding	716.002	735.777	696.227	-0.0587839	0.171059		783.541	769	693.916	739.86	692.568	673.596	734.615	709.48	669.697	693.745
ENSMUSG00000086181	C230034O21Rik	3	38928719	38942408	13690	-	lncRNA	76.1835	83.4562	68.9108	-0.0587789	0.148831		108.692	62.5554	103.914	66.6054	75.5136	63.0205	71.6017	71.1907	79.5187	59.2222
ENSMUSG00000038256	Bcl9	3	97110978	97205233	94256	-	protein_coding	1452.32	1489.06	1415.58	-0.0587653	0.133265		1562.3	1531.53	1555.25	1504.92	1291.28	1461.87	1506.43	1400.35	1339.39	1369.86
ENSMUSG00000029439	Sfswap	5	129578285	129648448	70164	+	protein_coding	3425.13	3506.99	3343.27	-0.0587646	0.0865437	0.604893	3666.88	3791.07	3437.25	3320.37	3319.36	3421.7	3260.2	3347.58	3410.61	3276.25
ENSMUSG00000031654	Cbln1	8	88195033	88199237	4205	-	protein_coding	151.225	162.64	139.809	-0.0587592	0.18972		163.636	157.467	249.394	130.511	112.192	163.233	142.274	135.1	132.945	125.495
ENSMUSG00000038279	Nop2	6	125108872	125121716	12845	+	protein_coding	971.051	995.226	946.877	-0.0587516	0.123645		1037.95	1018.14	1014.9	912.674	992.465	995.93	969.878	953.793	914.465	900.318
ENSMUSG00000023143	Nagpa	16	5013153	5021876	8724	-	protein_coding	164.05	172.474	155.625	-0.0587108	0.226055		145.719	153.153	193.973	187.215	182.312	139.472	159.941	175.55	151.583	151.581
ENSMUSG00000020436	Gabrg2	11	41801030	41891684	90655	-	protein_coding	2733.97	2796.91	2671.02	-0.0587091	0.067449	0.556104	2572.78	2659.68	2693.69	2982.84	3075.56	2668.56	2573.01	2486.82	2886.28	2740.43
ENSMUSG00000036928	Stag3	5	138278502	138310655	32154	+	protein_coding	218.822	228.417	209.226	-0.0587049	0.235011		260.384	241.593	237.848	196.216	206.044	214.89	225.034	185.258	208.737	212.213
ENSMUSG00000038375	Trp53inp2	2	155222979	155231770	8792	+	protein_coding	3418.54	3493.98	3343.1	-0.0586921	0.0607238	0.539402	3602.38	3579.68	3899.09	3182.66	3206.09	3596.3	3667.5	3560.34	2921.07	2970.27
ENSMUSG00000051351	Zfp46	4	136011994	136021253	9260	+	protein_coding	2555.73	2620.86	2490.59	-0.0586634	0.139664	0.676844	2763.89	2857.06	2552.83	2534.6	2395.94	2770.84	2350.77	2558.82	2402.96	2369.59
ENSMUSG00000024769	Cdc42bpg	19	6356486	6375682	19197	+	protein_coding	455.728	469.714	441.742	-0.0586466	0.204034		480.158	448.673	518.417	453.637	447.688	422.547	470.526	458.694	426.171	430.771
ENSMUSG00000024002	Brd4	17	32415248	32503696	88449	-	protein_coding	2715.67	2784.02	2647.33	-0.0585884	0.148235	0.680768	2689.84	2684.49	3029.68	2927.04	2589.04	2699.55	2883.6	2631.63	2545.84	2476.05
ENSMUSG00000029538	Srsf9	5	115465236	115471139	5904	+	protein_coding	593.396	611.059	575.733	-0.0585498	0.206367		629.46	615.847	704.308	543.644	562.037	676.695	611.869	601.076	460.96	528.064
ENSMUSG00000034902	Pip5k1c	10	81128797	81155807	27011	+	protein_coding	5503.67	5638.59	5368.74	-0.0584782	0.122618	0.656608	5208.87	5464.97	6124.01	5971.08	5424.04	5385.67	5564.48	5323.93	5327.76	5241.87
ENSMUSG00000069814	Ccdc92b	11	74510431	74532342	21912	+	protein_coding	558.397	575.248	541.547	-0.0583795	0.217901		507.629	556.527	622.331	630.951	558.801	552.721	568.164	512.896	557.874	516.079
ENSMUSG00000040907	Atp1a3	7	24677592	24705383	27792	-	protein_coding	18977.4	19526.4	18428.4	-0.0583751	0.182106	0.726878	16604.9	17566.2	20172.1	22729.5	20559.1	18365.8	19011.7	16099.6	19227.4	19437.6
ENSMUSG00000030220	Arhgdib	6	136900653	136918897	18245	-	protein_coding	152.074	160.366	143.783	-0.0583709	0.221605		186.33	149.917	192.819	158.413	114.349	149.803	152.502	179.595	119.278	117.739
ENSMUSG00000031562	Dctd	8	48552127	48606268	54142	+	protein_coding	259.257	269.855	248.658	-0.0583706	0.237567		289.05	292.285	278.259	228.618	261.061	273.778	273.388	273.437	180.16	242.529
ENSMUSG00000022420	Dnal4	15	79645654	79662050	16397	-	protein_coding	415.618	429.491	401.745	-0.0582987	0.215064		461.047	436.809	494.17	384.331	371.096	401.885	424.031	425.526	365.289	391.994
ENSMUSG00000026797	Stxbp1	2	32677614	32737257	59644	-	protein_coding	12587.2	12917	12257.5	-0.058297	0.146908	0.680768	11550.1	11933	13455.7	14380.5	13265.6	12276.6	12826.9	11796.6	12332.9	12054.5
ENSMUSG00000044749	Abca6	11	110067646	110142602	74957	-	protein_coding	577.07	592.684	561.457	-0.0582849	0.195508		545.851	529.564	586.538	682.255	619.212	487.634	537.478	498.335	653.545	630.293
ENSMUSG00000035226	Rims4	2	163701671	163760603	58933	-	protein_coding	489.5	506.885	472.115	-0.0582479	0.234171		464.63	517.7	532.272	465.338	554.486	547.555	453.787	429.571	441.08	488.583
ENSMUSG00000049686	Orai1	5	123153137	123168519	15383	+	protein_coding	247.502	257.226	237.778	-0.0582235	0.236951		278.3	242.672	257.476	246.62	261.061	235.552	242.702	257.257	208.737	244.644
ENSMUSG00000020311	Erlec1	11	30880774	30904335	23562	-	protein_coding	884.546	907.288	861.803	-0.0581685	0.16003		854.012	905.975	834.778	945.976	995.701	882.287	863.87	808.176	889.616	865.067
ENSMUSG00000031671	Setd6	8	96442509	96445638	3130	+	protein_coding	398.37	411.189	385.551	-0.0581493	0.229462		403.715	383.961	444.522	382.531	441.215	404.984	411.942	408.537	365.289	337.002
ENSMUSG00000075227	Znhit2	19	6111222	6112502	1281	+	protein_coding	268.903	279.852	257.954	-0.0581441	0.239533		311.744	292.285	277.105	259.221	258.904	217.989	263.16	266.156	269.618	272.845
ENSMUSG00000066415	Msl2	9	100956154	100981999	25846	+	protein_coding	968.542	992.445	944.639	-0.058094	0.140344		1066.62	1020.3	968.712	927.075	979.52	968.036	962.439	952.984	954.225	885.512
ENSMUSG00000022376	Adcy8	15	64568933	64794145	225213	-	protein_coding	320.827	335.628	306.025	-0.0580892	0.237253		273.523	283.656	392.565	335.727	392.671	278.943	338.481	282.336	313.105	317.262
ENSMUSG00000039137	Whrn	4	63333147	63414228	81082	-	protein_coding	666.97	686.226	647.714	-0.0580845	0.196992		670.071	708.602	691.607	725.459	635.393	594.046	692.77	652.042	629.937	669.774
ENSMUSG00000073236	2500004C02Rik	2	153183077	153187993	4917	-	lncRNA	137.108	143.719	130.496	-0.0580584	0.236076		149.303	136.975	160.49	130.511	141.318	138.438	137.624	135.909	114.308	126.2
ENSMUSG00000113536	Gm49327	12	17983165	17989629	6465	+	transcribed_unprocessed_pseudogene	210.066	220.223	199.91	-0.0580555	0.233544		217.385	254.536	199.746	227.718	201.729	215.923	187.838	166.651	195.069	234.069
ENSMUSG00000040511	Pvr	7	19637503	19655085	17583	-	protein_coding	616.803	634.624	598.983	-0.0580332	0.206509		690.376	671.931	556.518	626.451	627.842	605.41	583.972	616.446	613.785	575.301
ENSMUSG00000060073	Psma3	12	71021395	71043121	21727	+	protein_coding	1047.79	1073.24	1022.33	-0.0580097	0.121721		1046.31	1099.03	1042.61	1053.09	1125.15	1027.96	1035.9	1024.17	1012.62	1011.01
ENSMUSG00000083863	Gm13341	2	22477303	22477974	672	-	unprocessed_pseudogene	26.5577	31.6311	21.4843	-0.0579783	0.0532233		35.8327	30.1992	19.6282	31.5025	40.9931	12.3975	16.7381	13.7527	28.577	35.9563
ENSMUSG00000020601	Trib2	12	15841728	15866923	25196	-	protein_coding	5594.67	5721.45	5467.89	-0.0579605	0.0821024	0.592487	5431.04	5752.94	5820.35	5804.57	5798.37	5616.06	5857.39	5439.61	5234.57	5191.81
ENSMUSG00000031285	Dcx	X	142638838	142716307	77470	-	protein_coding	13685	13993.5	13376.4	-0.0579595	0.0994466	0.634351	16237	16081	14641.5	11493	11514.8	16080.6	14332.4	14879.7	11179.8	10409.7
ENSMUSG00000000374	Trappc10	10	78022559	78080475	57917	-	protein_coding	2960.83	3025.15	2896.52	-0.0579276	0.0451289	0.4859	3037.41	3066.29	2941.93	3074.65	3005.44	2971.26	2971.01	2854.91	2863.92	2821.51
ENSMUSG00000037791	Phf12	11	77873580	77921365	47786	+	protein_coding	1194.12	1225.09	1163.16	-0.0579269	0.153504		1371.2	1265.13	1229.65	1154.79	1104.66	1156.06	1161.44	1245.84	1171.66	1080.8
ENSMUSG00000033597	Caskin1	17	24707575	24727645	20071	+	protein_coding	6821.39	6972.88	6669.9	-0.0578869	0.0448808	0.4859	6854.79	6779.71	7051.16	7180.78	6997.96	6676.04	6963.03	6379.65	6527.99	6802.79
ENSMUSG00000034854	Mfsd12	10	81193325	81202059	8735	+	protein_coding	604.195	620.647	587.743	-0.0578676	0.185326		591.239	588.883	653.505	652.553	617.054	574.416	610.939	567.098	587.693	598.567
ENSMUSG00000020802	Ube2o	11	116428566	116472273	43708	-	protein_coding	4562.59	4670.63	4454.55	-0.0578578	0.104834	0.63772	4561.5	4379.96	4735.03	4960.3	4716.37	4508.55	4667.13	4074.86	4511.45	4510.75
ENSMUSG00000040714	Klc3	7	19128362	19138029	9668	-	protein_coding	45.3368	49.9686	40.7051	-0.0577727	0.13812		44.1936	59.3198	50.8025	45.9037	49.6233	38.2255	48.3544	33.9774	43.4868	39.4814
ENSMUSG00000008167	Fbxw9	8	85786684	85793753	7070	+	protein_coding	1148.46	1177.66	1119.26	-0.0577472	0.17572		1251.75	1134.63	1180	1198.9	1123	1097.18	1066.59	1067.86	1264.84	1099.84
ENSMUSG00000040584	Abcb1a	5	8710077	8798575	88499	+	protein_coding	277.415	297.432	257.398	-0.0576933	0.194902		234.107	281.499	311.743	414.934	244.88	216.956	215.735	322.785	241.041	290.471
ENSMUSG00000059981	Taok2	7	126464850	126483875	19026	-	protein_coding	4583.78	4684.15	4483.41	-0.0576918	0.0498856	0.503161	4679.74	4580.56	4718.86	4568.77	4872.79	4587.07	4523.93	4569.96	4479.14	4256.95
ENSMUSG00000033545	Znrf1	8	112262729	112352662	89934	+	protein_coding	1982.81	2032.18	1933.45	-0.0576661	0.130461	0.670756	2276.57	2027.66	2069.05	1961.26	1826.35	1901.98	1966.72	2039.45	1924.6	1834.48
ENSMUSG00000022185	Acin1	14	54879618	54924388	44771	-	protein_coding	4116.79	4212.03	4021.56	-0.057627	0.0882576	0.608642	4099.26	4141.6	4512.19	4153.84	4153.25	3819.46	4107.33	4226.14	4045.52	3909.37
ENSMUSG00000022037	Clu	14	66205932	66218996	13065	+	protein_coding	3123.28	3195.26	3051.31	-0.0575847	0.0821491	0.592487	3109.08	3265.82	3005.43	3247.46	3348.49	3157.22	3002.62	2906.68	3011.77	3178.26
ENSMUSG00000024965	Fermt3	19	6976326	6996837	20512	-	protein_coding	97.161	102.462	91.8604	-0.0575276	0.226383		99.137	110.011	110.842	96.3078	96.0102	99.1798	96.7088	96.2692	83.2462	83.8981
ENSMUSG00000007817	Zmiz1	14	25459609	25667167	207559	+	protein_coding	4472.83	4583.39	4362.26	-0.0574748	0.170619	0.715986	4366.81	4487.81	5147.22	4731.68	4183.46	4596.36	4707.12	4568.34	4112.61	3826.88
ENSMUSG00000024392	Bag6	17	35354154	35366298	12145	+	protein_coding	5187.28	5309.02	5065.55	-0.0574716	0.121169	0.656424	5029.71	5184.55	5909.26	5261.83	5159.74	5300.95	5259.47	5137.86	4948.8	4680.67
ENSMUSG00000025104	Hdgfl3	7	81530999	81584221	53223	-	protein_coding	2497.13	2552.39	2441.86	-0.0574462	0.069095	0.559168	2689.84	2586.34	2586.31	2419.4	2480.08	2633.43	2451.2	2442.33	2381.83	2300.5
ENSMUSG00000021303	Gng4	13	13958644	14002481	43838	+	protein_coding	2061.93	2111.92	2011.93	-0.0574311	0.155413	0.694979	2204.9	2190.52	2369.24	1793.84	2001.11	2363.79	2045.76	2141.38	1789.17	1719.56
ENSMUSG00000031491	Chrna6	8	27893240	27903972	10733	-	protein_coding	117.8	125.563	110.036	-0.0574224	0.204854		108.692	71.1837	121.233	163.813	162.894	92.9811	102.288	79.2805	146.613	129.02
ENSMUSG00000057147	Dph6	2	114346897	114485445	138549	-	protein_coding	769.41	789.43	749.389	-0.0574128	0.177387		827.734	775.471	800.14	809.165	734.64	768.643	798.778	708.671	730.578	740.277
ENSMUSG00000018012	Rac3	11	120612296	120614795	2500	+	protein_coding	3112.88	3184.96	3040.81	-0.0574056	0.116223	0.652359	3128.19	3116.98	3385.29	3147.55	3146.76	3213.01	3307.63	2935.81	2883.8	2863.81
ENSMUSG00000035545	Leng8	7	4140038	4151176	11139	+	protein_coding	11554.1	11834.6	11273.6	-0.057394	0.137815	0.676125	12725.4	12437.7	10868.3	11682	11459.7	11099.9	10732.8	11079.9	12180	11275.5
ENSMUSG00000097993	Ptprv	1	135036235	135060332	24098	-	polymorphic_pseudogene	143.544	160.397	126.691	-0.0573828	0.116713		243.662	172.567	142.016	98.1079	145.633	215.923	104.148	140.763	110.581	62.0423
ENSMUSG00000024907	Gal	19	3459915	3464544	4630	-	protein_coding	1515.67	1550.41	1480.94	-0.0573175	0.12695		1644.72	1527.21	1614.13	1551.73	1414.26	1588.94	1579.89	1533.84	1361.76	1340.25
ENSMUSG00000036819	Jmjd4	11	59340871	59349393	8523	+	protein_coding	1305.61	1340.5	1270.73	-0.0573039	0.193306		1390.31	1433.38	1267.75	1252.9	1358.17	1462.9	1257.21	1206.2	1223.84	1203.48
ENSMUSG00000031971	Ccsap	8	124567570	124586948	19379	-	protein_coding	171.889	179.242	164.537	-0.0572882	0.245068		199.468	176.881	181.273	174.614	163.972	162.2	159.012	148.044	181.402	172.026
ENSMUSG00000009555	Cdk9	2	32595796	32603088	7293	-	protein_coding	1293.26	1323.28	1263.24	-0.0572403	0.120025		1282.81	1309.35	1399.38	1346.51	1278.34	1277.97	1239.55	1230.47	1308.33	1259.88
ENSMUSG00000035382	Pcsk7	9	45817795	45841024	23230	+	protein_coding	1026.1	1050.37	1001.83	-0.0572347	0.13966		1023.62	1104.43	994.113	1063.89	1065.82	976.301	985.686	986.152	1064.81	996.201
ENSMUSG00000014782	Plekhg4	8	106099906	106109494	9589	+	protein_coding	119.659	126.804	112.514	-0.0571754	0.224556		107.498	118.64	144.325	128.71	134.846	103.312	102.288	108.404	106.853	141.71
ENSMUSG00000031728	Zfp821	8	110432178	110451564	19387	+	protein_coding	1388.63	1420.32	1356.94	-0.057136	0.101825		1452.42	1500.25	1453.64	1317.71	1377.58	1415.38	1409.72	1346.96	1334.42	1278.21
ENSMUSG00000059552	Trp53	11	69471185	69482699	11515	+	protein_coding	867.408	891.746	843.071	-0.0571339	0.211669		905.372	880.09	925.991	909.073	838.201	758.312	863.87	906.872	915.708	770.593
ENSMUSG00000047986	Palm3	8	84748100	84756924	8825	+	protein_coding	987.446	1020.37	954.518	-0.0571239	0.240091		1101.26	1204.73	876.343	927.075	992.465	1113.71	946.63	925.479	866.009	920.764
ENSMUSG00000032187	Smarca4	9	21527465	21615526	88062	+	protein_coding	5701.7	5835.49	5567.9	-0.0571231	0.136606	0.676125	5495.54	5861.87	6539.67	5663.26	5617.14	5873.3	6046.16	5608.69	5266.87	5044.46
ENSMUSG00000031398	Plxna3	X	73372672	73388295	15624	+	protein_coding	5797.87	5919.64	5676.09	-0.0570766	0.0310334	0.434301	6048.55	6127.19	6105.54	5555.25	5761.69	5838.18	5958.75	5828.74	5570.04	5184.76
ENSMUSG00000032346	Ooep	9	78283391	78286007	2617	-	protein_coding	160.602	168.619	152.585	-0.0570472	0.233655		180.358	152.074	175.5	170.114	165.051	170.465	118.096	135.909	182.645	155.811
ENSMUSG00000032563	Mrpl3	9	104930438	104957087	26650	+	protein_coding	1240.36	1269.83	1210.89	-0.0570416	0.127344		1270.86	1317.98	1265.44	1224.1	1270.79	1304.83	1178.17	1189.21	1181.6	1200.66
ENSMUSG00000044254	Pcsk9	4	106299526	106321526	22001	-	protein_coding	67.6043	74.0449	61.1636	-0.0570396	0.15202		88.3872	61.4768	65.8123	85.5069	69.041	70.2524	78.111	46.9211	53.4267	57.1071
ENSMUSG00000040356	Skiv2l	17	35058204	35069186	10983	-	protein_coding	2609.02	2665.9	2552.14	-0.0570215	0.0616566	0.539402	2573.98	2634.88	2758.35	2734.42	2627.87	2504.29	2577.66	2578.23	2595.54	2504.96
ENSMUSG00000028975	Pex14	4	149044992	149184333	139342	-	protein_coding	681.455	698.996	663.914	-0.0570182	0.178938		687.987	678.402	712.39	702.057	714.143	646.735	715.087	654.469	660.999	642.278
ENSMUSG00000036246	Gmip	8	70261329	70274520	13192	+	protein_coding	1077.18	1103.05	1051.31	-0.0570077	0.159164		1189.64	1109.82	1100.34	1021.58	1093.87	1117.84	1074.96	1133.39	1008.89	921.469
ENSMUSG00000040435	Ppp1r15a	7	45172340	45175692	3353	-	protein_coding	634.561	651.78	617.342	-0.0569804	0.19223		695.154	641.732	659.278	621.95	640.787	583.714	634.187	595.413	647.332	626.063
ENSMUSG00000047284	Neurl4	11	69791898	69804646	12749	+	protein_coding	2762.71	2825.41	2700.02	-0.0569707	0.105947	0.639867	2768.67	2808.52	3004.28	2789.33	2756.25	2761.54	2918.93	2604.93	2668.85	2545.85
ENSMUSG00000022551	Cyc1	15	76227723	76230460	2738	+	protein_coding	3467.08	3543.4	3390.76	-0.0569706	0.0392748	0.48024	3580.88	3577.52	3586.2	3524.68	3447.74	3411.37	3353.19	3376.7	3309.97	3502.57
ENSMUSG00000004530	Coro1c	5	113980497	114046819	66323	-	protein_coding	3501.84	3577.48	3426.19	-0.0569546	0.0701966	0.562422	3553.41	3577.52	3693.57	3574.19	3488.73	3499.19	3679.58	3551.44	3200.63	3200.11
ENSMUSG00000023952	Gtpbp2	17	46471958	46480296	8339	+	protein_coding	2957.55	3021.53	2893.58	-0.0569261	0.0527446	0.516207	2949.03	2974.62	3019.29	3170.06	2994.66	2925.8	2947.76	2848.44	2865.16	2880.74
ENSMUSG00000038370	Pcp4l1	1	171000831	171023837	23007	-	protein_coding	528.489	551.074	505.904	-0.0568682	0.250065		414.464	396.903	461.841	831.667	650.496	348.162	490.053	368.088	638.635	684.58
ENSMUSG00000020000	Moxd1	10	24099415	24178688	79274	+	protein_coding	249.889	299.691	200.086	-0.0568624	0.0531792		183.941	311.698	340.608	462.637	199.572	134.306	159.941	227.325	197.554	281.305
ENSMUSG00000033350	Chst2	9	95281345	95288775	7431	-	protein_coding	735.997	756.945	715.049	-0.0568621	0.209565		733.375	729.094	864.797	771.362	686.095	745.915	706.718	718.378	680.879	723.356
ENSMUSG00000018554	Ybx2	11	69826622	69832431	5810	+	protein_coding	92.3614	98.3504	86.3723	-0.0568419	0.216188		85.9984	105.697	121.233	88.2071	90.6164	81.6167	88.3398	97.0782	79.5187	85.3081
ENSMUSG00000034254	Agpat1	17	34823236	34832423	9188	+	protein_coding	2861.48	2933.37	2789.58	-0.0568376	0.158617	0.700382	2803.31	2817.15	3245.59	2883.83	2916.98	2582.81	2993.32	2833.06	2754.58	2784.15
ENSMUSG00000017670	Elmo2	2	165129951	165168399	38449	-	protein_coding	3459.06	3537.19	3380.94	-0.0568236	0.0679677	0.557631	3545.04	3668.12	3645.08	3237.56	3590.13	3376.25	3448.04	3445.47	3293.82	3341.12
ENSMUSG00000044550	Tceal3	X	135491591	135569127	77537	+	protein_coding	371.977	386.597	357.356	-0.0568097	0.250645		388.187	307.384	431.821	387.031	418.561	391.554	355.219	330.875	335.47	373.664
ENSMUSG00000038214	Bend3	10	43354827	43391392	36566	+	protein_coding	286.58	296.05	277.11	-0.056808	0.240422		295.022	331.112	314.052	262.821	277.243	289.274	308.724	288.808	243.526	255.219
ENSMUSG00000056687	Gm11696	11	109243661	109254480	10820	-	lncRNA	97.0835	102.782	91.3849	-0.056801	0.225307		106.304	89.5189	105.069	117.009	96.0102	83.683	95.7789	91.4153	89.4586	96.5885
ENSMUSG00000024457	Trim26	17	37148026	37170290	22265	+	protein_coding	1348.56	1381.14	1315.99	-0.0567568	0.15556		1427.33	1395.63	1387.83	1450.02	1244.9	1384.38	1272.09	1362.33	1303.36	1257.77
ENSMUSG00000028896	Rcc1	4	132059230	132080916	21687	-	protein_coding	504.098	518.673	489.523	-0.0567501	0.222661		520.768	543.585	553.055	468.938	507.02	471.104	528.179	474.065	518.114	456.152
ENSMUSG00000002409	Dyrk1b	7	27878894	27886719	7826	+	protein_coding	669.946	689.72	650.172	-0.0567423	0.220657		768.013	668.696	656.969	728.159	626.763	598.178	663.013	661.75	656.03	671.89
ENSMUSG00000009681	Bcr	10	74896424	75020753	124330	+	protein_coding	2714.76	2777.21	2652.31	-0.0567382	0.120943	0.656424	2661.17	2739.49	3023.9	2832.53	2628.95	2808.03	2653.91	2670.46	2612.94	2516.24
ENSMUSG00000045763	Basp1	15	25363363	25413850	50488	-	protein_coding	10573.6	10832.6	10314.5	-0.0567028	0.131981	0.673287	12832.9	10905.1	10799	9546.17	10080	10858.1	10783	10776.5	9512.43	9642.64
ENSMUSG00000052934	Fbxo31	8	122276179	122305545	29367	-	protein_coding	1581.03	1618.36	1543.71	-0.0566533	0.140522		1525.28	1557.41	1696.11	1689.44	1623.54	1606.51	1578.96	1445.66	1556.83	1530.61
ENSMUSG00000059991	Nptx2	5	144482712	144494288	11577	+	protein_coding	2855.92	2923.24	2788.61	-0.0565872	0.135328	0.676125	2896.47	2916.38	2787.21	3103.45	2912.67	2634.46	3003.55	2731.94	2907.4	2665.7
ENSMUSG00000070695	Cntnap5a	1	115612486	116515053	902568	+	protein_coding	1145.93	1173.32	1118.54	-0.0565637	0.137619		1139.48	1163.75	1126.89	1230.4	1206.06	1055.85	1161.44	1039.55	1154.26	1181.62
ENSMUSG00000030513	Pcsk6	7	65511482	65700134	188653	+	protein_coding	105.184	114.266	96.1024	-0.0565492	0.177649		121.831	84.1262	168.572	84.6068	112.192	105.379	99.4985	105.168	79.5187	90.9483
ENSMUSG00000006215	Zbtb17	4	141171965	141195241	23277	+	protein_coding	777.678	797.337	758.019	-0.056519	0.176782		844.456	817.534	869.416	755.161	700.119	752.113	822.025	809.794	729.336	676.825
ENSMUSG00000038552	Fndc4	5	31449586	31453424	3839	-	protein_coding	1914.62	1958.32	1870.91	-0.0565124	0.112865	0.649159	1956.46	1927.35	2099.07	1876.65	1932.07	1879.25	2022.52	1850.15	1835.14	1767.5
ENSMUSG00000039621	Prex1	2	166408262	166555752	147491	-	protein_coding	1665.59	1705.45	1625.73	-0.0564955	0.172764	0.71967	1663.83	1678.21	1887.78	1631.83	1665.62	1718.08	1837.47	1664.08	1447.49	1461.52
ENSMUSG00000036782	Klhl13	X	23085510	23231321	145812	-	protein_coding	2681.36	2739.74	2622.98	-0.0564865	0.0795193	0.586289	2750.75	2854.9	2917.68	2627.31	2548.05	2754.31	2625.09	2850.05	2491.17	2394.27
ENSMUSG00000040183	Ankrd6	4	32804035	32950841	146807	-	protein_coding	1467.43	1500.62	1434.24	-0.0564848	0.139378		1457.19	1596.24	1498.67	1491.42	1459.57	1487.7	1511.08	1431.09	1441.28	1300.07
ENSMUSG00000073063	Hbq1b	11	32236965	32237784	820	+	protein_coding	11.7964	17.5432	6.04961	-0.0564547	0.00351564		23.8884	31.2777	8.08222	12.601	11.8664	7.23186	12.0886	4.04492	1.24248	5.64021
ENSMUSG00000042834	Nrep	18	33570072	33597082	27011	-	protein_coding	11631.7	11886.5	11376.8	-0.0564531	0.0455373	0.486016	12897.4	12816.3	13135.9	10199.6	10383.1	12499.8	11642.3	12778.7	10209.5	9754.03
ENSMUSG00000029101	Rgs12	5	35106789	35196988	90200	+	protein_coding	1230.02	1259.14	1200.9	-0.0564484	0.142768		1319.84	1329.84	1300.08	1170.09	1175.86	1255.24	1229.32	1164.13	1231.3	1124.52
ENSMUSG00000025790	Slco3a1	7	73925167	74204528	279362	-	protein_coding	2072.28	2119.57	2025	-0.0564453	0.14433	0.680768	2091.43	2113.94	2296.5	1983.76	2112.22	2192.29	2108.07	2099.32	1960.63	1764.68
ENSMUSG00000043831	Lysmd4	7	66872292	66957078	84787	+	protein_coding	771.965	791.572	752.357	-0.056422	0.171874		790.707	812.141	830.159	747.06	777.791	770.71	712.298	785.524	757.913	735.342
ENSMUSG00000038346	Zfp384	6	124986108	125014833	28726	+	protein_coding	1001.8	1025.55	978.061	-0.0564199	0.127753		1043.92	1087.17	1033.37	967.578	995.701	985.599	1001.49	1012.04	949.255	941.914
ENSMUSG00000040610	Tlx3	11	33150752	33153589	2838	-	protein_coding	753.614	779.56	727.668	-0.0563923	0.238212		916.122	744.193	900.59	688.556	648.339	754.18	756.003	738.603	648.575	740.982
ENSMUSG00000061374	Fiz1	7	5010058	5017696	7639	-	protein_coding	664.604	683.362	645.847	-0.0563876	0.201886		676.043	703.209	745.873	622.85	668.835	645.702	697.419	696.536	557.874	631.703
ENSMUSG00000028373	Astn2	4	65299040	66322848	1023809	-	protein_coding	789.063	808.785	769.341	-0.0563831	0.195197		770.402	832.634	838.241	849.669	752.979	838.896	783.899	783.906	729.336	710.666
ENSMUSG00000028433	Ubap2	4	41194313	41275144	80832	-	protein_coding	3233.42	3305.56	3161.29	-0.0563721	0.1084	0.64779	3216.58	3251.8	3563.1	3385.17	3111.16	3277.07	3318.79	3239.18	3001.83	2969.57
ENSMUSG00000096995	2810029C07Rik	12	111538751	111540836	2086	-	lncRNA	69.9605	74.8747	65.0462	-0.0563386	0.197279		74.0542	70.1052	68.1216	80.1065	81.9862	73.3517	67.8821	50.966	69.5789	63.4523
ENSMUSG00000035781	R3hdm4	10	79745886	79757042	11157	-	protein_coding	2261.98	2312.85	2211.11	-0.0563087	0.101568	0.635157	2424.68	2268.17	2364.63	2251.08	2255.7	2175.76	2168.51	2287.81	2314.74	2108.73
ENSMUSG00000038780	Smurf1	5	144813305	144902657	89353	-	protein_coding	1799.03	1839.17	1758.9	-0.0562986	0.11329	0.649175	1825.08	1923.04	1802.33	1808.25	1837.14	1750.11	1721.23	1797.56	1857.51	1668.09
ENSMUSG00000063506	Arhgap22	14	32935983	33091891	155909	+	protein_coding	222.313	231.846	212.781	-0.0562854	0.253356		231.718	249.143	198.592	218.718	261.061	226.254	236.193	190.111	196.312	215.033
ENSMUSG00000028073	Pear1	3	87655197	87731613	76417	-	protein_coding	1782.7	1824.9	1740.5	-0.0562729	0.13799	0.676125	1860.91	1733.22	1890.08	1926.16	1714.16	1650.93	1747.27	1778.15	1785.44	1740.71
ENSMUSG00000026094	Stk17b	1	53794665	53824383	29719	-	protein_coding	161.276	168.458	154.094	-0.0562157	0.251957		182.747	145.603	165.108	171.914	176.918	136.372	158.082	163.415	165.25	147.35
ENSMUSG00000024426	Atat1	17	36208487	36220967	12481	-	protein_coding	1226.45	1257.7	1195.19	-0.0562146	0.163699		1307.89	1348.18	1386.68	1120.59	1125.15	1193.26	1206.07	1300.04	1196.51	1080.1
ENSMUSG00000032870	Smap2	4	120825514	120874444	48931	-	protein_coding	2108.45	2155.12	2061.77	-0.056202	0.0892929	0.608642	2097.4	2082.66	2215.68	2270.88	2108.99	2097.24	2050.41	2076.66	2036.43	2048.1
ENSMUSG00000044477	Zfand3	17	30223707	30429802	206096	+	protein_coding	1907.7	1950.65	1864.74	-0.0562003	0.134608	0.676125	1882.41	2027.66	2142.94	1836.15	1864.11	2020.79	2013.22	1953.7	1637.59	1698.41
ENSMUSG00000027465	Tbc1d20	2	152135748	152155916	20169	+	protein_coding	1634.52	1670.44	1598.6	-0.0561974	0.0962837	0.623673	1703.25	1610.26	1728.44	1670.54	1639.72	1636.47	1593.84	1586.42	1630.13	1546.12
ENSMUSG00000028713	Cyp4b1	4	115481922	115504920	22999	-	protein_coding	65.9546	70.8124	61.0968	-0.0561876	0.198043		70.4709	73.3408	81.9768	65.7053	62.5685	57.8549	71.6017	56.6289	60.8815	58.5171
ENSMUSG00000063236	1110038F14Rik	15	76832706	76835179	2474	+	protein_coding	408.434	421.12	395.748	-0.0561765	0.228934		431.186	432.495	475.696	389.731	376.489	398.785	405.433	410.155	370.259	394.109
ENSMUSG00000019320	Noxo1	17	24915208	24919503	4296	+	protein_coding	20.1993	24.045	16.3537	-0.0561641	0.0597465		21.4996	21.5708	30.0197	23.4019	23.7329	14.4637	13.0185	15.3707	19.8797	19.0357
ENSMUSG00000041577	Prelp	1	133838042	133849152	11111	-	protein_coding	344.568	367.294	321.841	-0.056164	0.213048		369.076	226.494	421.43	414.934	404.537	400.852	316.163	317.122	294.468	280.6
ENSMUSG00000027944	Hax1	3	89902753	89906087	3335	-	protein_coding	187.63	196.158	179.103	-0.056143	0.254066		199.468	185.509	204.365	174.614	216.832	158.068	196.207	194.965	166.492	179.782
ENSMUSG00000026586	Prrx1	1	163072688	163141279	68592	-	protein_coding	505.858	522.081	489.635	-0.056126	0.248463		530.323	544.663	620.022	491.44	423.955	515.528	487.264	578.424	472.142	394.814
ENSMUSG00000001663	Gstt1	10	75619647	75634418	14772	-	protein_coding	169.077	176.346	161.808	-0.056124	0.255822		168.413	147.76	173.19	191.715	200.651	154.968	156.222	149.662	162.765	185.422
ENSMUSG00000002257	Def6	17	28426752	28447582	20831	+	protein_coding	250.896	260.24	241.553	-0.0561188	0.256318		231.718	238.358	258.631	316.826	255.668	221.088	252.001	212.763	254.708	267.205
ENSMUSG00000030424	Zfp939	7	39098942	39126837	27896	+	transcribed_unprocessed_pseudogene	149.011	156.804	141.218	-0.0561028	0.244241		177.969	149.917	139.707	139.511	176.918	122.942	149.713	154.516	137.915	141.005
ENSMUSG00000073838	Tufm	7	126086533	126089903	3371	+	protein_coding	236.66	246.051	227.268	-0.0560685	0.256204		236.496	259.928	259.786	236.719	237.329	221.088	225.034	238.651	201.282	250.284
ENSMUSG00000028580	Pum1	4	130390632	130508875	118244	+	protein_coding	2409.27	2463.4	2355.15	-0.0560444	0.117236	0.654347	2376.9	2419.17	2662.51	2359.99	2498.42	2424.74	2443.76	2415.63	2306.04	2185.58
ENSMUSG00000045106	Ccdc73	2	104698150	104848249	150100	+	protein_coding	227.838	236.404	219.272	-0.0559901	0.257643		223.357	267.478	212.447	251.12	227.62	235.552	198.997	211.145	223.646	227.018
ENSMUSG00000104913	Gm6560	5	22929576	22931166	1591	-	processed_pseudogene	25.8824	29.9459	21.8188	-0.0559582	0.0835915		31.055	33.4348	24.2467	35.1028	25.8904	17.5631	21.3875	17.7977	24.8496	27.496
ENSMUSG00000051228	Nyx	X	13332349	13355552	23204	+	protein_coding	36.0361	40.6538	31.4184	-0.0559279	0.114384		62.1099	38.8275	38.1019	35.1028	29.1267	34.0931	36.2658	35.5953	28.577	22.5608
ENSMUSG00000047281	Sfn	4	133327867	133329479	1613	-	protein_coding	61.5355	66.13	56.941	-0.0559236	0.184318		62.1099	69.0266	63.5031	70.2057	65.8047	58.888	46.4946	48.5391	75.7913	54.992
ENSMUSG00000091509	Gm17066	14	105346826	105352112	5287	-	lncRNA	148.833	156.791	140.875	-0.0559124	0.239595		174.386	175.802	152.408	131.411	149.949	116.743	140.414	140.763	168.977	137.48
ENSMUSG00000040441	Slc26a10	10	127007262	127016514	9253	-	protein_coding	90.8167	97.3123	84.3211	-0.0559015	0.196696		121.831	97.0687	73.8946	105.309	88.4588	76.4511	79.0409	81.7075	106.853	77.5528
ENSMUSG00000085591	Gm13479	2	45247277	45294047	46771	+	lncRNA	24.3287	28.6289	20.0284	-0.0558766	0.0743348		35.8327	28.0421	26.5559	27.9023	24.8116	19.6293	15.8082	26.6965	16.1522	21.8558
ENSMUSG00000031174	Rpgr	X	9939860	10083159	143300	-	protein_coding	617.719	634.216	601.222	-0.0558499	0.19407		629.46	667.617	656.969	591.348	625.685	604.377	580.253	618.064	596.391	607.027
ENSMUSG00000025505	Tmem80	7	140907652	140917069	9418	+	protein_coding	535.604	550.974	520.234	-0.0558231	0.217157		588.85	565.156	542.663	532.843	525.359	523.793	482.614	546.874	510.659	537.23
ENSMUSG00000028826	Maco1	4	134530070	134580656	50587	-	protein_coding	2431.9	2482.96	2380.84	-0.0558007	0.0589028	0.538073	2563.23	2592.81	2467.39	2371.69	2419.67	2470.2	2476.3	2473.07	2263.8	2220.83
ENSMUSG00000024664	Fads3	19	10018933	10037474	18542	+	protein_coding	3291.07	3361.79	3220.34	-0.0557961	0.0669147	0.552846	3306.16	3249.64	3258.29	3493.18	3501.68	3339.05	3168.14	3199.53	3232.93	3162.04
ENSMUSG00000029922	Mkrn1	6	39374738	39397396	22659	-	protein_coding	2796.25	2856.97	2735.54	-0.0557329	0.0803579	0.590282	3031.44	2843.03	2851.87	2789.33	2769.19	2939.23	2795.26	2706.86	2586.84	2649.49
ENSMUSG00000031447	Lamp1	8	13209161	13225338	16178	+	protein_coding	7045.57	7194.53	6896.6	-0.0556802	0.0406687	0.48333	7118.75	6745.2	7215.11	7470.6	7422.99	6726.66	7029.99	6812.46	7013.8	6900.09
ENSMUSG00000001627	Ifrd1	12	40251566	40298503	46938	-	protein_coding	513.275	528.762	497.788	-0.0556799	0.242911		535.101	502.6	581.92	508.541	515.65	481.435	468.666	556.582	526.812	455.447
ENSMUSG00000036225	Kctd1	18	15101742	15284503	182762	-	protein_coding	414.425	426.006	402.845	-0.0556778	0.231902		455.075	432.495	475.696	392.432	374.332	459.74	427.751	406.11	365.289	355.333
ENSMUSG00000109321	A330076H08Rik	7	61579885	61632106	52222	-	lncRNA	156.961	163.458	150.464	-0.0556765	0.257845		168.413	163.938	161.644	164.713	158.579	157.035	129.255	143.19	167.735	155.106
ENSMUSG00000050271	Prag1	8	36561982	36614941	52960	+	protein_coding	830.765	855.549	805.981	-0.0556673	0.251099		836.095	845.576	1063.39	832.567	700.119	924.645	892.697	843.771	729.336	639.458
ENSMUSG00000019518	Ap4m1	5	138170264	138178691	8428	+	protein_coding	878.438	900.635	856.242	-0.0556341	0.172511		935.232	981.472	908.672	846.068	831.729	860.591	850.852	858.333	854.826	856.606
ENSMUSG00000029594	Rbm19	5	120254530	120337046	82517	+	protein_coding	472.134	485.047	459.22	-0.0555911	0.225748		505.24	514.464	482.624	459.037	463.87	454.574	490.983	436.852	475.87	437.821
ENSMUSG00000046879	Irgm1	11	48752795	48762510	9716	-	protein_coding	111.943	119.545	104.34	-0.0555845	0.221729		81.2207	94.9116	78.513	173.714	169.366	75.418	70.6718	85.7524	114.308	175.551
ENSMUSG00000000197	Nalcn	14	123514046	123864556	350511	-	protein_coding	2549.1	2606.35	2491.84	-0.055572	0.0827057	0.593162	2509.48	2484.96	2418.89	2683.12	2935.32	2423.71	2415.86	2388.93	2591.81	2638.91
ENSMUSG00000040415	Dtx3	10	127026247	127031597	5351	-	protein_coding	4186.09	4276.62	4095.56	-0.0555687	0.0715724	0.565547	4240.2	4252.69	4568.76	4266.34	4055.08	4034.34	4201.25	4321.6	3959.78	3960.83
ENSMUSG00000052566	Hook2	8	85717232	85729978	12747	+	protein_coding	784.891	818.563	751.219	-0.0555663	0.259469		906.566	896.268	677.752	747.06	865.171	843.028	666.733	705.435	639.877	901.023
ENSMUSG00000106535	Gm43031	5	4123571	4125457	1887	+	lncRNA	101.386	109.097	93.6738	-0.0555608	0.198945		150.497	116.482	83.1314	97.2079	98.1677	96.0804	116.237	85.7524	80.7612	89.5383
ENSMUSG00000030609	Aen	7	78545602	78560957	15356	+	protein_coding	1099.26	1124.75	1073.78	-0.0555129	0.158496		1164.56	1170.22	1079.55	1107.99	1101.42	1175.69	1106.57	1077.57	995.227	1013.83
ENSMUSG00000003665	Has1	17	18063585	18075467	11883	-	protein_coding	40.0694	44.2905	35.8482	-0.0555109	0.13868		44.1936	43.1416	42.7203	50.4041	40.9931	42.358	41.8452	29.9324	34.7894	30.3161
ENSMUSG00000041468	Gpr12	5	146519208	146522049	2842	-	protein_coding	99.394	105.531	93.2573	-0.0554861	0.224358		132.581	97.0687	98.1412	90.9073	108.955	106.412	96.7088	84.1344	94.4285	84.6031
ENSMUSG00000022175	Lrp10	14	54701594	54708954	7361	+	protein_coding	1608.52	1658.1	1558.93	-0.055485	0.243331		1393.89	1458.19	1820.81	1904.55	1713.08	1427.78	1650.56	1506.33	1662.44	1547.53
ENSMUSG00000103144	Pcdhga1	18	37794846	37974926	180081	+	protein_coding	200.2	210.026	190.374	-0.0554691	0.249779		156.469	196.294	219.374	227.718	250.274	200.426	196.207	192.538	196.312	166.386
ENSMUSG00000028804	Csmd2	4	127881650	128461449	579800	+	protein_coding	1683.81	1721.08	1646.53	-0.0554689	0.108903	0.647994	1768.94	1829.21	1682.26	1683.14	1641.88	1745.98	1680.32	1620.4	1584.16	1601.82
ENSMUSG00000002833	Hdgfl2	17	56386634	56407607	20974	+	protein_coding	1937.47	1978.14	1896.81	-0.0554484	0.0777369	0.578514	1993.49	2033.05	2036.72	1901.85	1925.6	2003.23	1932.32	1901.92	1864.96	1781.6
ENSMUSG00000029321	Slc10a6	5	103753577	103777269	23693	-	protein_coding	144.649	150.825	138.472	-0.0554418	0.257712		156.469	155.31	151.253	153.012	138.082	141.538	134.834	122.157	152.825	141.005
ENSMUSG00000003233	Dvl3	16	20335732	20352760	17029	+	protein_coding	2659.33	2715.44	2603.22	-0.05541	0.0893342	0.608642	2765.09	2708.22	2838.01	2698.42	2567.46	2719.18	2629.74	2688.26	2603	2375.94
ENSMUSG00000020692	Nle1	11	82791594	82799237	7644	-	protein_coding	355.767	368.169	343.365	-0.0553802	0.257865		415.659	389.353	367.164	305.125	363.544	323.367	344.99	362.425	360.319	325.722
ENSMUSG00000037306	Man1c1	4	134289001	134431601	142601	-	protein_coding	777.664	803.115	752.213	-0.0553617	0.254117		790.707	698.895	871.725	850.569	803.681	624.006	835.043	744.266	755.428	802.319
ENSMUSG00000034684	Sema3f	9	107558699	107587674	28976	-	protein_coding	1888.77	1931.45	1846.09	-0.0553487	0.119068	0.656424	2036.49	2007.17	2057.5	1845.15	1710.92	1907.14	1924.88	1838.01	1845.08	1715.33
ENSMUSG00000044030	Irf2bp1	7	18737969	18740702	2734	+	protein_coding	612.747	630.01	595.485	-0.0553458	0.226799		664.099	606.14	729.709	553.545	596.558	615.741	619.308	677.929	534.267	530.179
ENSMUSG00000012114	Med15	16	17469072	17550755	81684	-	protein_coding	1540.8	1576.56	1505.04	-0.0553181	0.143873		1616.05	1550.94	1627.99	1622.83	1464.96	1436.04	1583.61	1568.62	1486.01	1450.94
ENSMUSG00000034245	Hdac11	6	91133647	91151674	18028	+	protein_coding	1137.77	1163.3	1112.24	-0.0552625	0.143498		1091.7	1168.06	1156.91	1252	1147.81	1107.51	1095.41	1089.7	1156.75	1111.83
ENSMUSG00000042185	Nfrkb	9	31297488	31332629	35142	+	protein_coding	1672.3	1709.63	1634.97	-0.0552587	0.134264	0.676125	1817.91	1774.2	1661.47	1640.83	1653.75	1718.08	1641.26	1606.64	1681.08	1527.79
ENSMUSG00000010358	Ifi35	11	101339233	101349524	10292	+	protein_coding	117.769	124.129	111.409	-0.0552031	0.248126		115.859	107.854	106.223	133.211	157.5	90.9148	105.078	97.0782	118.036	145.94
ENSMUSG00000022876	Samsn1	16	75655681	75819169	163489	-	protein_coding	830.856	853.605	808.107	-0.0551965	0.231841		846.845	748.508	882.116	870.37	920.188	857.492	729.966	775.007	898.313	779.758
ENSMUSG00000028294	Cfap206	4	34688559	34730206	41648	-	protein_coding	137.69	143.88	131.501	-0.0551934	0.253087		155.275	136.975	122.388	154.813	149.949	133.273	113.447	114.067	162.765	133.955
ENSMUSG00000048251	Bcl11b	12	107876662	107969861	93200	-	protein_coding	837.276	858.456	816.096	-0.0551839	0.189626		868.345	926.467	951.393	754.261	791.815	853.36	904.785	804.131	771.58	746.622
ENSMUSG00000092981	Mir5125	17	24042265	24042343	79	+	miRNA	378.019	391.431	364.608	-0.0551735	0.263187		384.604	380.725	402.956	384.331	404.537	284.109	340.341	373.751	397.594	427.246
ENSMUSG00000001901	Kcnh6	11	105898950	105925375	26426	+	protein_coding	2599.34	2655.29	2543.4	-0.055162	0.104547	0.63772	2587.12	2725.47	2505.49	2793.83	2664.55	2541.48	2528.38	2536.98	2665.12	2445.03
ENSMUSG00000060600	Eno3	11	70548028	70553339	5312	+	protein_coding	347.042	362.593	331.491	-0.0551495	0.261984		386.993	296.599	364.854	322.226	442.294	299.606	306.864	372.942	325.53	352.513
ENSMUSG00000031823	Zdhhc7	8	120807629	120828221	20593	-	protein_coding	1050.26	1075.62	1024.9	-0.0551456	0.177946		1112.01	995.493	1084.17	1115.19	1071.22	1085.81	1061.94	986.961	986.529	1003.25
ENSMUSG00000020542	Myocd	11	65067387	65160815	93429	-	protein_coding	23.5686	27.3308	19.8064	-0.0550394	0.0853726		26.2773	23.7279	26.5559	34.2028	25.8904	20.6625	15.8082	19.4156	19.8797	23.2658
ENSMUSG00000040759	Cmtm5	14	55173718	55176731	3014	+	protein_coding	919.14	946.819	891.46	-0.0550348	0.244965		1020.04	899.503	983.721	873.971	956.866	744.882	948.49	923.052	940.558	900.318
ENSMUSG00000074796	Slc4a11	2	130526033	130539439	13407	-	protein_coding	623.631	639.629	607.633	-0.0550337	0.210194		597.211	558.684	601.548	741.66	699.041	568.218	583.972	570.334	689.577	626.063
ENSMUSG00000034108	Ccs	19	4875394	4889360	13967	-	protein_coding	470.246	484.967	455.525	-0.0550317	0.24451		498.074	471.322	519.571	469.838	466.027	409.117	456.577	502.38	438.596	470.957
ENSMUSG00000017639	Rab11fip4	11	79482038	79588849	106812	+	protein_coding	3769.38	3851.82	3686.95	-0.0550284	0.101323	0.635157	3726.6	3772.74	3830.97	3847.81	4080.97	3924.83	3723.29	3580.57	3601.95	3604.09
ENSMUSG00000035007	Rundc1	11	101315911	101326499	10589	+	protein_coding	613.132	631.456	594.808	-0.0550044	0.243595		610.35	558.684	698.535	627.351	662.363	598.178	608.15	641.525	541.721	584.466
ENSMUSG00000031708	Tecr	8	84298327	84334600	36274	-	protein_coding	10204.5	10418.4	9990.65	-0.0549924	0.0751353	0.576424	10409.4	10372.3	9965.37	10603.8	10741.3	9392.12	9828.96	9375.32	10244.2	11112.6
ENSMUSG00000085385	Snhg17	2	158195620	158203500	7881	-	lncRNA	847.423	870.466	824.38	-0.0549587	0.226175		960.315	939.409	793.212	792.064	867.328	862.658	790.409	847.007	844.887	776.938
ENSMUSG00000003934	Efnb3	11	69444918	69451031	6114	-	protein_coding	555.362	582.507	528.216	-0.0549176	0.257362		515.99	559.763	838.241	556.245	442.294	518.628	540.267	627.772	477.112	477.302
ENSMUSG00000038806	Sde2	1	180678692	180695678	16987	+	protein_coding	703.784	720.963	686.606	-0.0549094	0.193728		721.431	795.963	718.163	688.556	680.702	700.457	686.261	711.098	690.819	644.394
ENSMUSG00000003345	Csnk1g2	10	80458672	80476583	17912	+	protein_coding	2248.62	2300.02	2197.21	-0.0548989	0.146924	0.680768	2151.15	2297.29	2543.59	2277.18	2230.89	2225.35	2326.59	2197.2	2129.61	2107.32
ENSMUSG00000100975	Gm28875	12	104891760	104892948	1189	-	lncRNA	100.945	106.863	95.0281	-0.054872	0.235439		107.498	85.2047	115.46	121.51	104.64	96.0804	84.6202	105.168	96.9135	92.3584
ENSMUSG00000020476	Dbnl	11	5738488	5750962	12475	+	protein_coding	3170.11	3239.9	3100.33	-0.0548531	0.118479	0.656424	2982.47	3385.54	3329.87	3271.76	3229.83	3155.16	3246.25	3015.9	3047.8	3036.55
ENSMUSG00000020132	Rab21	10	115122989	115151499	28511	-	protein_coding	2085.35	2135.54	2035.15	-0.0548504	0.191676	0.734474	2010.21	2067.56	2234.16	2195.28	2170.48	2045.58	2223.37	2173.74	1835.14	1897.93
ENSMUSG00000031403	Dkc1	X	74139460	74153383	13924	+	protein_coding	644.953	662.12	627.786	-0.0548422	0.200675		685.598	709.68	711.235	591.348	612.739	668.431	613.729	669.839	582.723	604.207
ENSMUSG00000117285	Gm49863	17	79058424	79058925	502	+	processed_pseudogene	84.4818	90.0295	78.9341	-0.0548392	0.226198		111.081	81.9691	83.1314	85.5069	88.4588	77.4842	76.2512	75.2356	78.2763	87.4232
ENSMUSG00000054640	Slc8a1	17	81680534	82045806	365273	-	protein_coding	1340.54	1382.55	1298.52	-0.054836	0.252047		1249.37	1161.59	1498.67	1332.11	1671.01	1246.98	1277.67	1219.14	1302.12	1446.71
ENSMUSG00000028790	Khdrbs1	4	129596957	129636096	39140	-	protein_coding	3034.87	3101.77	2967.97	-0.0548246	0.108335	0.64779	3346.77	3257.19	3214.41	2776.72	2913.75	3292.56	3031.45	2963.31	2861.43	2691.08
ENSMUSG00000016757	Ttll12	15	83459291	83479358	20068	-	protein_coding	1073.87	1099.49	1048.25	-0.0548138	0.17711		1006.9	1072.07	1182.31	1103.49	1132.7	1065.15	1025.67	1067.05	1061.08	1022.29
ENSMUSG00000074736	Syndig1	2	149671131	149846312	175182	+	protein_coding	178.362	187.591	169.132	-0.0548062	0.248712		199.468	213.551	184.736	171.914	168.288	192.161	166.451	126.202	183.887	176.961
ENSMUSG00000033174	Mgll	6	88701394	88805342	103949	+	protein_coding	2094.06	2142.75	2045.38	-0.0547867	0.147502	0.680768	2124.88	2022.26	2071.36	2211.48	2283.75	2167.49	2095.05	1988.48	1948.21	2027.65
ENSMUSG00000089810	Gm16536	9	45768067	45769655	1589	-	lncRNA	433.771	445.751	421.791	-0.0547618	0.247878		419.242	485.344	465.305	428.435	430.428	457.673	411.942	453.84	417.473	368.023
ENSMUSG00000025036	Sfxn2	19	46561804	46586505	24702	+	protein_coding	610.626	628.346	592.906	-0.0547586	0.243189		673.654	677.324	571.528	618.35	600.873	580.615	532.828	623.727	617.513	609.847
ENSMUSG00000029020	Mfn2	4	147958056	147989161	31106	-	protein_coding	6354.83	6482.94	6226.71	-0.0547421	0.0211677	0.377222	6411.66	6384.96	6421.9	6603.83	6592.34	6413.63	6160.54	6113.5	6188.79	6257.1
ENSMUSG00000040112	Mrps35	6	146944262	146975489	31228	+	protein_coding	417.325	430.04	404.609	-0.0546981	0.248802		475.38	410.924	443.367	398.732	421.798	388.454	397.064	447.369	403.806	386.354
ENSMUSG00000034525	Ice1	13	70699826	70785753	85928	-	protein_coding	4838.02	4940.6	4735.45	-0.0546939	0.0744638	0.573487	5198.12	5166.21	4789.29	4808.19	4741.18	4938.33	4642.02	4716.38	4761.18	4619.33
ENSMUSG00000024926	Kat5	19	5653042	5660265	7224	-	protein_coding	1043.89	1069.04	1018.74	-0.0546821	0.152708		1104.84	1038.64	1077.24	1068.39	1056.11	1014.53	1059.15	1036.31	948.012	1035.68
ENSMUSG00000051790	Nlgn2	11	69713948	69728610	14663	-	protein_coding	5034.27	5142.76	4925.78	-0.0546807	0.102088	0.635157	4931.77	4958.05	5493.6	5242.92	5087.46	4894.94	5077.21	4938.04	5029.56	4689.13
ENSMUSG00000037541	Shank2	7	143555665	143978231	422567	+	protein_coding	408.486	431.168	385.804	-0.0546748	0.243699		360.715	361.311	632.722	382.531	418.561	441.143	374.747	378.605	387.654	346.873
ENSMUSG00000026494	Kif26b	1	178356690	178766765	410076	+	protein_coding	9804.41	10018.8	9590.05	-0.0546693	0.145284	0.680768	9763.2	9953.86	10107.4	9962.91	10306.5	10621.5	10054.9	9633.39	8991.83	8648.55
ENSMUSG00000020527	Myo19	11	84770974	84802052	31079	+	protein_coding	756.255	775.325	737.185	-0.054659	0.196093		830.123	829.398	775.893	717.358	723.852	735.583	721.597	775.007	752.943	700.796
ENSMUSG00000017715	Pgs1	11	117877118	117914837	37720	+	protein_coding	1324.81	1354.94	1294.68	-0.0546567	0.131744		1377.17	1320.13	1342.8	1396.91	1337.67	1238.71	1334.4	1239.36	1310.82	1350.12
ENSMUSG00000073940	Hbb-bt	7	103461731	103463203	1473	-	protein_coding	3298.17	4337.48	2258.86	-0.0545592	0.0226733	0.389241	9563.74	6546.74	4411.74	521.142	644.024	4587.07	2823.15	2275.67	892.101	716.306
ENSMUSG00000068856	Sf3b4	3	96079648	96084880	5233	+	protein_coding	251.177	259.765	242.589	-0.0545482	0.264662		277.106	271.792	274.795	242.12	233.014	256.214	269.669	246.74	206.252	234.069
ENSMUSG00000031930	Wwp2	8	108162997	108285227	122231	+	protein_coding	1767.94	1806.78	1729.1	-0.0545422	0.0913977	0.611895	1791.63	1807.63	1811.57	1795.65	1827.43	1671.59	1689.61	1787.05	1738.23	1759.04
ENSMUSG00000022208	Jph4	14	55344283	55354392	10110	-	protein_coding	7662.51	7825.52	7499.5	-0.0545185	0.102525	0.635157	7909.46	7488.31	8240.4	7892.74	7596.67	7674.04	8126.33	7446.7	7226.27	7024.17
ENSMUSG00000091549	Gm6548	17	79158221	79159385	1165	-	processed_pseudogene	111.242	117.391	105.094	-0.0544886	0.239076		94.3593	112.168	95.832	131.411	153.185	86.7823	67.8821	91.4153	129.218	150.17
ENSMUSG00000058503	Fam133b	5	3593833	3620238	26406	+	protein_coding	523.276	538.112	508.44	-0.0544736	0.237586		568.545	561.92	472.232	530.143	557.722	497.965	488.194	518.559	509.417	528.064
ENSMUSG00000020077	Srgn	10	62329612	62363230	33619	-	protein_coding	143.611	154.231	132.991	-0.0544734	0.205665		132.581	124.032	198.592	190.815	125.137	98.1467	140.414	139.145	144.128	143.12
ENSMUSG00000022512	Cldn1	16	26175392	26190591	15200	-	protein_coding	1133.44	1161.65	1105.24	-0.054463	0.195786		1230.25	1103.35	1185.78	1093.59	1195.27	1113.71	1049.85	1202.96	1112.02	1047.67
ENSMUSG00000014773	Dll1	17	15587616	15597134	9519	-	protein_coding	138.664	146.107	131.221	-0.0544515	0.256132		166.025	140.21	169.727	135.911	118.664	134.306	117.166	148.044	120.521	136.07
ENSMUSG00000031503	Col4a2	8	11362805	11499287	136483	+	protein_coding	11300.2	11551.9	11048.5	-0.0543952	0.139716	0.676844	11581.1	11446.6	13086.3	10579.5	11066	11956.3	11824.5	11003	10645.6	9813.25
ENSMUSG00000022536	Glyr1	16	4831773	4867727	35955	-	protein_coding	4399.85	4488.42	4311.28	-0.0543666	0.0241487	0.395761	4450.42	4579.49	4539.9	4398.66	4473.64	4410.4	4297.96	4363.66	4223.19	4261.18
ENSMUSG00000101970	Chaserr	7	73189549	73208143	18595	-	lncRNA	379.912	393.507	366.317	-0.0543477	0.271321		408.492	392.589	411.039	373.53	381.883	286.175	361.728	364.043	410.018	409.62
ENSMUSG00000009731	Kcnd1	X	7688528	7704519	15992	+	protein_coding	3757.49	3839.88	3675.11	-0.0543349	0.104663	0.63772	3868.73	3650.86	3639.31	3909.92	4130.6	3604.57	3816.28	3646.09	3698.86	3609.73
ENSMUSG00000032834	Pwp2	10	78006743	78020983	14241	-	protein_coding	767.235	785.675	748.796	-0.0543271	0.190649		802.652	787.335	771.275	756.961	810.154	784.14	782.04	782.288	693.304	702.206
ENSMUSG00000024065	Ehd3	17	74111129	74139089	27961	+	protein_coding	3194.91	3269.85	3119.97	-0.0543252	0.15547	0.694979	3279.88	3274.45	2936.15	3494.08	3364.67	3254.34	3056.56	3003.76	2985.68	3299.52
ENSMUSG00000027889	Ampd2	3	107981378	107993967	12590	-	protein_coding	1902.69	1943.25	1862.14	-0.0543199	0.114022	0.649175	1908.69	1903.63	2080.59	1927.96	1895.39	1922.64	1923.02	1842.87	1852.54	1769.61
ENSMUSG00000028759	Hp1bp3	4	137943607	137971994	28388	+	protein_coding	4942.74	5061.47	4824	-0.0542916	0.19861	0.734474	5226.79	5064.83	4991.35	4963.9	5060.49	5198.67	4372.35	4259.3	5192.32	5097.34
ENSMUSG00000029001	Fbxo44	4	148237257	148244939	7683	-	protein_coding	1013.83	1075.93	951.73	-0.0542224	0.230745		1052.29	1165.9	1025.29	1063.89	1072.29	1155.03	739.264	710.289	1038.71	1115.35
ENSMUSG00000029120	Ppp2r2c	5	37025857	37112422	86566	+	protein_coding	7076.26	7232.76	6919.76	-0.0542214	0.111854	0.648251	6919.29	6766.77	7242.82	7549.81	7685.13	7154.38	7145.29	6657.14	6771.52	6870.48
ENSMUSG00000034032	Rpap1	2	119593785	119618018	24234	-	protein_coding	943.381	967.312	919.451	-0.05412	0.218691		919.705	903.817	1077.24	986.48	949.314	897.784	934.542	981.299	920.678	862.951
ENSMUSG00000024170	Telo2	17	25318544	25334941	16398	-	protein_coding	1414.33	1445.23	1383.43	-0.0541121	0.127864		1450.03	1549.86	1428.24	1376.21	1421.81	1397.82	1430.17	1367.99	1381.64	1339.55
ENSMUSG00000024998	Plce1	19	38469557	38773474	303918	+	protein_coding	1369.11	1399.38	1338.83	-0.0541114	0.164823		1422.56	1407.5	1487.13	1379.81	1299.91	1390.58	1339.97	1418.15	1356.79	1188.67
ENSMUSG00000003585	Sec14l2	11	4047039	4073415	26377	-	protein_coding	262.04	270.354	253.725	-0.054107	0.271334		249.634	278.264	272.486	260.121	291.267	255.181	248.281	237.033	287.013	241.119
ENSMUSG00000113275	Tubb2a-ps2	12	11931326	11932664	1339	-	processed_pseudogene	34.0341	38.1633	29.905	-0.0541045	0.136325		42.9992	36.6704	38.1019	39.6032	33.4418	29.9606	29.7566	32.3594	23.6071	33.8412
ENSMUSG00000039483	Asb6	2	30713109	30720345	7237	-	protein_coding	1157.97	1185.09	1130.86	-0.0540952	0.146053		1152.62	1151.88	1146.52	1245.7	1228.71	1119.91	1123.31	1151.99	1085.93	1173.16
ENSMUSG00000005204	Senp3	11	69563941	69572910	8970	-	protein_coding	1774.56	1814.72	1734.4	-0.0540831	0.127149	0.664184	1839.41	1927.35	1876.23	1743.44	1687.19	1845.16	1701.7	1740.13	1640.07	1744.94
ENSMUSG00000023051	Tarbp2	15	102426627	102432111	5485	+	protein_coding	451.59	465.07	438.111	-0.0540599	0.249564		532.712	465.93	476.851	414.033	435.822	454.574	447.278	423.099	429.898	435.706
ENSMUSG00000071644	Eef1g	19	8944405	8955843	11439	+	protein_coding	1474.38	1506.01	1442.75	-0.0540246	0.140403		1580.22	1495.94	1509.07	1430.22	1514.59	1523.86	1506.43	1472.35	1404	1307.12
ENSMUSG00000031378	Abcd1	X	72760203	72782140	21938	+	protein_coding	722.809	741.181	704.436	-0.0540246	0.205961		716.653	789.492	697.38	751.561	750.821	713.888	671.382	708.671	685.849	742.392
ENSMUSG00000003283	Hck	2	152950388	152993361	42974	+	protein_coding	187.735	195.689	179.78	-0.0540223	0.273133		220.968	202.766	225.148	149.412	180.154	188.028	179.469	220.044	164.007	147.35
ENSMUSG00000031386	Hcfc1	X	72986398	73009963	23566	-	protein_coding	4961.66	5062.72	4860.61	-0.0540061	0.0855923	0.603806	5072.71	5061.59	5361.97	5001.7	4815.61	5001.35	5212.05	4956.65	4730.12	4402.89
ENSMUSG00000025270	Alas2	X	149330371	149353634	23264	+	protein_coding	971.194	1314.17	628.215	-0.0539893	0.0162107		2950.22	1948.92	1316.25	160.213	195.257	1304.83	848.062	537.166	273.346	177.666
ENSMUSG00000026096	Osgepl1	1	53352783	53365502	12720	+	protein_coding	248.057	256.25	239.864	-0.0539862	0.273355		229.329	273.949	235.539	288.923	253.51	245.883	225.034	231.37	250.981	246.054
ENSMUSG00000097328	Tnfsf12	11	69577076	69586675	9600	-	protein_coding	114.463	120.197	108.729	-0.0539761	0.25786		125.414	107.854	121.233	133.211	113.27	125.008	104.148	105.977	100.641	107.869
ENSMUSG00000063856	Gpx1	9	108216102	108217542	1441	+	protein_coding	2295.25	2359.52	2230.99	-0.053955	0.217413	0.747405	2811.67	2524.86	2390.03	2163.77	1907.26	2304.9	2339.61	2325.83	1979.27	2205.32
ENSMUSG00000059355	Wdr83os	8	85807369	85808968	1600	+	protein_coding	317.86	337.866	297.853	-0.0539194	0.234899		347.577	346.212	309.433	304.225	381.883	382.255	261.3	302.56	191.342	351.808
ENSMUSG00000058192	Zfp846	9	20492587	20516705	24119	+	protein_coding	1036	1060.15	1011.85	-0.0538425	0.177982		1123.95	1089.33	1106.11	1034.18	947.157	1062.05	1034.97	975.636	1010.14	976.461
ENSMUSG00000004567	Mcoln1	8	3550457	3565232	14776	+	protein_coding	1821.01	1858.98	1783.04	-0.0538415	0.0962769	0.623673	1857.33	1819.5	1803.49	1966.66	1847.93	1806.93	1737.04	1728.8	1827.69	1814.74
ENSMUSG00000039244	E130309D02Rik	5	143286950	143301115	14166	-	protein_coding	349.313	360.034	338.591	-0.0538394	0.271974		335.633	379.646	354.463	379.831	350.599	340.931	355.219	383.459	324.287	289.061
ENSMUSG00000005686	Ampd3	7	110367413	110411612	44200	+	protein_coding	909.864	933.527	886.201	-0.0538376	0.213067		901.789	908.132	890.199	902.773	1064.74	885.386	911.295	875.322	852.341	906.663
ENSMUSG00000054457	9430021M05Rik	2	162503083	162509029	5947	+	lncRNA	109.383	114.763	104.004	-0.0538316	0.262231		105.109	105.697	115.46	122.41	125.137	111.577	100.428	99.5051	100.641	107.869
ENSMUSG00000024486	Hbegf	18	36637980	36648858	10879	-	protein_coding	230.29	240.619	219.961	-0.0538302	0.271348		265.162	198.452	258.631	213.317	267.534	183.896	223.174	228.943	236.071	227.723
ENSMUSG00000029121	Crmp1	5	37399284	37449477	50194	+	protein_coding	17465.2	17827.9	17102.5	-0.05379	0.0926694	0.614205	17694.2	17217.8	19263.4	17858.3	17106	17826.5	17988.8	17152.1	16598.3	15947
ENSMUSG00000025474	Tubgcp2	7	139575868	139616582	40715	-	protein_coding	1337.34	1366.94	1307.74	-0.0537684	0.120977		1411.81	1381.61	1349.73	1347.41	1344.14	1291.4	1294.41	1288.71	1318.27	1345.89
ENSMUSG00000013419	Zfp651	9	121588396	121600808	12413	+	protein_coding	2412.73	2464.37	2361.09	-0.0537612	0.0967485	0.623673	2337.48	2467.7	2528.58	2522	2466.06	2353.45	2432.6	2377.61	2258.83	2382.99
ENSMUSG00000020935	Dcakd	11	102884873	102919159	34287	-	protein_coding	1308.11	1342.77	1273.45	-0.0537521	0.225107		1336.56	1308.27	1541.39	1249.3	1278.34	1213.92	1410.65	1367.18	1121.96	1253.54
ENSMUSG00000024037	Wdr4	17	31713296	31738954	25659	-	protein_coding	1057.37	1081.23	1033.52	-0.0537338	0.156717		1138.28	1121.68	1121.12	1047.68	977.362	1054.82	1028.46	1078.38	1028.77	977.166
ENSMUSG00000055835	Zfp1	8	112370033	112397643	27611	+	protein_coding	383.416	395.224	371.607	-0.05373	0.260211		396.548	429.259	364.854	390.632	394.828	369.858	354.289	374.56	355.349	403.98
ENSMUSG00000064179	Tnnt1	7	4507569	4519381	11813	-	protein_coding	80.8795	95.6267	66.1323	-0.0537277	0.07485		152.886	80.8906	98.1412	35.1028	111.113	51.6561	76.2512	72.8086	82.0037	47.9417
ENSMUSG00000001151	Pcnt	10	76187097	76278620	91524	-	protein_coding	670.455	686.13	654.779	-0.0537257	0.194723		689.181	665.46	697.38	706.557	672.071	665.331	659.294	633.435	667.212	648.624
ENSMUSG00000022269	Marchf11	15	26309134	26409662	100529	+	protein_coding	278.431	287.654	269.207	-0.0537137	0.272557		314.133	320.327	273.641	258.321	271.849	263.446	270.599	295.279	267.133	249.579
ENSMUSG00000021998	Lcp1	14	75368541	75468282	99742	+	protein_coding	1147.75	1175.52	1119.98	-0.0536994	0.157525		1092.9	1040.79	996.422	1364.51	1382.98	1038.29	1035.9	1014.47	1228.81	1282.44
ENSMUSG00000045071	E130308A19Rik	4	59626211	59761439	135229	+	protein_coding	474.876	487.531	462.221	-0.0536966	0.240814		512.407	455.144	512.644	486.039	471.421	466.972	489.123	490.245	436.111	428.656
ENSMUSG00000039849	Pcif1	2	164721224	164736374	15151	+	protein_coding	1071.54	1095.31	1047.76	-0.0536934	0.151512		1107.23	1148.65	1146.52	1082.79	991.386	1087.88	1062.87	1101.03	996.469	990.561
ENSMUSG00000019944	Rhobtb1	10	68987264	69127621	140358	+	protein_coding	327.677	337.612	317.741	-0.0536916	0.264401		342.799	377.489	354.463	317.726	295.582	353.328	306.864	342.201	289.498	296.816
ENSMUSG00000024957	Kcnk4	19	6901334	6911883	10550	-	protein_coding	677.971	694.472	661.47	-0.0536816	0.200305		665.293	735.565	667.36	692.156	711.986	649.834	667.663	665.794	658.515	665.544
ENSMUSG00000039953	Clstn1	4	149670925	149733356	62432	+	protein_coding	11506.5	11787.8	11225.2	-0.0536807	0.204453	0.738893	10430.9	11272.9	12848.4	12079	12307.6	11885	11868.2	10701.3	10933.8	10737.5
ENSMUSG00000059401	Mamld1	X	70093846	70199662	105817	+	protein_coding	933.722	954.178	913.266	-0.0536696	0.169315		986.592	966.373	937.537	961.278	919.109	941.175	910.365	901.209	944.285	869.297
ENSMUSG00000029229	Chic2	5	75158649	75205435	46787	-	protein_coding	562.583	578.336	546.831	-0.0536693	0.233694		625.877	573.784	580.765	542.744	568.51	565.118	570.024	535.548	494.507	568.956
ENSMUSG00000106237	Gm8066	5	137508515	137515763	7249	+	lncRNA	57.8162	63.3897	52.2428	-0.0536114	0.177691		93.1649	61.4768	61.1939	55.8045	45.3082	50.623	53.0039	55.011	49.6992	52.8769
ENSMUSG00000039834	Zfp335	2	164733802	164753677	19876	-	protein_coding	678.818	697.609	660.027	-0.0535985	0.243725		711.875	805.67	712.39	661.553	596.558	628.139	690.91	732.94	641.12	607.027
ENSMUSG00000062127	Cttnbp2nl	3	104909231	104960462	51232	-	protein_coding	1934.42	1974.28	1894.56	-0.0535928	0.10553	0.639292	2032.91	1979.12	2043.65	1863.15	1952.57	2015.62	1923.02	1939.14	1855.02	1740
ENSMUSG00000029868	Trpv6	6	41597558	41613339	15782	-	protein_coding	61.9581	66.6061	57.31	-0.0535873	0.211257		72.8597	55.0056	78.513	63.0051	63.6472	59.9211	60.443	55.82	54.6691	55.697
ENSMUSG00000048997	Atxn7l2	3	108109538	108118250	8713	-	protein_coding	738.938	757.341	720.536	-0.0535713	0.21938		781.152	817.534	798.985	686.755	702.277	797.571	696.489	716.761	725.608	666.249
ENSMUSG00000036622	Atp13a2	4	140714184	140734641	20458	+	protein_coding	9606.58	9821.65	9391.51	-0.0535686	0.13966	0.676844	9015.5	8850.51	10241.3	10777.5	10223.5	8911.72	9511.87	8807.42	9927.42	9799.15
ENSMUSG00000103174	Gm37168	1	190999375	191020911	21537	+	lncRNA	59.9003	66.3981	53.4026	-0.053562	0.156235		65.6932	50.6914	34.6381	77.4063	103.562	50.623	49.2843	50.1571	63.3665	53.582
ENSMUSG00000024970	Spindoc	19	7331443	7360359	28917	-	protein_coding	827.46	846.384	808.536	-0.0535591	0.203402		828.929	893.032	901.745	843.368	764.845	853.36	859.221	805.749	793.945	730.407
ENSMUSG00000003038	Hmgn2	4	133692049	133695961	3913	-	protein_coding	338.01	351.622	324.398	-0.053558	0.275313		342.799	347.29	397.183	315.926	354.914	357.461	262.23	283.954	392.624	325.722
ENSMUSG00000004110	Cacna1e	1	154266477	154760247	493771	-	protein_coding	1305.62	1346.06	1265.18	-0.0535445	0.270707		1249.37	1252.19	1652.24	1383.41	1193.12	1236.65	1202.35	1223.99	1390.34	1272.57
ENSMUSG00000029072	Tas1r3	4	155943725	155947819	4095	-	protein_coding	28.4914	32.4634	24.5194	-0.0535275	0.109966		34.6382	26.9635	30.0197	29.7024	40.9931	26.8612	24.1772	27.5055	23.6071	20.4457
ENSMUSG00000085072	Ict1os	11	115297412	115299140	1729	-	lncRNA	52.3219	56.8333	47.8104	-0.0534763	0.178366		48.9713	59.3198	54.2663	55.8045	65.8047	53.7224	46.4946	50.1571	53.4267	35.2513
ENSMUSG00000075224	Lrrc55	2	84992678	85027541	34864	-	protein_coding	494.19	506.51	481.869	-0.0534485	0.226853		514.796	506.914	505.716	501.341	503.784	480.402	476.105	460.312	508.174	484.353
ENSMUSG00000020196	Cabin1	10	75481946	75600175	118230	-	protein_coding	2936.43	2995.5	2877.35	-0.0533935	0.0766722	0.578514	3104.3	3005.89	2933.85	3008.94	2924.54	2888.61	2883.6	2911.54	2958.35	2744.67
ENSMUSG00000029106	Add1	5	34731008	34789652	58645	+	protein_coding	12273.9	12524.1	12023.7	-0.0533794	0.0826597	0.593162	11955	12437.7	12923.5	12606.4	12698.2	12498.7	12578.7	11994	11705.4	11341.7
ENSMUSG00000026857	Ntmt1	2	30697838	30713045	15208	+	protein_coding	842.675	863.073	822.277	-0.0533485	0.206212		888.65	929.702	894.817	775.863	826.335	922.579	793.198	841.344	786.49	767.773
ENSMUSG00000018820	Zfyve27	19	42152390	42183029	30640	+	protein_coding	3048.89	3111.78	2986	-0.0533469	0.0726764	0.566306	3066.08	3074.92	2945.39	3146.65	3325.84	2833.86	3003.55	2897.78	3117.38	3077.44
ENSMUSG00000056952	Tatdn2	6	113674011	113688030	14020	+	protein_coding	914.918	937.627	892.21	-0.0533219	0.210929		1031.98	969.608	904.054	889.272	893.219	850.26	878.748	916.58	935.588	879.872
ENSMUSG00000052479	A330008L17Rik	8	100143274	100460070	316797	+	lncRNA	65.1984	70.486	59.9108	-0.0533165	0.198903		57.3323	61.4768	90.059	70.2057	73.3561	63.0205	49.2843	67.1457	60.8815	59.2222
ENSMUSG00000058441	Panx2	15	88943937	88957770	13834	+	protein_coding	1088.08	1113.32	1062.83	-0.053312	0.175991		1012.87	1049.42	1107.26	1211.5	1185.56	979.4	1089.83	990.197	1118.23	1136.5
ENSMUSG00000042148	Cox10	11	63853453	63970294	116842	-	protein_coding	668.289	686.484	650.095	-0.0533081	0.233222		702.32	749.586	668.515	618.35	693.647	634.337	634.187	681.165	632.422	668.364
ENSMUSG00000040472	Rabggta	14	55952873	55959720	6848	-	protein_coding	1116.38	1141.47	1091.28	-0.0533008	0.144502		1168.14	1152.96	1134.97	1092.69	1158.6	1071.35	1125.17	1082.42	1084.69	1092.79
ENSMUSG00000033295	Ptprf	4	118065410	118148602	83193	-	protein_coding	15902.9	16227.8	15578	-0.053293	0.0790678	0.584043	15823.7	15854.6	16833	16374.1	16253.8	15980.3	16194.1	15234	15860.3	14621.5
ENSMUSG00000019302	Atp6v0a1	11	100900278	100954545	54268	+	protein_coding	9747.68	9958.64	9536.72	-0.0532929	0.122339	0.656424	9213.77	9510.58	10424.9	10559.7	10084.3	9495.43	9939.62	9169.84	9555.92	9522.78
ENSMUSG00000028572	Hook1	4	95855477	95913650	58174	+	protein_coding	1153.25	1181.12	1125.39	-0.0532816	0.195738		1238.62	1215.52	1152.29	1144.89	1154.28	1144.7	1068.45	1062.2	1131.9	1219.69
ENSMUSG00000026188	Tmem169	1	72323528	72342263	18736	+	protein_coding	924.155	946.773	901.536	-0.0532763	0.202971		897.011	850.969	927.146	959.478	1099.26	875.055	880.608	823.547	965.407	963.065
ENSMUSG00000007564	Ppp2r1a	17	21165573	21186178	20606	+	protein_coding	13044.5	13304	12785.1	-0.0532713	0.0324735	0.438945	12837.6	12769.9	13430.3	13788.2	13693.9	12760.1	12746	12150.1	12887	13382.1
ENSMUSG00000026082	Rev1	1	38091867	38168882	77016	-	protein_coding	480.247	493.076	467.418	-0.053249	0.252124		490.907	515.543	534.581	462.637	461.712	470.071	452.858	503.189	490.78	420.195
ENSMUSG00000023036	Pcdhgc4	18	37948132	37974926	26795	+	protein_coding	227.983	239.439	216.527	-0.0531976	0.264911		191.108	201.687	318.67	232.219	253.51	212.823	216.665	211.145	219.919	222.083
ENSMUSG00000039901	Armh3	19	45805803	45986927	181125	-	protein_coding	893.488	914.496	872.481	-0.0531808	0.216515		902.983	912.446	870.57	946.877	939.606	964.937	869.449	871.277	847.372	809.37
ENSMUSG00000075704	Txnrd2	16	18245134	18297823	52690	+	protein_coding	340.032	349.873	330.191	-0.0531653	0.263053		327.272	362.39	360.236	351.028	348.442	309.937	333.831	343.01	334.227	329.952
ENSMUSG00000041328	Pcf11	7	92292751	92319142	26392	-	protein_coding	1288.3	1315.63	1260.98	-0.0531265	0.152551		1294.75	1326.61	1279.3	1304.21	1373.27	1259.38	1217.23	1223.18	1369.21	1235.91
ENSMUSG00000039844	Rapgef1	2	29509732	29630990	121259	+	protein_coding	2986.72	3050.64	2922.8	-0.0531125	0.148077	0.680768	3062.5	2982.17	3321.79	3037.75	2849.02	2992.96	3088.17	2954.41	2940.95	2637.5
ENSMUSG00000022517	Mgrn1	16	4704113	4756160	52048	+	protein_coding	3159.43	3223.6	3095.26	-0.053055	0.0683358	0.557631	3143.72	3312.2	3272.14	3269.06	3120.87	3048.75	3110.49	3210.86	3047.8	3058.4
ENSMUSG00000022962	Gart	16	91418074	91443840	25767	-	protein_coding	1430.58	1461.19	1399.98	-0.0530151	0.139604		1459.58	1505.64	1514.84	1350.11	1475.75	1452.57	1426.45	1476.4	1349.33	1295.13
ENSMUSG00000061461	Smim20	5	53424425	53435882	11458	+	protein_coding	680.858	697.309	664.408	-0.0529938	0.216077		684.404	764.686	663.896	677.755	695.804	691.159	666.733	677.929	641.12	645.099
ENSMUSG00000057219	Armc7	11	115366493	115381293	14801	+	protein_coding	146.061	152.302	139.821	-0.0529847	0.280577		152.886	153.153	151.253	152.112	152.106	149.803	122.746	146.426	134.188	145.94
ENSMUSG00000030806	Stx1b	7	127403072	127423721	20650	-	protein_coding	5749.48	5867.77	5631.19	-0.0529602	0.077066	0.578514	5766.67	5523.21	5829.59	6329.31	5890.06	5501.38	5757.89	5421.01	5693.04	5782.62
ENSMUSG00000034154	Ino80	2	119203523	119308168	104646	-	protein_coding	1177.92	1207.92	1147.92	-0.0529363	0.241886		1249.37	1365.43	1083.02	1163.79	1178.01	1218.05	1109.36	1137.43	1205.21	1069.52
ENSMUSG00000021720	Rnf180	13	105266509	105431323	164815	-	protein_coding	783.691	802.099	765.283	-0.052915	0.188405		811.012	786.256	795.521	811.866	805.838	800.67	734.615	768.536	744.246	778.348
ENSMUSG00000086841	2410006H16Rik	11	62493703	62495633	1931	+	lncRNA	438.995	452.79	425.2	-0.0529037	0.261628		507.629	475.637	504.561	399.632	376.489	424.614	443.559	479.728	367.774	410.325
ENSMUSG00000027639	Samhd1	2	156939453	156977185	37733	-	protein_coding	1175.33	1201.54	1149.12	-0.0528749	0.158049		1270.86	1166.98	1141.9	1191.7	1236.27	1167.43	1120.52	1145.52	1157.99	1154.13
ENSMUSG00000041530	Ago1	4	126328805	126362376	33572	-	protein_coding	2292.75	2339.34	2246.15	-0.0528622	0.0852047	0.602781	2390.04	2309.16	2282.65	2311.39	2403.49	2308	2268.94	2254.64	2217.83	2181.35
ENSMUSG00000022095	Fam160b2	14	70820736	70837275	16540	-	protein_coding	1173.5	1198.94	1148.07	-0.0528554	0.146909		1244.59	1145.41	1212.33	1180.9	1211.45	1161.23	1158.65	1126.11	1164.2	1130.16
ENSMUSG00000061589	Dot1l	10	80591040	80631295	40256	+	protein_coding	2621.96	2678.63	2565.28	-0.0528553	0.138491	0.676125	2781.81	2697.43	2743.34	2553.51	2617.09	2412.34	2625.09	2544.26	2728.49	2516.24
ENSMUSG00000006519	Cyba	8	123151515	123159669	8155	-	protein_coding	198.705	207.113	190.296	-0.0528113	0.280937		191.108	209.237	214.756	234.919	185.548	166.333	203.646	220.853	180.16	180.487
ENSMUSG00000025235	Bbs4	9	59229273	59260791	31519	-	protein_coding	871.382	891.394	851.37	-0.0528047	0.193776		818.179	835.869	856.715	972.079	974.126	834.763	859.221	783.906	908.253	870.707
ENSMUSG00000042249	Grk3	5	113058348	113163657	105310	-	protein_coding	568.701	588.094	549.309	-0.0528004	0.280818		518.379	490.736	591.157	595.848	744.349	528.959	531.898	562.244	577.753	545.69
ENSMUSG00000055447	Cd47	16	49620896	49735373	114478	+	protein_coding	3212.16	3357.01	3067.32	-0.052793	0.281161	0.802749	3226.13	2573.4	3191.32	3765	4029.19	3396.91	2801.77	2690.68	3572.13	2875.09
ENSMUSG00000072647	Adam1a	5	121656639	121660134	3496	-	protein_coding	124.01	130.012	118.008	-0.0527802	0.270379		106.304	136.975	146.635	135.011	125.137	109.511	108.797	122.157	125.491	124.085
ENSMUSG00000097350	4732491K20Rik	17	12537740	12546137	8398	+	lncRNA	130	137.067	122.933	-0.0527611	0.260167		163.636	152.074	125.852	125.11	118.664	141.538	113.447	105.168	125.491	129.02
ENSMUSG00000031409	Tceal6	X	134109436	134111436	2001	-	protein_coding	166.44	174.436	158.444	-0.0527382	0.273344		136.164	175.802	176.654	192.616	190.942	173.565	172.03	144.808	135.43	166.386
ENSMUSG00000032584	Mst1r	9	107784072	107797582	13511	+	protein_coding	1494.63	1529.44	1459.83	-0.0527225	0.210502		1545.58	1433.38	1503.29	1630.93	1534.01	1469.1	1571.52	1342.91	1534.46	1381.15
ENSMUSG00000022075	Rhobtb2	14	70022439	70043085	20647	-	protein_coding	1490.1	1529.83	1450.36	-0.0527147	0.236355		1287.59	1363.28	1596.82	1732.64	1668.85	1352.36	1436.68	1456.98	1524.52	1481.26
ENSMUSG00000048897	Zfp710	7	79674562	79743921	69360	+	protein_coding	692.749	708.961	676.536	-0.0526938	0.215523		705.903	709.68	733.173	689.456	706.592	730.418	700.209	719.996	608.815	623.243
ENSMUSG00000052305	Hbb-bs	7	103475741	103477303	1563	-	protein_coding	10974.9	14408.4	7541.3	-0.0526323	0.0257904	0.401926	31698.8	21075.8	14438.3	2175.48	2653.77	15772.7	9142.7	6678.98	3464.03	2648.08
ENSMUSG00000110701	Gm6013	8	96401324	96402022	699	-	processed_pseudogene	34.2733	39.9494	28.5973	-0.0526171	0.0883963		39.4159	44.2202	23.0921	53.1043	39.9144	38.2255	15.8082	28.3145	26.0921	34.5463
ENSMUSG00000045867	Cradd	10	95010608	95159995	149388	-	protein_coding	219.473	227.233	211.712	-0.0526164	0.28719		212.607	213.551	214.756	227.718	267.534	203.525	214.805	178.786	227.374	234.069
ENSMUSG00000055323	Gm9967	7	126367254	126375990	8737	-	lncRNA	43.9323	48.6266	39.2381	-0.0525927	0.160224		65.6932	43.1416	48.4933	35.1028	50.702	37.1924	42.7751	38.0223	42.2443	35.9563
ENSMUSG00000036613	Eipr1	12	28801802	28919864	118063	+	protein_coding	643.016	658.536	627.496	-0.0525828	0.223962		623.488	660.067	706.617	649.853	652.654	625.039	629.537	593.795	651.06	638.048
ENSMUSG00000035356	Nfkbiz	16	55631738	55659262	27525	-	protein_coding	164.947	172.311	157.582	-0.0525596	0.275465		155.275	183.352	181.273	186.315	155.342	128.107	170.17	158.561	185.13	145.94
ENSMUSG00000011257	Pabpc4	4	123156144	123192718	36575	+	protein_coding	324.643	334.132	315.154	-0.0525237	0.270865		370.271	342.976	361.391	296.124	299.897	348.162	314.304	333.302	294.468	285.535
ENSMUSG00000078700	D030028A08Rik	11	96807096	96855886	48791	+	lncRNA	248.547	256.611	240.483	-0.0525128	0.286614		299.8	276.107	264.404	220.518	222.226	270.678	259.44	238.651	234.829	198.817
ENSMUSG00000000486	Septin1	7	126813619	126832302	18684	-	protein_coding	86.995	91.764	82.2261	-0.0525094	0.259132		96.7482	101.383	105.069	80.1065	75.5136	95.0473	84.6202	82.5164	77.0338	71.9126
ENSMUSG00000057963	Itpk1	12	102534841	102671189	136349	-	protein_coding	1871.27	1911.67	1830.86	-0.0525068	0.172694	0.71967	1829.85	1910.1	2062.12	1918.06	1838.22	1923.67	1957.42	1763.59	1792.9	1716.74
ENSMUSG00000056222	Spock1	13	57569008	58056146	487139	-	protein_coding	3788.19	3872.65	3703.74	-0.052474	0.175948	0.722333	3615.52	3760.87	3988	3962.12	4036.74	3974.42	3878.58	3563.58	3457.82	3644.28
ENSMUSG00000039747	Orai2	5	136176313	136199567	23255	-	protein_coding	947.389	969.317	925.46	-0.052431	0.202653		931.649	877.932	898.281	1083.69	1055.03	899.85	932.682	849.434	1007.65	937.684
ENSMUSG00000001419	Mef2d	3	88049679	88079393	29715	+	protein_coding	2225.71	2272.28	2179.13	-0.0524307	0.130843	0.670927	2139.21	2184.05	2209.91	2533.7	2294.54	2117.9	2191.76	2083.14	2301.07	2201.8
ENSMUSG00000014550	Rbsn	6	92163693	92191906	28214	-	protein_coding	1546.83	1580.73	1512.93	-0.0524094	0.145059		1641.14	1580.06	1618.75	1456.32	1607.36	1593.08	1485.97	1566.19	1448.73	1470.68
ENSMUSG00000034675	Dbn1	13	55621242	55635924	14683	-	protein_coding	7767.8	7917.08	7618.51	-0.0524074	0.0215535	0.379648	8030.1	7875.51	8123.78	7660.52	7895.49	7624.45	7838.06	7606.07	7596.52	7427.45
ENSMUSG00000044442	N6amt1	16	87151073	87165630	14558	+	protein_coding	678.05	694.378	661.723	-0.0524058	0.203804		705.903	721.544	707.771	651.653	685.017	659.132	658.364	688.446	649.817	652.854
ENSMUSG00000004113	Cacna1b	2	24493899	24653164	159266	-	protein_coding	11524.9	11757.4	11292.4	-0.0524051	0.0836003	0.597531	11437.8	11373.2	11852	12060.1	12063.8	11451.1	11819.9	11014.3	11433.3	10743.2
ENSMUSG00000004415	Col26a1	5	136770613	136912063	141451	-	protein_coding	2420.96	2474.91	2367	-0.0523763	0.203774	0.738893	2393.62	2568.01	2838.01	2396.89	2178.03	2556.98	2438.18	2582.28	2232.74	2024.83
ENSMUSG00000071649	B3gat3	19	8897738	8904600	6863	+	protein_coding	2140.82	2185.25	2096.39	-0.0523668	0.0916576	0.612181	2195.35	2164.63	2295.35	2140.37	2130.56	2084.84	2158.28	2079.09	2053.82	2105.91
ENSMUSG00000030123	Plxnd1	6	115931772	115971966	40195	-	protein_coding	8006.92	8162.8	7851.04	-0.0523592	0.0529855	0.516207	8280.93	8400.76	8290.05	8115.06	7727.2	8051.13	8293.71	7710.43	7755.56	7444.37
ENSMUSG00000114230	Gm48239	14	10085034	10095178	10145	-	lncRNA	353.81	366.261	341.358	-0.0523078	0.290251		400.131	371.018	287.496	362.729	409.931	331.632	330.112	278.291	383.926	382.829
ENSMUSG00000042558	Adprs	4	126209840	126215496	5657	-	protein_coding	516.534	531.094	501.974	-0.0522842	0.264496		544.656	541.428	594.62	523.842	450.924	527.926	481.684	559.008	459.718	481.533
ENSMUSG00000021044	Adck1	12	88327324	88428494	101171	+	protein_coding	577.162	590.982	563.342	-0.0522376	0.224833		597.211	540.349	579.61	617.45	620.291	542.39	547.707	536.357	605.088	585.171
ENSMUSG00000047824	Pygo2	3	89337521	89342435	4915	+	protein_coding	1420.9	1453.08	1388.72	-0.0521932	0.196753		1509.75	1406.42	1571.41	1472.52	1305.31	1370.95	1438.54	1501.48	1348.09	1284.56
ENSMUSG00000042724	Map3k9	12	81767784	81827949	60166	-	protein_coding	1905.01	1945.62	1864.39	-0.0521914	0.157807	0.700382	1887.19	1820.58	1827.74	2197.98	1994.64	1802.8	1870.01	1683.5	2024	1941.64
ENSMUSG00000024604	Rbm22	18	60693808	60705882	12075	+	protein_coding	1051.65	1074.69	1028.61	-0.0521883	0.179219		1095.28	1076.38	1193.86	1025.18	982.756	1082.71	1046.13	1075.14	996.469	942.619
ENSMUSG00000039852	Rere	4	150366103	150706423	340321	+	protein_coding	3859.87	3942.62	3777.12	-0.0521607	0.158513	0.700382	3826.93	3761.95	4175.04	4196.14	3753.03	3723.37	3735.38	3879.89	3933.69	3613.26
ENSMUSG00000078789	Dph1	11	75068469	75082067	13599	-	protein_coding	436.286	447.997	424.575	-0.0521504	0.253785		467.019	451.909	420.275	450.936	449.846	419.448	405.433	421.481	427.413	449.101
ENSMUSG00000024743	Syt7	19	10366454	10430544	64091	+	protein_coding	8984.2	9168.58	8799.83	-0.0521268	0.108669	0.647994	8946.22	8482.73	9373.06	9641.58	9399.29	8564.59	8767.96	8594.65	9508.7	8563.24
ENSMUSG00000024299	Adamts10	17	33743178	33772756	29579	+	protein_coding	3286.95	3353.26	3220.63	-0.0521097	0.0912014	0.611895	3287.05	3379.07	3497.29	3348.27	3254.64	3112.8	3276.94	3373.47	3227.96	3111.98
ENSMUSG00000031832	Taf1c	8	120324610	120331961	7352	-	protein_coding	365.929	376.315	355.542	-0.0521008	0.274879		377.437	373.175	415.657	363.629	351.678	356.427	332.901	360.807	376.472	351.103
ENSMUSG00000016262	Sertad4	1	192526796	192538064	11269	-	protein_coding	1146.78	1172.2	1121.36	-0.0520776	0.198156		1178.89	1151.88	1325.48	1115.19	1089.55	1239.75	1164.23	1167.37	1013.86	1021.58
ENSMUSG00000061689	Dlgap4	2	156455625	156606283	150659	+	protein_coding	2650.56	2704.98	2596.15	-0.052077	0.12504	0.659908	2625.34	2680.17	2936.15	2627.31	2655.92	2622.07	2642.75	2685.02	2599.27	2431.63
ENSMUSG00000030595	Nfkbib	7	28457676	28466937	9262	-	protein_coding	430.257	443.043	417.471	-0.0520643	0.273577		439.547	440.045	478.005	440.136	417.483	382.255	453.787	410.964	397.594	442.756
ENSMUSG00000005566	Trim28	7	12733041	12764962	31922	+	protein_coding	4123.56	4212.95	4034.16	-0.0520397	0.142046	0.680768	4354.86	4227.88	4838.94	3814.51	3828.54	4283.33	4177.08	4171.93	3907.6	3630.88
ENSMUSG00000037949	Ano10	9	122004940	122123489	118550	-	protein_coding	1885.88	1927.05	1844.72	-0.052035	0.153009	0.688625	1985.13	1918.72	1775.78	1881.15	2074.47	1826.56	1812.36	1789.47	1871.18	1924.02
ENSMUSG00000028635	Edn2	4	120018403	120024557	6155	+	protein_coding	17.3883	20.6537	14.1229	-0.0520208	0.0688731		17.9163	20.4923	20.7828	22.5018	21.5753	15.4968	12.0886	12.9438	17.3947	12.6905
ENSMUSG00000111088	9430081H08Rik	9	44289930	44290747	818	-	TEC	14.4288	18.1083	10.7494	-0.0520096	0.0407031		22.694	12.9425	25.4013	14.4012	15.1027	11.3644	9.29892	11.3258	11.1823	10.5754
ENSMUSG00000050022	Amz1	5	140709882	140747194	37313	+	protein_coding	36.7317	40.7885	32.6749	-0.0519996	0.150072		37.0271	32.3562	49.6479	39.6032	45.3082	33.0599	26.9669	33.9774	39.7594	29.6111
ENSMUSG00000027827	Kcnab1	3	64856617	65285644	429028	+	protein_coding	1231.89	1260.4	1203.39	-0.0519846	0.204098		1236.23	1259.74	1154.6	1310.51	1340.91	1285.2	1167.01	1104.26	1197.75	1262.7
ENSMUSG00000021464	Ror2	13	53263348	53440160	176813	-	protein_coding	508.774	522.549	495	-0.0519815	0.270488		481.352	516.621	585.384	493.24	536.147	501.065	526.319	463.548	508.174	475.892
ENSMUSG00000036699	Zcchc12	X	35459557	35462811	3255	+	protein_coding	1696.55	1739.84	1653.26	-0.051959	0.248892	0.773941	1794.02	1783.91	1897.01	1489.62	1734.66	1868.92	1680.32	1547.59	1691.02	1478.44
ENSMUSG00000033214	Slitrk5	14	111912529	111920573	8045	+	protein_coding	835.218	853.83	816.607	-0.0519525	0.210479		863.567	834.791	853.251	852.369	865.171	881.254	850.852	783.906	796.43	770.593
ENSMUSG00000003070	Efna2	10	80015316	80025844	10529	+	protein_coding	378.578	392.635	364.521	-0.0519003	0.29238		389.382	360.233	514.953	382.531	316.079	386.388	444.489	401.256	279.558	310.916
ENSMUSG00000066571	Garre1	7	33936132	34012976	76845	-	protein_coding	1193.61	1221.44	1165.78	-0.0518892	0.208165		1239.81	1146.49	1258.52	1257.4	1204.98	1056.88	1235.83	1194.06	1186.57	1155.54
ENSMUSG00000068267	Cenpb	2	131017102	131021987	4886	-	protein_coding	3137.73	3203.71	3071.75	-0.0518882	0.143492	0.680768	3086.39	3121.3	3508.84	3271.76	3030.25	3089.04	3153.27	3123.49	3009.29	2983.67
ENSMUSG00000034926	Dhcr24	4	106418235	106446310	28076	+	protein_coding	6360.71	6521.12	6200.29	-0.0518877	0.228636	0.758432	5936.28	5736.76	6686.3	7275.29	6970.99	6131.58	6677.56	5686.35	6433.56	6072.39
ENSMUSG00000029505	Ep400	5	110812239	110918583	106345	-	protein_coding	2804.17	2858.38	2749.96	-0.0518621	0.0687445	0.559168	2963.36	2852.74	2989.27	2733.52	2753.01	2890.68	2859.42	2803.94	2631.57	2564.18
ENSMUSG00000040003	Magi2	5	19432034	20909790	1477757	+	protein_coding	245.226	254.908	235.544	-0.0518295	0.294047		256.801	239.436	320.98	234.019	223.305	226.254	226.894	255.639	239.799	229.133
ENSMUSG00000089862	Umad1	6	8259288	8459470	200183	+	protein_coding	240.461	248.436	232.486	-0.0518216	0.291723		252.023	259.928	259.786	227.718	242.722	223.155	222.244	233.797	243.526	239.709
ENSMUSG00000008845	Cd163	6	124281615	124307486	25872	+	protein_coding	92.0001	99.0576	84.9427	-0.0518212	0.222112		91.9705	81.9691	88.9044	122.41	110.034	78.5173	53.0039	96.2692	82.0037	114.919
ENSMUSG00000054434	Tmem120b	5	123206478	123255812	49335	+	protein_coding	464.606	476.695	452.517	-0.0518041	0.269185		462.241	504.757	423.739	514.842	477.894	473.17	445.418	420.672	467.173	456.152
ENSMUSG00000024772	Ehd1	19	6326755	6350126	23372	+	protein_coding	2318.6	2370.67	2266.54	-0.051783	0.215697	0.744727	2203.71	2435.35	2677.52	2350.09	2186.66	2280.1	2479.09	2445.56	2069.97	2057.97
ENSMUSG00000027612	Mmp24	2	155617262	155660286	43025	+	protein_coding	3280.88	3351.32	3210.43	-0.0517822	0.180388	0.726163	3152.08	3249.64	3709.74	3331.17	3313.97	3358.68	3409.92	3235.13	3052.77	2995.65
ENSMUSG00000020623	Map2k6	11	110289948	110416348	126401	+	protein_coding	374.211	384.996	363.425	-0.0517547	0.27816		414.464	413.081	384.483	348.328	364.623	413.249	392.415	372.942	294.468	344.053
ENSMUSG00000003849	Nqo1	8	108114857	108129838	14982	-	protein_coding	86.3665	91.5372	81.1958	-0.0517443	0.253532		97.9426	69.0266	85.4406	107.109	98.1677	69.2192	65.0925	77.6625	93.186	100.819
ENSMUSG00000027751	Supt20	3	54600228	54636187	35960	+	protein_coding	2490.14	2541.57	2438.71	-0.0517397	0.120311	0.656424	2634.89	2468.78	2551.67	2414.9	2637.58	2475.36	2514.43	2524.03	2338.35	2341.39
ENSMUSG00000025417	Pip4k2c	10	127032936	127047454	14519	-	protein_coding	784.626	802.867	766.386	-0.0517363	0.205046		781.152	769	802.449	796.564	865.171	751.08	772.741	781.479	766.61	760.018
ENSMUSG00000021306	Gpr137b	13	13532205	13568599	36395	-	protein_coding	460.253	471.777	448.729	-0.0517311	0.261912		445.519	490.736	432.976	492.34	497.311	409.117	445.418	425.526	503.204	460.382
ENSMUSG00000030170	Wnt5b	6	119409492	119521308	111817	-	protein_coding	72.6417	78.6288	66.6547	-0.0517215	0.212077		85.9984	70.1052	84.286	89.1072	63.6472	53.7224	59.5131	80.8985	60.8815	78.2579
ENSMUSG00000022494	Shisa9	16	11801977	12088766	286790	+	protein_coding	74.5926	84.6697	64.5156	-0.0517083	0.127423		75.2486	55.0056	136.243	57.6047	99.2465	60.9543	73.4615	69.5727	45.9718	72.6176
ENSMUSG00000053219	Raet1e	10	22034468	22250038	215571	+	protein_coding	36.3392	42.8652	29.8132	-0.0516976	0.0733224		46.5825	48.5344	46.1841	23.4019	49.6233	49.5899	41.8452	29.1235	18.6372	9.87036
ENSMUSG00000001576	Ergic1	17	26780463	26875908	95446	+	protein_coding	2471.22	2521.36	2421.07	-0.0516936	0.128075	0.665321	2454.54	2503.29	2665.98	2504	2479.01	2453.67	2492.11	2595.22	2294.86	2269.48
ENSMUSG00000019505	Ubb	11	62441997	62444039	2043	+	protein_coding	4757.94	4855.04	4660.84	-0.0516434	0.100254	0.635157	4919.82	4744.5	4907.06	4943.2	4760.6	4590.16	4734.08	4439.71	4564.87	4975.37
ENSMUSG00000038539	Atf5	7	44461680	44466082	4403	-	protein_coding	971.494	998.051	944.937	-0.0516344	0.277984		886.261	997.651	1136.13	1052.19	918.03	962.871	1074.03	937.613	849.856	900.318
ENSMUSG00000032502	Stac	9	111390505	111519416	128912	-	protein_coding	2701.72	2755.61	2647.82	-0.0516297	0.110868	0.648251	2753.14	2917.45	2653.28	2738.92	2715.25	2795.63	2622.3	2653.47	2604.24	2563.47
ENSMUSG00000029636	Wasf3	5	146321795	146410425	88631	+	protein_coding	1684.08	1720.84	1647.33	-0.0516207	0.187669	0.730036	1662.64	1619.97	1855.45	1803.75	1662.38	1666.43	1704.49	1690.78	1597.83	1577.14
ENSMUSG00000019338	Zfp687	3	94913901	94922759	8859	-	protein_coding	750.979	768.339	733.619	-0.0516201	0.241267		768.013	760.371	792.057	743.46	777.791	728.352	733.685	689.255	823.764	693.04
ENSMUSG00000040236	Trappc5	8	3726299	3731255	4957	+	protein_coding	995.567	1017.56	973.577	-0.0516142	0.187682		971.065	1046.18	986.031	998.181	1086.32	992.831	978.247	972.4	964.165	960.245
ENSMUSG00000110455	Gm45904	8	113607092	113731629	124538	-	lncRNA	60.9816	65.7016	56.2615	-0.0515721	0.214118		80.0263	70.1052	56.5755	65.7053	56.0959	61.9874	48.3544	50.1571	60.8815	59.9272
ENSMUSG00000046808	Atp10d	5	72360672	72456118	95447	+	polymorphic_pseudogene	202.949	247.1	158.798	-0.0515654	0.0609163		414.464	140.21	360.236	162.013	158.579	162.2	159.012	143.999	160.28	168.501
ENSMUSG00000022119	Rbm26	14	105344187	105414763	70577	-	protein_coding	2446.99	2501.96	2392.01	-0.0515613	0.192257	0.734474	2665.95	2723.32	2339.22	2378.89	2402.41	2580.74	2298.69	2380.03	2345.8	2354.79
ENSMUSG00000075277	Haglr	2	74578766	74593240	14475	-	lncRNA	348.574	358.87	338.279	-0.051557	0.290418		392.965	339.74	384.483	338.427	338.733	352.295	331.042	314.695	373.987	319.377
ENSMUSG00000056698	Elmod3	6	72542905	72575396	32492	-	protein_coding	301.131	310.97	291.293	-0.0515565	0.293832		279.495	322.484	371.782	289.823	291.267	301.672	292.916	301.751	274.588	285.535
ENSMUSG00000001909	Trmt1	8	85412936	85426437	13502	+	protein_coding	1985.32	2025.81	1944.83	-0.0515325	0.0897264	0.608642	2044.85	2008.24	2012.47	2022.46	2041.03	1928.84	1936.97	1999.81	1903.48	1955.04
ENSMUSG00000026176	Ctdsp1	1	74430668	74436444	5777	+	protein_coding	510.557	527.374	493.74	-0.0515041	0.295406		501.657	530.642	623.485	546.344	434.743	458.707	533.758	563.862	438.596	473.777
ENSMUSG00000071547	Nt5dc2	14	30853010	30861081	8072	+	protein_coding	955.624	978.828	932.421	-0.0514438	0.231575		1051.09	952.352	1166.15	849.669	874.88	984.566	999.634	1036.31	823.764	817.83
ENSMUSG00000024366	Gfra3	18	34822951	34853440	30490	-	protein_coding	3362.48	3430.57	3294.4	-0.0514417	0.101385	0.635157	3479.35	3368.28	3299.85	3407.68	3597.69	3194.42	3439.67	3175.27	3323.63	3339
ENSMUSG00000051401	Kctd16	18	40390015	40664683	274669	+	protein_coding	319.41	328.62	310.2	-0.0514204	0.284064		314.133	309.541	330.216	342.928	346.284	268.612	293.846	305.796	342.925	339.822
ENSMUSG00000021318	Gli3	13	15637820	15904611	266792	+	protein_coding	234.252	244.362	224.141	-0.0514071	0.294642		290.245	246.986	285.187	205.217	194.178	201.459	238.052	272.628	227.374	181.192
ENSMUSG00000030584	Dpf1	7	29003376	29017668	14293	+	protein_coding	570.628	589.216	552.039	-0.0513891	0.290843		605.572	583.491	725.09	513.041	518.887	509.33	607.22	562.244	539.236	542.165
ENSMUSG00000020519	Sap30l	11	57692463	57701043	8581	+	protein_coding	976.968	1007.37	946.569	-0.0513706	0.292358		1285.2	936.174	902.899	956.777	955.787	934.976	997.775	943.276	926.89	929.929
ENSMUSG00000032481	Smarcc1	9	109946776	110069246	122471	+	protein_coding	2700.07	2752.29	2647.85	-0.0513689	0.111802	0.648251	2804.5	2863.53	2820.69	2544.51	2728.2	2823.52	2750.62	2823.36	2465.08	2376.64
ENSMUSG00000026944	Abca2	2	25318715	25338552	19838	+	protein_coding	4230.25	4311.47	4149.03	-0.0513555	0.0721597	0.565597	4268.86	4090.91	4288.19	4565.17	4344.19	4077.74	4106.4	3904.97	4398.38	4257.65
ENSMUSG00000074480	Mex3a	3	88439702	88448703	9002	+	protein_coding	1483.4	1517.45	1449.35	-0.0513439	0.245641		1637.55	1698.7	1715.74	1287.1	1248.13	1714.98	1459.93	1695.63	1299.63	1076.57
ENSMUSG00000041836	Ptpre	7	135139210	135288022	148813	+	protein_coding	1044.26	1066.77	1021.75	-0.0513241	0.183229		1045.12	1107.66	1056.46	1018.88	1105.74	1025.89	1031.25	980.49	1052.38	1018.76
ENSMUSG00000022773	Ypel1	16	16887560	16904909	17350	+	protein_coding	607.807	622.447	593.166	-0.0513078	0.246099		592.433	608.297	671.979	608.449	631.078	580.615	615.589	622.109	592.663	554.855
ENSMUSG00000058740	Kcnt1	2	25753746	25808285	54540	+	protein_coding	11419.1	11660.4	11177.7	-0.0513008	0.111114	0.648251	11314.8	10472.6	10116.6	12978.1	13419.9	10026.5	10713.3	10444	12603.7	12101.1
ENSMUSG00000061126	Cyp4f39	17	32671697	32712294	40598	+	protein_coding	169.479	177.637	161.32	-0.0512947	0.290408		164.83	132.661	142.016	223.218	225.462	166.333	151.572	143.999	167.735	176.961
ENSMUSG00000018559	Ctdnep1	11	69871982	69881427	9446	+	protein_coding	1057.29	1083.2	1031.39	-0.0512907	0.242363		1057.06	1060.21	1176.54	1096.29	1025.91	925.678	1094.48	1101.03	1032.5	1003.25
ENSMUSG00000000632	Sez6	11	77821626	77869874	48249	+	protein_coding	492.73	512.412	473.047	-0.0512248	0.296655		412.076	482.108	674.288	477.939	515.65	471.104	460.297	441.706	526.812	465.317
ENSMUSG00000005958	Ephb3	16	21023505	21042055	18551	+	protein_coding	856.081	879.223	832.939	-0.0511831	0.282897		833.706	905.975	1073.78	819.966	762.688	859.558	909.435	896.355	822.522	676.825
ENSMUSG00000047907	Tshz2	2	169474933	169913736	438804	+	protein_coding	6725.42	6878.63	6572.21	-0.0511829	0.204311	0.738893	6723.4	6005.32	7143.53	7484.1	7036.79	6469.42	6778.92	6512.33	6851.04	6249.35
ENSMUSG00000027420	Bfsp1	2	143668448	143705093	36646	-	protein_coding	50.3942	54.8635	45.9249	-0.0511774	0.194894		63.3044	57.1627	39.2565	53.1043	61.4897	49.5899	39.0555	49.3481	47.2142	44.4166
ENSMUSG00000053730	Tmem39b	4	129570148	129590631	20484	-	protein_coding	304.417	314.316	294.518	-0.0511596	0.2958		352.354	282.578	338.299	289.823	308.527	305.804	304.075	318.74	258.436	285.535
ENSMUSG00000003273	Car11	7	45349267	45354106	4840	+	protein_coding	2129.92	2175.5	2084.33	-0.0511466	0.185991	0.730036	1933.77	2074.03	2258.4	2284.38	2326.9	2013.56	2069.01	1956.13	2296.1	2086.88
ENSMUSG00000100691	2010320M18Rik	8	71229459	71230467	1009	+	lncRNA	183.811	190.631	176.991	-0.0511129	0.301425		194.691	186.588	192.819	188.115	190.942	183.896	168.311	169.887	168.977	193.882
ENSMUSG00000041798	Gck	11	5850820	5900081	49262	-	protein_coding	46.7188	51.2048	42.2327	-0.0510879	0.189712		52.5546	61.4768	45.0295	44.1036	52.8596	34.0931	48.3544	47.7301	37.2744	43.7116
ENSMUSG00000039637	Coro7	16	4443997	4497641	53645	-	protein_coding	3342.29	3407.12	3277.47	-0.0510316	0.0732786	0.569881	3308.55	3340.24	3423.4	3515.68	3447.74	3324.59	3263.92	3109.74	3300.03	3389.06
ENSMUSG00000027951	Adar	3	89622329	89660753	38425	+	protein_coding	1466.7	1497.86	1435.54	-0.0510049	0.179506		1429.72	1494.86	1578.34	1470.72	1515.67	1530.05	1358.57	1448.89	1435.06	1405.12
ENSMUSG00000001630	Stk38l	6	146626493	146680310	53818	+	protein_coding	537.056	550.423	523.689	-0.0509915	0.270751		536.295	548.977	497.634	593.148	576.061	548.588	490.983	448.987	566.571	563.316
ENSMUSG00000110540	Gm45743	8	123552825	123555619	2795	+	TEC	74.3467	80.9759	67.7175	-0.0509601	0.206493		83.6095	90.5975	88.9044	73.806	67.9623	55.7886	61.3729	67.1457	58.3966	95.8835
ENSMUSG00000016256	Ctsz	2	174269286	174280832	11547	-	protein_coding	1329.79	1359.77	1299.8	-0.0509255	0.20394		1334.17	1293.17	1445.56	1396.91	1329.04	1243.88	1398.56	1324.31	1235.03	1297.25
ENSMUSG00000031154	Otud5	X	7707603	7742865	35263	+	protein_coding	1841.85	1882.09	1801.61	-0.0509237	0.158141	0.700382	2011.41	1809.79	1985.92	1813.65	1789.67	1765.61	1853.28	1839.63	1727.05	1822.49
ENSMUSG00000074604	Mgst2	3	51567781	51590098	22318	+	protein_coding	10.4406	14.0116	6.86965	-0.0508658	0.0206319		20.3052	14.021	12.7006	14.4012	8.63013	7.23186	6.50925	6.47188	4.96992	9.16533
ENSMUSG00000021282	Eif5	12	111504450	111513186	8737	+	protein_coding	4417.96	4507.87	4328.04	-0.0508594	0.115979	0.652359	4684.52	4623.71	4437.14	4184.44	4609.57	4542.64	4273.79	4351.53	4130	4342.25
ENSMUSG00000080316	Spaca6	17	18047420	18063271	15852	+	protein_coding	1442.8	1477.6	1408.01	-0.0508518	0.247941		1643.52	1585.46	1333.57	1444.62	1380.82	1501.13	1347.41	1390.64	1433.82	1367.04
ENSMUSG00000002871	Tpra1	6	88879233	88889220	9988	+	protein_coding	780.861	800.835	760.886	-0.0507887	0.259809		772.791	765.764	847.478	874.871	743.27	736.617	758.792	752.356	726.851	829.815
ENSMUSG00000086219	Srrm4os	5	116576779	116603546	26768	+	lncRNA	57.8722	63.3292	52.4153	-0.0507812	0.188988		58.5267	90.5975	61.1939	56.7046	49.6233	64.0536	40.9153	52.584	50.9417	53.582
ENSMUSG00000027509	Rae1	2	172841910	172857532	15623	+	protein_coding	930.773	950.607	910.938	-0.0507794	0.201274		992.565	979.315	961.784	909.974	909.4	932.91	893.627	908.49	956.71	862.951
ENSMUSG00000007950	Abhd8	8	71909349	71916299	6951	-	protein_coding	1977.85	2018.3	1937.41	-0.0507765	0.157307	0.699951	1921.82	2031.97	2131.4	2000.86	2005.43	2018.72	2060.64	1946.42	1797.87	1863.38
ENSMUSG00000040594	Ranbp17	11	33161795	33463746	301952	-	protein_coding	468.284	482.105	454.463	-0.050758	0.294065		496.88	547.899	457.223	460.837	447.688	466.972	436.12	415.818	458.475	494.928
ENSMUSG00000010154	Spire2	8	124059452	124096254	36803	+	protein_coding	1251.96	1280.62	1223.31	-0.0507491	0.229049		1192.03	1198.26	1400.53	1344.71	1267.55	1235.61	1277.67	1161.7	1217.63	1223.92
ENSMUSG00000060044	Tmem26	10	68559476	68618480	59005	+	protein_coding	84.4678	89.533	79.4025	-0.0507454	0.251851		72.8597	88.4404	101.605	90.9073	93.8527	75.418	90.1996	64.7188	91.9435	74.7327
ENSMUSG00000024393	Prrc2a	17	35368052	35383873	15822	-	protein_coding	10302.8	10532.3	10073.2	-0.050722	0.214608	0.742664	9836.06	10272	11901.6	10998	9653.88	10168	10468.7	10267.6	10041.7	9419.85
ENSMUSG00000038860	Garnl3	2	32876236	33021666	145431	-	protein_coding	4814.98	4910.18	4719.79	-0.0507211	0.112528	0.649159	4916.24	4872.85	4526.04	5045.81	5189.95	4789.56	4342.6	4566.72	4981.1	4918.96
ENSMUSG00000116936	Bod1-ps	16	17552033	17552550	518	+	processed_pseudogene	9.21047	17.2911	1.12988	-0.0506867	0.000213333		15.5275	43.1416	1.1546	18.0015	8.63013	1.03312	1.85978	0.808985	1.24248	0.705026
ENSMUSG00000102742	Pcdhga11	18	37888784	37974926	86143	+	protein_coding	284.835	294.548	275.122	-0.0506466	0.305768		265.162	287.97	275.95	289.823	353.835	286.175	285.477	284.763	269.618	249.579
ENSMUSG00000036111	Lmo1	7	108737779	108774414	36636	-	protein_coding	93.8782	100.237	87.5199	-0.0506458	0.23991		94.3593	77.655	115.46	91.8074	121.901	105.379	80.9006	68.7637	94.4285	88.1282
ENSMUSG00000024498	Tcerg1	18	42644552	42708858	64307	+	protein_coding	2466.34	2518.52	2414.15	-0.0506415	0.19876	0.734474	2677.89	2633.8	2291.89	2441	2548.05	2563.18	2510.71	2439.09	2338.35	2219.42
ENSMUSG00000064068	Mtx1	3	89116388	89134395	18008	-	protein_coding	589.476	603.881	575.07	-0.0506363	0.244756		594.822	640.653	583.074	596.748	604.109	596.112	567.234	588.132	537.994	585.876
ENSMUSG00000113616	Gm45941	12	27996041	28032233	36193	+	lncRNA	332.103	342.717	321.489	-0.0506224	0.303233		333.244	291.206	348.69	334.827	405.616	296.506	323.603	321.976	351.622	313.736
ENSMUSG00000020475	Pgam2	11	5751640	5753733	2094	-	protein_coding	85.0379	91.8325	78.2433	-0.0506113	0.214961		90.7761	102.461	72.74	70.2057	122.979	85.7492	72.5316	89.7973	78.2763	64.8624
ENSMUSG00000079179	Rab10os	12	3285504	3300377	14874	+	lncRNA	925.341	960.17	890.511	-0.050599	0.305206		1074.98	1089.33	824.386	891.972	920.188	929.811	663.943	956.22	943.043	959.54
ENSMUSG00000022377	Asap1	15	63958706	64254768	296063	-	protein_coding	6762.64	6914.79	6610.49	-0.0505915	0.214127	0.742664	6424.8	6597.44	6926.46	7121.38	7503.9	7040.73	6881.2	6321.41	6757.85	6051.24
ENSMUSG00000023938	Aars2	17	45817767	45831769	14003	+	protein_coding	1013.97	1036.07	991.865	-0.0505838	0.20695		1015.26	1055.89	1087.64	1010.78	1010.8	944.274	985.686	952.175	1059.84	1017.35
ENSMUSG00000056824	Zfp663	2	165193217	165210649	17433	-	protein_coding	321.73	332.37	311.089	-0.0505817	0.305631		375.048	400.139	316.361	289.823	280.479	380.189	296.636	333.302	274.588	270.73
ENSMUSG00000049988	Lrrc25	8	71068805	71074133	5329	+	protein_coding	23.6369	27.7757	19.4982	-0.0505807	0.0885263		22.694	20.4923	30.0197	38.7031	26.9692	21.6956	19.5277	24.2695	13.6673	18.3307
ENSMUSG00000006456	Rbm14	19	4850597	4861662	11066	-	protein_coding	715.296	731.901	698.692	-0.0505564	0.256182		727.403	702.13	777.048	739.86	713.065	672.563	740.194	719.996	731.821	628.883
ENSMUSG00000070939	Tgfbrap1	1	43086360	43137797	51438	-	protein_coding	1901.01	1938.47	1863.55	-0.0505462	0.124768	0.659908	1860.91	1851.86	1930.5	2013.46	2035.63	1876.15	1833.75	1851.77	1925.84	1830.25
ENSMUSG00000027950	Chrnb2	3	89653502	89671939	18438	-	protein_coding	2220.35	2271.53	2169.16	-0.0505274	0.22681	0.755526	2206.1	2384.65	2103.69	2131.37	2531.86	2261.51	2155.49	2082.33	2117.19	2229.29
ENSMUSG00000002731	Prkra	2	76460242	76478359	18118	-	protein_coding	1024.93	1048.05	1001.82	-0.0505253	0.206117		1067.81	1090.41	1109.57	964.878	1007.57	1081.68	1000.56	967.546	961.68	997.611
ENSMUSG00000003526	Prodh	16	17878221	17908067	29847	-	protein_coding	346.003	359.049	332.958	-0.0505138	0.306793		351.16	392.589	371.782	369.03	310.685	288.241	301.285	357.571	324.287	393.404
ENSMUSG00000001507	Itga3	11	94935300	94967627	32328	-	protein_coding	2518.08	2573.09	2463.07	-0.0505013	0.197181	0.734474	2373.32	2381.42	2667.13	2732.62	2710.94	2437.14	2595.33	2285.38	2538.39	2459.13
ENSMUSG00000028494	Plin2	4	86566623	86588297	21675	-	protein_coding	1195.25	1222.58	1167.92	-0.0504795	0.213735		1194.42	1349.25	1184.62	1154.79	1229.79	1184.99	1205.14	1185.16	1078.47	1185.85
ENSMUSG00000032418	Me1	9	86463424	86578006	114583	-	protein_coding	1711.35	1748.88	1673.83	-0.0504648	0.214709	0.742664	1666.22	1813.03	1728.44	1757.84	1778.89	1876.15	1607.78	1599.36	1622.68	1663.16
ENSMUSG00000039577	Nphp4	4	152561163	152647640	86478	+	protein_coding	322.702	332.116	313.287	-0.0504566	0.298031		324.883	337.583	356.772	306.925	334.418	285.142	330.112	324.403	329.257	297.521
ENSMUSG00000041078	Grid1	14	34542065	35305336	763272	+	protein_coding	213.024	221.199	204.85	-0.0504547	0.306507		195.885	202.766	256.322	227.718	223.305	212.823	223.174	196.583	180.16	211.508
ENSMUSG00000024644	Cndp2	18	84685590	84703827	18238	-	protein_coding	2189.34	2231.71	2146.97	-0.0504428	0.122398	0.656424	2175.04	2353.38	2184.51	2243.88	2201.76	2191.25	2109	2161.61	2191.74	2081.24
ENSMUSG00000032308	Ulk3	9	57496735	57503516	6782	+	protein_coding	1009.56	1031.81	987.307	-0.050428	0.21053		1021.23	986.865	1070.32	1055.79	1024.83	893.651	983.826	990.197	1053.62	1015.24
ENSMUSG00000024870	Rab1b	19	5149233	5157100	7868	-	protein_coding	3517.3	3589.44	3445.16	-0.0504181	0.15541	0.694979	3353.94	3510.65	3772.09	3750.6	3559.93	3420.67	3463.85	3636.39	3344.76	3360.15
ENSMUSG00000049411	Tmem241	18	12097507	12254594	157088	-	protein_coding	335.98	345.819	326.142	-0.0504171	0.296691		366.688	338.662	335.989	328.527	359.229	312.003	303.145	354.335	340.44	320.787
ENSMUSG00000053141	Ptprt	2	161363910	162503067	1139158	-	protein_coding	3103.46	3169.3	3037.63	-0.0503794	0.179633	0.725468	2989.64	3015.6	3119.74	3158.36	3563.17	3147.93	2851.98	2909.11	3250.33	3028.79
ENSMUSG00000029050	Ski	4	155238532	155307049	68518	-	protein_coding	3973.35	4052.11	3894.58	-0.0503535	0.136702	0.676125	4087.31	3915.1	4444.07	4007.12	3806.97	3956.86	4111.05	4075.67	3686.44	3642.87
ENSMUSG00000023965	Fbxl17	17	63364447	63807012	442566	-	protein_coding	920.755	941.016	900.495	-0.0503303	0.199388		975.843	913.524	977.948	953.177	884.588	902.949	931.752	910.108	862.281	895.383
ENSMUSG00000021364	Elovl2	13	41335857	41373881	38025	-	protein_coding	248.762	258.344	239.18	-0.0503266	0.308919		279.495	258.85	297.887	205.217	250.274	250.016	238.052	234.606	223.646	249.579
ENSMUSG00000035914	Cd276	9	58431581	58462720	31140	-	protein_coding	1026.73	1049.12	1004.35	-0.0503003	0.222724		979.426	1118.45	1145.37	1004.48	997.859	1094.08	1020.09	1027.41	941.8	938.389
ENSMUSG00000051839	Gypa	8	81220410	81237171	16762	+	protein_coding	55.1958	71.6823	38.7092	-0.0502866	0.0322481		161.247	117.561	70.4308	2.70022	6.4726	71.2855	88.3398	19.4156	7.45488	7.05026
ENSMUSG00000042997	Nhlrc3	3	53356004	53370753	14750	-	protein_coding	425.274	438.192	412.355	-0.0502613	0.29809		514.796	470.244	417.966	372.63	415.325	439.077	418.452	402.874	393.866	407.505
ENSMUSG00000050390	C77080	4	129113371	129155197	41827	-	protein_coding	1894.08	1937.45	1850.72	-0.0502565	0.215996	0.745111	1648.3	1777.44	1978.99	2201.58	2080.94	1774.91	1830.96	1739.32	1956.91	1951.51
ENSMUSG00000045994	B3gat1	9	26645024	26674397	29374	+	protein_coding	470.926	527.177	414.675	-0.0502462	0.149245		375.048	419.553	786.284	413.133	641.866	486.601	443.559	389.122	362.804	391.289
ENSMUSG00000021738	Atxn7	14	8362461	8508323	145863	-	protein_coding	881.829	902.873	860.785	-0.0502451	0.252577		999.731	951.273	816.304	877.571	869.486	852.326	842.483	856.715	890.858	861.541
ENSMUSG00000102602	A930004J17Rik	4	131605939	131610548	4610	+	TEC	166.975	173.493	160.457	-0.0502314	0.30484		160.053	187.666	162.799	190.815	166.13	129.14	148.783	154.516	185.13	184.717
ENSMUSG00000031391	L1cam	X	72897384	72939711	42328	-	protein_coding	24163.4	24661.6	23665.2	-0.0502241	0.131384	0.671968	23589.8	22896.3	24281.3	26079.6	26461.1	23599.6	24695.2	22577.1	24320.3	23134
ENSMUSG00000015757	Ppil4	10	7668655	7698899	30245	+	protein_coding	959.438	981.004	937.872	-0.0502032	0.193296		992.565	1028.93	1017.2	928.875	937.448	921.546	938.261	973.209	909.496	946.85
ENSMUSG00000019235	Rps6kl1	12	85182023	85198038	16016	-	protein_coding	941.283	964.956	917.609	-0.050201	0.251391		1024.81	924.31	1028.75	928.875	918.03	854.393	951.28	913.344	883.403	985.626
ENSMUSG00000038236	Hoxa7	6	52191471	52198834	7364	-	protein_coding	538.892	552.501	525.284	-0.0501895	0.267524		545.851	586.726	588.847	499.54	541.541	588.88	523.529	537.975	468.415	507.619
ENSMUSG00000055128	Cgrrf1	14	47069582	47091650	22069	+	protein_coding	254.564	263.318	245.811	-0.0501748	0.309249		271.134	236.201	285.187	267.322	256.746	220.055	251.071	243.504	242.284	272.14
ENSMUSG00000106108	Gm43221	3	108907340	108909410	2071	+	lncRNA	20.4705	23.9164	17.0246	-0.0501734	0.0965673		23.8884	26.9635	27.7105	21.6017	19.4178	15.4968	14.8783	21.8426	17.3947	15.5106
ENSMUSG00000085829	Gm4285	14	76080819	76082404	1586	-	lncRNA	29.3554	33.9007	24.8101	-0.0501661	0.114793		42.9992	24.8064	31.1743	36.0029	34.5205	18.5962	26.9669	22.6516	19.8797	35.9563
ENSMUSG00000008590	Htr3b	9	48846308	48876290	29983	-	protein_coding	1087.22	1112.07	1062.38	-0.0501428	0.214506		1024.81	1100.11	1063.39	1180	1192.04	1030.02	1033.11	1118.83	1039.96	1089.97
ENSMUSG00000029346	Srrd	5	112485258	112490906	5649	-	protein_coding	177.779	184.214	171.345	-0.05012	0.3095		211.413	167.174	191.664	178.214	172.603	181.83	167.381	173.123	181.402	152.991
ENSMUSG00000024107	Lhcgr	17	89023909	89099418	75510	-	protein_coding	422.197	438.604	405.79	-0.0500875	0.307681		394.159	477.794	436.44	472.538	412.089	330.599	519.81	423.099	378.956	376.484
ENSMUSG00000026842	Abl1	2	31578388	31694239	115852	+	protein_coding	2437.72	2484.88	2390.56	-0.0500417	0.131304	0.671968	2573.98	2537.81	2654.43	2395.99	2262.17	2415.44	2520.01	2581.47	2296.1	2139.75
ENSMUSG00000052374	Actn2	13	12284312	12355641	71330	-	protein_coding	175.868	207.679	144.058	-0.0500318	0.0855657		259.19	128.346	233.23	118.81	298.818	130.173	139.484	180.404	155.31	114.919
ENSMUSG00000031865	Dctn1	6	83142902	83177099	34198	+	protein_coding	12663.3	12925	12401.5	-0.0500297	0.152211	0.687371	11884.5	12145.5	13358.8	13591.1	13645.3	12329.3	12911.6	11911.5	12622.4	12232.9
ENSMUSG00000038128	Camk4	18	33067984	33324281	256298	+	protein_coding	639.509	660.552	618.466	-0.050027	0.311565		699.931	750.665	514.953	654.353	682.859	674.629	558.865	553.346	649.817	655.674
ENSMUSG00000011589	Fsd1	17	56293509	56303881	10373	+	protein_coding	2054.71	2097.78	2011.65	-0.0500207	0.176736	0.723267	1949.3	2145.22	2096.76	2054.87	2242.76	2028.02	2101.56	1971.5	1945.72	2011.44
ENSMUSG00000025171	Ubtd1	19	41970202	42023082	52881	+	protein_coding	362.255	373.306	351.203	-0.0500156	0.299175		361.91	407.689	409.884	337.527	349.52	331.632	367.307	368.088	328.015	360.973
ENSMUSG00000026687	Aldh9a1	1	167177560	167196101	18542	+	protein_coding	1352.66	1380.78	1324.54	-0.0500045	0.194031		1335.36	1366.51	1395.91	1389.71	1416.42	1299.67	1417.16	1378.51	1287.21	1240.14
ENSMUSG00000023991	Foxp4	17	48178058	48235570	57513	-	protein_coding	952.192	979.589	924.795	-0.0500027	0.302241		913.733	956.666	1188.09	1015.28	824.178	888.486	968.948	1016.89	900.798	848.851
ENSMUSG00000039929	Urb1	16	90548415	90607301	58887	-	protein_coding	632.266	647.336	617.196	-0.049985	0.249471		659.321	679.481	711.235	586.847	599.794	636.404	610.939	625.345	622.483	590.812
ENSMUSG00000025784	Clec3b	9	122980011	122986497	6487	+	protein_coding	181.098	195.932	166.264	-0.0499754	0.200611		70.4709	208.158	123.542	286.223	291.267	119.842	106.008	90.6063	254.708	260.154
ENSMUSG00000025571	Tnrc6c	11	117545115	117654265	109151	+	protein_coding	3798.37	3877.66	3719.09	-0.0499433	0.173654	0.720877	4139.87	4183.66	3788.25	3574.19	3702.33	4042.61	3673.07	3662.27	3726.2	3491.29
ENSMUSG00000032491	Nradd	9	110450203	110453520	3318	-	protein_coding	324.17	334.06	314.28	-0.0499217	0.308848		328.466	339.74	386.792	329.427	285.873	296.506	325.462	314.695	332.985	301.751
ENSMUSG00000059995	Atxn7l3	11	102180126	102187457	7332	-	protein_coding	4872.27	4966.14	4778.4	-0.0499183	0.118004	0.655873	4819.49	4818.92	5237.28	5107.01	4847.98	4991.02	4893.09	4733.37	4674.21	4600.29
ENSMUSG00000079669	Gm17396	9	117081604	117083764	2161	+	lncRNA	265.373	273.169	257.576	-0.0499011	0.3065		302.189	272.871	266.713	272.722	251.353	253.115	268.739	270.201	254.708	241.119
ENSMUSG00000044646	Zbtb7c	18	75953249	76281635	328387	+	protein_coding	251.545	259.242	243.848	-0.0498884	0.313144		290.245	270.714	270.177	249.32	215.753	281.009	258.51	301.751	187.615	190.357
ENSMUSG00000027276	Jag1	2	136923376	136958564	35189	-	protein_coding	1150.6	1178.34	1122.85	-0.0498579	0.24031		1274.45	1135.7	1280.45	1057.59	1143.49	1112.67	1090.76	1231.27	1079.72	1099.84
ENSMUSG00000036120	Rfxank	8	70583444	70591804	8361	-	protein_coding	265.111	273.022	257.199	-0.0498543	0.307826		279.495	278.264	294.424	274.522	238.407	253.115	258.51	256.448	263.406	254.514
ENSMUSG00000024713	Pcsk5	19	17409683	17814996	405314	-	protein_coding	987.136	1011.31	962.959	-0.0498516	0.255375		1162.17	1143.25	979.103	871.27	900.77	1036.22	997.775	986.152	933.103	861.541
ENSMUSG00000030145	Zfp248	6	118404280	118432489	28210	-	protein_coding	505.311	518.49	492.132	-0.0498402	0.281178		498.074	532.799	505.716	528.343	527.517	526.893	458.437	521.795	452.263	501.273
ENSMUSG00000038178	Slc43a2	11	75422520	75468401	45882	+	protein_coding	1584.06	1618.23	1549.9	-0.0498331	0.207165		1562.3	1485.15	1675.33	1682.24	1686.11	1603.41	1573.38	1589.66	1478.55	1504.52
ENSMUSG00000074923	Pak6	2	118493784	118528501	34718	+	protein_coding	140.317	151.342	129.291	-0.0498331	0.230733		128.998	133.739	248.24	109.809	135.925	149.803	123.676	149.662	100.641	122.674
ENSMUSG00000035200	Chrnb4	9	54935438	54956063	20626	-	protein_coding	111.806	123.83	99.7812	-0.0498297	0.181886		101.526	83.0477	105.069	100.808	228.698	110.544	79.0409	98.6961	100.641	109.984
ENSMUSG00000026924	Sec16a	2	26299443	26335228	35786	-	protein_coding	2541.61	2588.91	2494.31	-0.0498211	0.1134	0.649175	2632.51	2640.27	2716.78	2547.21	2407.81	2617.93	2559.06	2583.09	2442.72	2268.77
ENSMUSG00000024163	Mapk8ip3	17	25111127	25155951	44825	-	protein_coding	11889	12123	11655	-0.0498062	0.113987	0.649175	11417.5	11642.9	12229.6	12704.5	12620.5	11696	12169.5	11289.4	11719.1	11401
ENSMUSG00000058454	Dhcr7	7	143376882	143402147	25266	+	protein_coding	2337	2384.83	2289.17	-0.0498015	0.188892	0.731635	2235.96	2404.07	2358.85	2485.1	2440.17	2392.71	2418.65	2304.8	2158.19	2171.48
ENSMUSG00000029598	Plbd2	5	120621347	120641690	20344	-	protein_coding	1642.88	1679.51	1606.26	-0.0497932	0.211545	0.742664	1650.69	1454.95	1726.13	1823.55	1742.21	1555.88	1597.56	1556.49	1615.22	1706.16
ENSMUSG00000038861	Pi4kb	3	94882042	94914154	32113	+	protein_coding	950.258	971.125	929.392	-0.0497821	0.220476		987.787	990.101	996.422	983.78	897.534	1005.23	893.627	958.647	872.221	917.238
ENSMUSG00000041852	Tcf20	15	82692637	82872073	179437	-	protein_coding	2735.92	2789.05	2682.79	-0.0497339	0.150588	0.684004	2925.14	2831.17	2859.95	2679.52	2649.45	2961.96	2632.53	2749.74	2630.33	2439.39
ENSMUSG00000038351	Sgsm2	11	74740087	74787886	47800	-	protein_coding	2842.64	2896.78	2788.5	-0.0497329	0.127188	0.664184	2803.31	2854.9	3034.3	2958.54	2832.84	2849.35	2802.7	2828.21	2830.37	2631.86
ENSMUSG00000023277	Twf2	9	106080307	106092588	12282	+	protein_coding	691.349	707.024	675.674	-0.049728	0.236527		695.154	701.052	715.854	727.259	695.804	701.49	657.434	711.907	639.877	667.659
ENSMUSG00000025578	Cbx8	11	118927131	118931795	4665	-	protein_coding	250.562	257.944	243.181	-0.049703	0.313763		248.44	244.829	273.641	268.222	254.589	267.579	253.861	232.179	247.254	215.033
ENSMUSG00000010663	Fads1	19	10160252	10174241	13990	+	protein_coding	3969.33	4043.11	3895.55	-0.0496884	0.115405	0.652359	4065.81	4047.76	4176.2	3900.92	4024.88	4188.28	4065.49	3917.1	3753.53	3553.33
ENSMUSG00000104671	Gm43062	3	102978490	102979808	1319	+	lncRNA	55.8707	60.0063	51.7352	-0.0496806	0.23858		62.1099	64.7125	51.9571	57.6047	63.6472	49.5899	57.6533	52.584	45.9718	52.8769
ENSMUSG00000087623	Gm12404	4	41520694	41525823	5130	+	lncRNA	184.972	191.94	178.003	-0.049667	0.309325		225.746	187.666	175.5	191.715	179.075	195.26	181.329	173.123	195.069	145.235
ENSMUSG00000036636	Clcn7	17	25352365	25381078	28714	+	protein_coding	1509.11	1539.05	1479.17	-0.049636	0.177681		1495.42	1503.49	1549.48	1553.53	1593.34	1437.07	1478.53	1489.34	1587.89	1403
ENSMUSG00000038637	Lrrc56	7	140774070	140789968	15899	+	protein_coding	213.045	220.142	205.949	-0.0495935	0.315973		209.024	194.137	235.539	243.02	218.99	205.591	178.539	199.01	222.404	224.198
ENSMUSG00000003200	Sh3gl1	17	56323750	56343635	19886	-	protein_coding	1627.37	1660.45	1594.28	-0.0495759	0.188129	0.730064	1637.55	1727.82	1768.85	1653.43	1514.59	1576.55	1670.09	1730.42	1530.74	1463.63
ENSMUSG00000078619	Smarcd2	11	106154005	106163798	9794	-	protein_coding	1164.38	1187.91	1140.85	-0.0495536	0.168238		1211.14	1207.97	1241.2	1147.59	1131.63	1152.97	1179.1	1223.99	1082.2	1066
ENSMUSG00000037656	Slc20a2	8	22966804	23059628	92825	+	protein_coding	692.472	709.527	675.417	-0.0495387	0.261556		682.015	725.858	720.472	729.959	689.332	659.132	643.486	736.985	637.392	700.091
ENSMUSG00000040797	Iqsec3	6	121349892	121450637	100746	-	protein_coding	1350.77	1398.87	1302.68	-0.0495383	0.316099		1258.92	1118.45	1776.93	1343.81	1496.25	1242.85	1491.55	1351.81	1177.87	1249.31
ENSMUSG00000047215	Rpl9	5	65545707	65548787	3081	-	protein_coding	190.398	200.074	180.723	-0.0495156	0.297469		259.19	218.944	198.592	157.513	166.13	191.128	152.502	196.583	196.312	167.091
ENSMUSG00000039376	Synpo2l	14	20709014	20718422	9409	-	protein_coding	31.8822	41.0479	22.7165	-0.0495094	0.0354036		37.0271	33.4348	36.9473	18.0015	79.8287	13.4306	20.4576	38.8313	21.1222	19.7407
ENSMUSG00000037902	Sirpa	2	129434755	129474148	39394	+	protein_coding	998.258	1026.87	969.645	-0.0495063	0.30843		943.593	885.482	1182.31	1135.89	987.071	922.579	1054.5	1012.04	951.74	907.368
ENSMUSG00000057359	Gm17494	3	122049607	122087369	37763	-	lncRNA	80.7985	87.0114	74.5855	-0.0495039	0.22867		126.609	80.8906	79.6676	81.0065	66.8835	88.8486	66.0224	71.1907	82.0037	64.8624
ENSMUSG00000097090	Gm26724	17	27420006	27422045	2040	+	lncRNA	100.826	108.442	93.2096	-0.0495033	0.23256		158.858	114.325	86.5952	97.2079	85.2225	99.1798	83.6903	92.2243	110.581	80.3729
ENSMUSG00000030208	Emp1	6	135339543	135360171	20629	+	protein_coding	2621.74	2696.02	2547.46	-0.0494856	0.308065	0.816832	2382.87	2932.55	2887.66	2555.31	2721.73	3156.19	2280.1	2508.66	2287.41	2504.96
ENSMUSG00000097587	4930578M01Rik	15	98881229	98894327	13099	+	lncRNA	55.5029	60.155	50.8508	-0.0494831	0.21429		59.7211	52.8485	66.9669	46.8038	74.4349	43.3912	53.9338	49.3481	59.6391	47.9417
ENSMUSG00000028468	Rgp1	4	43578715	43587487	8773	+	protein_coding	1611.84	1642.92	1580.76	-0.049482	0.141444		1618.44	1693.31	1686.87	1629.13	1586.87	1660.23	1565.01	1558.91	1574.22	1545.42
ENSMUSG00000039384	Dusp10	1	183745499	183807833	62335	+	protein_coding	256.878	265.827	247.928	-0.0494674	0.316905		316.522	278.264	259.786	217.818	256.746	273.778	246.421	284.763	206.252	228.428
ENSMUSG00000055817	Mta3	17	84013592	84128945	115354	+	protein_coding	950.351	971.503	929.199	-0.0494375	0.25059		871.928	963.137	979.103	1015.28	1028.06	981.467	946.63	855.097	950.497	912.303
ENSMUSG00000036377	Cracd	5	76804359	77021401	217043	+	protein_coding	5076.14	5173.59	4978.69	-0.0494287	0.147578	0.680768	5376.09	5317.21	5643.7	4759.58	4771.38	5717.3	5109.76	5060.2	4588.48	4417.69
ENSMUSG00000040272	Accs	2	93663812	93680288	16477	-	protein_coding	486.457	498.879	474.034	-0.049424	0.290189		489.713	545.742	462.996	493.24	502.705	486.601	426.821	482.155	489.537	485.058
ENSMUSG00000108798	Gm9521	7	17963702	17965217	1516	+	processed_pseudogene	7.02108	10.6077	3.43449	-0.0494215	0.0050481		14.3331	8.62833	11.546	9.9008	8.63013	1.03312	1.85978	2.42695	6.2124	5.64021
ENSMUSG00000011877	Git1	11	77384388	77398612	14225	+	protein_coding	2515.75	2571.73	2459.78	-0.0494121	0.242536	0.770759	2398.4	2531.34	2864.57	2702.92	2361.42	2377.22	2567.43	2501.38	2518.51	2334.34
ENSMUSG00000014980	Tsen15	1	152246486	152262439	15954	-	protein_coding	355.973	365.895	346.05	-0.0493292	0.308125		408.492	380.725	374.091	317.726	348.442	361.593	340.341	351.908	369.017	307.391
ENSMUSG00000054008	Ndst1	18	60817566	60881722	64157	-	protein_coding	4744.76	4832.97	4656.55	-0.0493271	0.0965432	0.623673	4727.52	4712.15	4956.71	4889.2	4879.26	4692.44	4817.77	4718.81	4659.3	4394.43
ENSMUSG00000062825	Actg1	11	120236516	120239368	2853	-	protein_coding	178.798	185.447	172.149	-0.0492892	0.317432		218.579	172.567	176.654	167.414	192.02	180.797	171.1	171.505	175.19	162.156
ENSMUSG00000040495	Chrm4	2	91757594	91759033	1440	+	protein_coding	400.123	412.022	388.224	-0.0492776	0.317104		320.105	405.531	441.058	455.437	437.979	377.09	382.186	355.953	447.293	378.599
ENSMUSG00000041057	Wdr43	17	71922890	71966026	43137	+	protein_coding	1181.16	1208.55	1153.78	-0.0492602	0.235584		1325.81	1313.66	1216.95	1034.18	1152.12	1224.25	1137.26	1175.45	1135.63	1096.31
ENSMUSG00000027208	Fgf7	2	125876578	125933105	56528	+	protein_coding	46.7087	51.3544	42.0629	-0.0492528	0.199774		68.082	63.6339	47.3387	37.8031	39.9144	45.4574	42.7751	42.8762	34.7894	44.4166
ENSMUSG00000021822	Plau	14	20886728	20893453	6726	+	protein_coding	159.996	166.16	153.832	-0.04925	0.316377		169.608	135.896	162.799	173.714	188.784	158.068	133.905	146.426	166.492	164.271
ENSMUSG00000068794	Col28a1	6	7997808	8192617	194810	-	protein_coding	6186.95	6328.6	6045.29	-0.0492392	0.265754	0.790138	7420.94	6992.18	6022.41	5443.64	5763.85	7310.38	6261.9	6132.1	5460.7	5061.38
ENSMUSG00000030533	Unc45a	7	79975040	79997741	22702	-	protein_coding	2295.22	2339.19	2251.25	-0.0492352	0.135093	0.676125	2252.68	2397.6	2261.87	2360.89	2422.91	2325.56	2297.76	2189.92	2237.71	2205.32
ENSMUSG00000026888	Grb14	2	64742820	64855331	112512	-	protein_coding	872.693	892.108	853.278	-0.0492217	0.254875		879.095	970.687	859.024	881.171	870.564	950.473	873.169	869.659	756.67	816.42
ENSMUSG00000070808	Bicra	7	15704597	15781846	77250	-	protein_coding	897.435	918.163	876.707	-0.0491876	0.248018		990.176	952.352	943.31	872.17	832.808	833.73	901.996	990.197	846.129	811.485
ENSMUSG00000026965	Anapc2	2	25162490	25175927	13438	+	protein_coding	3804.92	3877.38	3732.46	-0.0491824	0.0976037	0.626619	3711.07	3802.94	3782.48	3990.02	4100.39	3760.57	3826.51	3602.41	3719.99	3752.85
ENSMUSG00000080364	Gm25777	16	18058581	18058706	126	-	snoRNA	12.7626	16.1848	9.34042	-0.0491554	0.0402472		11.9442	17.2567	20.7828	12.601	18.339	11.3644	9.29892	12.9438	7.45488	5.64021
ENSMUSG00000040177	2310057M21Rik	7	130939949	130964488	24540	-	protein_coding	739.704	756.77	722.637	-0.0491435	0.258748		855.206	742.036	733.173	715.558	737.876	747.981	734.615	703.817	728.093	698.68
ENSMUSG00000118669	Arvcf	16	18166046	18225826	59781	+	protein_coding	3981.86	4057.11	3906.62	-0.0491304	0.127009	0.664184	4086.12	3891.38	4265.1	3995.42	4047.53	3987.85	4062.7	3911.44	3932.45	3638.64
ENSMUSG00000086392	Mccc1os	3	36053982	36079255	25274	+	lncRNA	34.6855	38.3337	31.0373	-0.0491212	0.171487		28.6661	37.7489	39.2565	45.0036	40.9931	25.8281	21.3875	31.5504	39.7594	36.6613
ENSMUSG00000038762	Abcf1	17	36267711	36280653	12943	-	protein_coding	2700.27	2749.53	2651.02	-0.0491095	0.1033	0.635643	2720.89	2778.32	2844.94	2744.32	2659.16	2781.17	2720.87	2723.04	2548.33	2481.69
ENSMUSG00000022951	Rcan1	16	92188841	92267755	78915	-	protein_coding	1380.49	1408.66	1352.33	-0.0491012	0.209426		1374.78	1326.61	1470.96	1449.12	1421.81	1382.32	1423.67	1370.42	1323.24	1262
ENSMUSG00000109511	Nup62	7	44465512	44480236	14725	+	protein_coding	1496.9	1526.62	1467.18	-0.0491009	0.136516		1585	1521.82	1581.81	1448.22	1496.25	1487.7	1488.76	1491.77	1435.06	1432.61
ENSMUSG00000097290	1300002E11Rik	16	21613068	21627790	14723	+	lncRNA	159.047	166.095	152	-0.0490486	0.306792		180.358	171.488	136.243	193.516	148.87	123.975	151.572	157.752	165.25	161.451
ENSMUSG00000093910	Zfp853	5	143272793	143279378	6586	-	protein_coding	22.3574	26.8488	17.8659	-0.0490432	0.0783654		20.3052	31.2777	42.7203	21.6017	18.339	19.6293	17.668	14.5617	14.9098	22.5608
ENSMUSG00000104184	Gm37818	11	18834623	18837791	3169	-	TEC	25.8339	29.6307	22.0371	-0.0490185	0.123122		27.4717	36.6704	27.7105	20.7017	35.5993	24.7949	26.037	23.4606	16.1522	19.7407
ENSMUSG00000028048	Gba	3	89110235	89116273	6039	+	protein_coding	1023.84	1044.34	1003.33	-0.0490088	0.184927		1008.09	1006.28	1033.37	1080.09	1093.87	1016.59	984.756	959.456	1034.99	1020.88
ENSMUSG00000105572	Gm43300	3	119521397	119523439	2043	-	TEC	146.498	157.477	135.519	-0.0489904	0.245126		197.08	197.373	160.49	122.41	110.034	141.538	128.325	105.168	166.492	136.07
ENSMUSG00000039623	Ap5z1	5	142449699	142464465	14767	+	protein_coding	821.595	839.749	803.442	-0.048967	0.238801		794.291	883.325	827.85	860.47	832.808	821.333	829.464	770.154	767.853	828.405
ENSMUSG00000039787	Cercam	2	29759176	29772852	13677	+	protein_coding	330.805	339.311	322.299	-0.048941	0.304118		349.966	331.112	357.927	328.527	329.024	344.03	313.374	330.875	324.287	298.931
ENSMUSG00000022146	Osmr	15	6843058	6904450	61393	-	protein_coding	198.456	205.516	191.396	-0.0489363	0.322264		156.469	176.881	198.592	247.52	248.116	173.565	186.908	160.179	214.949	221.378
ENSMUSG00000042616	Oscp1	4	125952358	125985988	33631	+	protein_coding	501.26	513.527	488.993	-0.0489324	0.279864		533.907	493.972	510.334	520.242	509.178	502.098	453.787	464.357	499.477	525.244
ENSMUSG00000028495	Rps6	4	86772897	86775649	2753	-	protein_coding	54.9969	59.5701	50.4237	-0.0489156	0.225616		56.1378	79.812	57.7301	56.7046	47.4657	47.5237	58.5832	57.4379	38.5169	50.0568
ENSMUSG00000085925	Rtl1	12	109555627	109566764	11138	-	protein_coding	557.96	572.932	542.987	-0.0489077	0.306617		650.96	603.983	543.818	504.941	560.959	587.847	509.581	547.683	572.783	497.043
ENSMUSG00000109727	Gm45464	8	91840390	91843299	2910	-	lncRNA	38.2526	43.8392	32.6659	-0.0489055	0.128831		42.9992	55.0056	32.3289	36.0029	52.8596	34.0931	33.4761	26.6965	21.1222	47.9417
ENSMUSG00000030493	Faap24	7	35091577	35096261	4685	-	protein_coding	157.95	164.51	151.389	-0.0489022	0.313933		145.719	166.095	190.509	158.413	161.815	172.532	129.255	162.606	146.613	145.94
ENSMUSG00000018900	Slc22a5	11	53755368	53782486	27119	-	protein_coding	506.197	517.722	494.672	-0.0488775	0.282533		505.24	510.15	540.354	546.344	486.524	487.634	504.932	482.155	525.569	473.072
ENSMUSG00000056553	Ptprn2	12	116449340	117240469	791130	+	protein_coding	2645.1	2706.33	2583.87	-0.0488772	0.233975	0.761656	2507.09	2463.39	2523.96	2861.33	3175.89	2642.73	2610.21	2301.56	2689.97	2674.87
ENSMUSG00000037692	Ahdc1	4	132738571	132805421	66851	+	protein_coding	998.898	1021.08	976.719	-0.0488768	0.261539		961.51	1000.89	1149.98	1013.48	979.52	977.334	987.546	1024.17	1002.68	891.858
ENSMUSG00000030649	Anapc15	7	101512922	101551056	38135	+	protein_coding	208.455	215.254	201.657	-0.048874	0.321905		214.996	207.08	205.519	217.818	230.856	198.36	210.156	204.673	191.342	203.752
ENSMUSG00000030469	Zfp719	7	43229034	43242659	13626	+	protein_coding	480.819	493.578	468.059	-0.0488717	0.291263		492.102	512.307	516.107	471.638	475.736	501.065	444.489	469.211	429.898	495.633
ENSMUSG00000027936	Crtc2	3	90161470	90171432	9963	+	protein_coding	1074.42	1099.4	1049.45	-0.0488716	0.277802		1188.45	1069.91	1099.18	1112.49	1026.99	980.434	980.107	1076.76	1189.05	1020.88
ENSMUSG00000038623	Tm6sf1	7	81508749	81534182	25434	+	protein_coding	380.876	392.982	368.77	-0.0488681	0.32035		434.77	386.118	337.144	407.733	399.144	381.222	326.392	365.661	350.379	420.195
ENSMUSG00000003348	Mob3a	10	80521087	80537811	16725	-	protein_coding	1298.72	1324.94	1272.5	-0.0488005	0.205329		1267.28	1421.52	1327.79	1322.21	1285.89	1293.47	1295.34	1370.42	1208.93	1194.31
ENSMUSG00000037221	Mospd3	5	137594907	137599320	4414	-	protein_coding	617.835	633.472	602.199	-0.0487979	0.277513		650.96	656.832	677.752	611.149	570.667	556.853	635.117	651.233	567.813	599.977
ENSMUSG00000009216	Fam163b	2	27000392	27032503	32112	-	protein_coding	110.677	116.795	104.559	-0.0487842	0.290519		128.998	98.1472	128.161	125.11	103.562	96.0804	99.4985	99.5051	99.3984	128.315
ENSMUSG00000061411	Nol4l	2	153249382	153371891	122510	-	protein_coding	4842.92	4931.59	4754.25	-0.0487546	0.133027	0.676125	4814.71	5004.43	5049.08	4950.4	4839.35	5093.3	4856.83	4930.76	4563.63	4326.74
ENSMUSG00000030376	Slc8a2	7	15863751	15894988	31238	+	protein_coding	1547.35	1583.21	1511.49	-0.048737	0.281579		1390.31	1664.19	1828.89	1531.02	1501.64	1591.01	1600.34	1552.44	1469.85	1343.78
ENSMUSG00000028923	Necap2	4	140793823	140805668	11846	-	protein_coding	611.38	625.101	597.659	-0.0487185	0.274867		610.35	587.805	671.979	626.451	628.921	629.172	579.323	595.413	622.483	561.905
ENSMUSG00000034958	Atcay	10	81040342	81066667	26326	-	protein_coding	3423.66	3492.69	3354.64	-0.0487052	0.179368	0.725134	3201.05	3516.04	3437.25	3600.29	3708.8	3568.41	3321.58	3261.02	3288.85	3333.36
ENSMUSG00000078552	Dcdc2b	4	129502124	129508050	5927	-	protein_coding	62.6706	66.7897	58.5515	-0.0486873	0.250458		65.6932	59.3198	72.74	74.706	61.4897	61.9874	55.7935	45.3031	68.3364	61.3372
ENSMUSG00000026640	Plxna2	1	194300526	194499177	198652	+	protein_coding	6131.4	6241.2	6021.6	-0.048668	0.0582084	0.537954	6402.1	6421.63	6319.14	6165.5	5897.62	6036.54	6256.32	6357.81	5792.44	5664.88
ENSMUSG00000051502	Ufsp1	5	137292891	137293927	1037	+	protein_coding	386.078	396.06	376.096	-0.048659	0.305406		385.798	375.332	424.894	395.132	399.144	388.454	376.606	337.347	388.896	389.174
ENSMUSG00000029480	Dhx37	5	125490922	125511185	20264	-	protein_coding	498.727	511.186	486.267	-0.0486407	0.305779		524.351	473.48	542.663	552.645	462.791	533.091	487.264	480.537	477.112	453.332
ENSMUSG00000098202	B830012L14Rik	12	109642711	109680989	38279	+	lncRNA	27.2452	35.2233	19.2671	-0.048639	0.0337297		29.8605	26.9635	30.0197	77.4063	11.8664	16.53	20.4576	21.8426	19.8797	17.6256
ENSMUSG00000034575	Tent4a	13	69646078	69682736	36659	-	protein_coding	1052.55	1074.76	1030.33	-0.048636	0.237777		1030.79	1128.15	1182.31	1015.28	1017.28	1051.72	1057.29	1020.94	1063.56	958.13
ENSMUSG00000024429	Gnl1	17	36290743	36300354	9612	+	protein_coding	1551.53	1585.62	1517.44	-0.0486141	0.252146		1433.31	1571.43	1752.69	1612.93	1557.74	1606.51	1558.5	1549.21	1385.37	1487.6
ENSMUSG00000067150	Xpo5	17	46513708	46554524	40817	+	protein_coding	2446.02	2491.64	2400.4	-0.0485954	0.0975118	0.626619	2540.54	2454.76	2532.04	2489.6	2441.25	2423.71	2338.68	2457.7	2406.68	2375.23
ENSMUSG00000027318	Adam33	2	130892511	130905734	13224	-	protein_coding	351.497	363.052	339.943	-0.0485683	0.325968		386.993	366.704	367.164	322.226	372.174	318.202	316.163	411.773	355.349	298.226
ENSMUSG00000016181	Utp25	1	192773412	192812580	39169	-	protein_coding	607.063	621.171	592.956	-0.0485626	0.271626		635.432	653.596	601.548	627.351	587.928	608.509	546.777	608.357	597.633	603.502
ENSMUSG00000025858	Get4	5	139238079	139255806	17728	+	protein_coding	706.089	722.531	689.646	-0.0485498	0.244446		759.652	726.937	728.554	709.257	688.253	676.695	699.279	703.817	653.545	714.896
ENSMUSG00000046854	Pip5kl1	2	32464809	32473794	8986	+	protein_coding	176.233	183.023	169.442	-0.0485435	0.323747		187.524	173.645	188.2	184.515	181.233	136.372	183.189	162.606	178.917	186.127
ENSMUSG00000025736	Jmjd8	17	26047841	26050817	2977	+	protein_coding	339.231	348.906	329.557	-0.048543	0.31781		370.271	323.562	346.381	342.928	361.387	303.738	371.027	328.448	328.015	316.557
ENSMUSG00000025658	Cnksr2	X	156604432	156826290	221859	-	protein_coding	607.952	622.945	592.959	-0.0485417	0.293183		603.183	637.418	593.466	575.146	705.513	622.973	586.762	589.75	591.421	573.891
ENSMUSG00000033161	Atp1a1	3	101483535	101512000	28466	-	protein_coding	20851.5	21272.4	20430.6	-0.0485382	0.150411	0.684004	20185.7	19314.5	20019.7	23810.5	23031.7	19705.8	20764.5	17922.2	21781.9	21978.5
ENSMUSG00000052921	Arhgef15	11	68833981	68848306	14326	-	protein_coding	796.667	821.01	772.323	-0.0485313	0.321631		818.179	797.042	1049.53	705.657	734.64	802.736	733.685	935.995	698.274	690.925
ENSMUSG00000028163	Nfkb1	3	135290416	135397308	106893	-	protein_coding	922.886	941.014	904.757	-0.0485213	0.22923		922.094	958.823	983.721	928.875	911.558	965.97	930.822	928.715	889.616	808.664
ENSMUSG00000028931	Kcnab2	4	152475199	152562367	87169	-	protein_coding	9207.99	9415.39	9000.59	-0.0485121	0.209459	0.742664	8153.12	8346.83	9379.99	10860.3	10336.7	8691.66	9006.01	8289.67	9359.6	9656.03
ENSMUSG00000051669	AU021092	16	5029687	5040163	10477	-	protein_coding	117.014	122.649	111.379	-0.0485069	0.306808		109.887	99.2258	128.161	136.811	139.161	87.8154	116.237	100.314	119.278	133.25
ENSMUSG00000002660	Clpp	17	57297305	57303188	5884	+	protein_coding	722.73	738.496	706.964	-0.0484748	0.246054		708.292	787.335	749.337	729.059	718.458	706.656	744.844	689.255	688.334	705.731
ENSMUSG00000039989	Cbx4	11	118968399	118977047	8649	-	protein_coding	861.997	884.206	839.789	-0.0484709	0.29739		777.569	869.304	1014.9	859.569	899.691	800.67	862.01	854.288	801.4	880.577
ENSMUSG00000068115	Ninl	2	150776439	150881302	104864	-	protein_coding	259.561	267.515	251.608	-0.0484617	0.324985		295.022	283.656	277.105	246.62	235.171	239.685	263.16	246.74	270.861	237.594
ENSMUSG00000055745	Rtl6	15	84437599	84442024	4426	-	protein_coding	1813.63	1849.88	1777.37	-0.0484563	0.203297	0.738893	1844.19	1813.03	2094.45	1780.34	1717.4	1869.95	1908.14	1814.55	1659.95	1634.25
ENSMUSG00000024325	Ring1	17	34239766	34243654	3889	-	protein_coding	631.117	646.42	615.815	-0.0484523	0.289518		665.293	606.14	678.906	591.348	690.41	591.979	645.345	604.312	647.332	590.107
ENSMUSG00000009640	Dmap1	4	117531878	117539470	7593	-	protein_coding	657.903	673.516	642.289	-0.048422	0.275456		649.766	675.167	735.482	637.251	669.914	668.431	679.751	605.121	608.815	649.329
ENSMUSG00000013033	Adgrl1	8	84626734	84668583	41850	+	protein_coding	8107.59	8262.39	7952.79	-0.0484113	0.15183	0.687299	7965.6	8051.31	8918.15	8334.67	8042.2	8143.07	8291.85	7862.52	8016.48	7450.01
ENSMUSG00000030741	Spns1	7	125969232	125976622	7391	-	protein_coding	1785.6	1821.06	1750.14	-0.0483983	0.169615	0.714488	1739.08	1766.65	1912.02	1900.05	1787.52	1711.88	1750.99	1795.95	1725.81	1766.09
ENSMUSG00000020007	Il20ra	10	19588318	19635801	47484	+	protein_coding	24.0808	28.2014	19.9602	-0.0483968	0.0943878		19.1108	40.9846	24.2467	24.302	32.363	27.8943	19.5277	16.9887	19.8797	15.5106
ENSMUSG00000049672	Zbtb14	17	69690045	69698194	8150	+	protein_coding	362.589	372.253	352.926	-0.0483955	0.310712		400.131	371.018	401.802	342.028	346.284	361.593	350.569	338.156	370.259	344.053
ENSMUSG00000008206	Cers4	8	4543026	4581680	38655	+	protein_coding	5977.66	6094.93	5860.39	-0.0483879	0.178554	0.725134	6264.74	6029.04	5412.78	6309.51	6458.57	5857.81	5638.87	5470.36	6400.02	5934.91
ENSMUSG00000039536	Stau1	2	166789469	166838219	48751	-	protein_coding	2413.98	2459.63	2368.33	-0.0483869	0.167278	0.710352	2454.54	2354.46	2549.36	2455.4	2484.4	2499.12	2455.85	2422.1	2271.25	2193.33
ENSMUSG00000070552	Mrgprx1	7	47670719	47677345	6627	-	protein_coding	4502.46	4932.41	4072.51	-0.0483745	0.189952	0.73431	5164.68	3457.8	3124.35	6638.94	6276.26	1784.2	3664.71	3489.96	6146.55	5277.12
ENSMUSG00000037005	Xpnpep2	X	47197602	47225858	28257	+	protein_coding	36.8602	40.9188	32.8016	-0.0483691	0.179036		44.1936	44.2202	51.9571	29.7024	34.5205	33.0599	28.8267	46.9211	29.8195	25.3809
ENSMUSG00000023232	Serinc2	4	130147288	130172998	25711	-	protein_coding	121.694	127.317	116.071	-0.04836	0.312341		132.581	125.111	124.697	121.51	132.688	121.909	95.7789	131.865	113.066	117.739
ENSMUSG00000042073	Abhd14b	9	106324658	106330122	5465	+	protein_coding	364.236	374.239	354.233	-0.0483275	0.31568		383.409	334.348	348.69	429.335	375.411	330.599	356.149	360.807	364.047	359.563
ENSMUSG00000014959	Gorasp2	2	70491920	70542980	51061	+	protein_coding	2241.57	2283.69	2199.45	-0.0482648	0.112876	0.649159	2237.15	2275.72	2317.29	2296.99	2291.3	2142.7	2281.03	2227.94	2165.64	2179.94
ENSMUSG00000086536	Gm12264	11	59666112	59671147	5036	-	lncRNA	56.9605	62.3413	51.5798	-0.0482372	0.204888		70.4709	56.0841	80.8222	39.6032	64.726	56.8218	47.4245	44.4942	58.3966	50.7619
ENSMUSG00000066979	Bub3	7	131161951	131173624	11674	+	protein_coding	1611.03	1643.54	1578.52	-0.0482291	0.162724		1686.52	1590.85	1606.05	1614.73	1719.55	1548.65	1588.26	1537.07	1566.77	1651.88
ENSMUSG00000030882	Dnhd1	7	105300034	105371006	70973	+	protein_coding	300.456	309.578	291.334	-0.048204	0.324515		322.494	307.384	275.95	308.725	333.339	295.473	286.407	316.313	265.891	292.586
ENSMUSG00000030226	Lmo3	6	138339916	138558966	219051	-	protein_coding	76.3906	81.8537	70.9274	-0.0481782	0.246188		77.6374	90.5975	87.7498	81.0065	72.2773	103.312	66.0224	59.0559	57.1541	69.0925
ENSMUSG00000033055	Ankrd54	15	78937294	78947093	9800	-	protein_coding	355.441	367.272	343.609	-0.048178	0.32802		401.326	355.919	420.275	354.629	304.212	323.367	344.06	391.549	309.378	349.693
ENSMUSG00000025237	Parp6	9	59524567	59557568	33002	+	protein_coding	4400.72	4481.96	4319.48	-0.0481717	0.113897	0.649175	4709.61	4508.3	4379.41	4314.05	4498.46	4452.76	4340.74	4202.68	4423.23	4177.98
ENSMUSG00000020231	Dip2a	10	76095263	76181125	85863	-	protein_coding	2875.67	2928.39	2822.94	-0.0481488	0.11702	0.654347	2906.03	3054.43	2836.86	2858.63	2986.03	2828.69	2829.66	2778.86	2912.37	2765.11
ENSMUSG00000000148	Brat1	5	140690766	140705134	14369	+	protein_coding	1207.33	1230.99	1183.67	-0.0481471	0.193598		1262.5	1170.22	1235.42	1243	1243.82	1229.42	1214.44	1164.94	1166.69	1142.85
ENSMUSG00000020128	Vps54	11	21189281	21271136	81856	+	protein_coding	1416.51	1443.61	1389.4	-0.0481419	0.172247		1475.11	1481.92	1429.4	1364.51	1467.12	1446.37	1419.02	1383.36	1379.15	1319.1
ENSMUSG00000022791	Tnk2	16	32462692	32502311	39620	+	protein_coding	2067.37	2109.17	2025.58	-0.0481198	0.20951	0.742664	2028.13	1962.94	2248.01	2161.07	2145.67	1906.11	2106.21	1969.88	2137.07	2008.62
ENSMUSG00000002763	Pex6	17	47022389	47036467	14079	+	protein_coding	1406.62	1437.09	1376.16	-0.0480999	0.237146		1452.42	1387	1579.5	1339.31	1427.21	1470.13	1453.42	1364.76	1227.57	1364.93
ENSMUSG00000039477	Tnrc18	5	142710416	142803417	93002	-	protein_coding	3863.32	3940.09	3786.55	-0.0480862	0.170443	0.715986	4179.28	4028.35	4267.41	3826.21	3399.19	4015.75	3958.55	3767.44	3671.53	3519.49
ENSMUSG00000017210	Med24	11	98595417	98620261	24845	-	protein_coding	2129	2168.86	2089.14	-0.0480327	0.135609	0.676125	2060.38	2161.4	2219.15	2250.18	2153.22	2056.95	2145.26	2072.62	2086.12	2084.76
ENSMUSG00000045980	Tmem104	11	115078313	115137849	59537	+	protein_coding	500.051	512.851	487.25	-0.0480309	0.311299		429.992	483.186	534.581	565.246	551.25	494.866	486.334	476.492	501.962	476.597
ENSMUSG00000032840	Spring1	5	118383292	118404158	20867	+	protein_coding	904.74	923.007	886.472	-0.0479972	0.215082		928.066	946.959	885.58	907.273	947.157	898.817	872.239	859.951	909.496	891.858
ENSMUSG00000035202	Lars2	9	123195992	123291731	95740	+	protein_coding	5883.28	6888.09	4878.47	-0.0479728	0.101875	0.635157	7694.47	3125.61	8516.35	10029.5	5074.52	4969.32	4483.01	4980.92	4804.67	5154.44
ENSMUSG00000079003	Samd1	8	84724130	84727038	2909	+	protein_coding	751.823	771.612	732.033	-0.0479521	0.302222		795.485	751.743	902.899	705.657	702.277	681.861	799.707	808.176	659.757	710.666
ENSMUSG00000059669	Taf1b	12	24548358	24608538	60181	+	protein_coding	508.351	520.081	496.621	-0.0479387	0.283315		536.295	512.307	468.769	549.044	533.989	490.733	497.492	478.919	506.932	509.029
ENSMUSG00000055932	Fto	8	92040153	92395067	354915	+	protein_coding	3177.1	3237.84	3116.35	-0.0479213	0.175312	0.722333	3105.5	3134.24	3499.6	3304.17	3145.68	3244.01	3223.94	3159.89	2974.5	2979.44
ENSMUSG00000107283	Mpv17	5	31297998	31311595	13598	-	protein_coding	550.791	562.805	538.777	-0.0478991	0.271606		532.712	571.627	542.663	571.546	595.479	520.694	523.529	537.166	575.268	537.23
ENSMUSG00000020905	Usp43	11	67745349	67812979	67631	-	protein_coding	52.3975	56.6137	48.1814	-0.0478716	0.226159		53.749	50.6914	71.5854	53.1043	53.9383	43.3912	60.443	46.1121	52.1842	38.7764
ENSMUSG00000007122	Casq1	1	172037461	172047435	9975	-	protein_coding	45.821	55.6679	35.9741	-0.0478532	0.0708046		70.4709	31.2777	51.9571	29.7024	94.9314	21.6956	24.1772	50.1571	42.2443	41.5965
ENSMUSG00000040618	Pck2	14	55777723	55788699	10977	+	protein_coding	1026.39	1050.42	1002.35	-0.047825	0.275413		947.177	945.881	1069.16	1197.1	1092.79	899.85	1040.55	948.939	1027.53	1094.9
ENSMUSG00000031976	Urb2	8	124748247	124775244	26998	+	protein_coding	667.426	681.128	653.724	-0.0477985	0.243564		687.987	708.602	691.607	661.553	655.89	679.795	679.751	675.502	623.725	609.847
ENSMUSG00000039463	Slc9a8	2	167263632	167318920	55289	+	protein_coding	1307.45	1332.56	1282.33	-0.047734	0.172672		1360.45	1320.13	1301.24	1378.91	1302.07	1240.78	1283.25	1273.34	1317.03	1297.25
ENSMUSG00000025937	Lactb2	1	13693554	13730770	37217	-	protein_coding	438.84	448.733	428.947	-0.047734	0.325658		434.77	388.275	437.594	514.842	468.185	364.692	361.728	361.616	560.359	496.338
ENSMUSG00000020740	Gga3	11	115475081	115494877	19797	-	protein_coding	2143.85	2183.81	2103.88	-0.0477324	0.141298	0.678983	2085.46	2165.71	2259.56	2176.38	2231.97	2051.78	2167.58	2075.85	2145.76	2078.42
ENSMUSG00000012819	Cdh23	10	60138527	60532269	393743	-	protein_coding	37.6589	43.5037	31.8141	-0.0476717	0.120069		37.0271	28.0421	72.74	49.504	30.2055	29.9606	31.6163	31.5504	28.577	37.3664
ENSMUSG00000003308	Keap1	9	21141026	21150657	9632	-	protein_coding	1201.98	1227.68	1176.27	-0.0476621	0.24296		1169.34	1228.46	1296.62	1198	1245.98	1115.77	1290.69	1165.75	1138.11	1171.05
ENSMUSG00000069631	Strada	11	106054156	106092994	38839	-	protein_coding	920.515	939.569	901.46	-0.0476505	0.230184		948.371	956.666	927.146	975.679	889.982	860.591	878.748	908.49	928.133	931.339
ENSMUSG00000032120	C2cd2l	9	44220534	44231582	11049	-	protein_coding	1341.38	1367.85	1314.91	-0.047636	0.216453		1305.5	1314.74	1409.77	1444.62	1364.64	1327.56	1387.4	1286.29	1302.12	1271.16
ENSMUSG00000025227	Mfsd13a	19	46329560	46363691	34132	+	protein_coding	303.024	311.625	294.424	-0.0476242	0.330115		272.328	297.677	330.216	321.326	336.575	282.043	318.023	276.673	300.68	294.701
ENSMUSG00000031730	Dhodh	8	110317975	110335305	17331	-	protein_coding	387.904	398.484	377.323	-0.0476227	0.315858		440.742	400.139	430.667	357.329	363.544	375.024	368.237	389.122	382.684	371.549
ENSMUSG00000111933	Gm36660	12	80065189	80128208	63020	-	lncRNA	20.8467	24.8745	16.8188	-0.0476221	0.0771886		31.055	15.0996	24.2467	27.0022	26.9692	18.5962	10.2288	8.89883	27.3346	19.0357
ENSMUSG00000002372	Ranbp3	17	56980294	57018764	38471	+	protein_coding	2079.59	2119.67	2039.51	-0.0476116	0.179196	0.725134	2146.38	2123.65	2273.41	2054.87	2000.03	2025.95	2006.71	2092.03	2128.37	1944.46
ENSMUSG00000037617	Spag1	15	36178245	36235767	57523	+	protein_coding	246.51	257.359	235.661	-0.0476004	0.328802		280.689	281.499	287.496	172.814	264.298	222.121	263.16	260.493	201.282	231.248
ENSMUSG00000038290	Smg6	11	74816649	75055274	238626	+	protein_coding	1088.6	1110.07	1067.14	-0.0475752	0.201379		1131.12	1088.25	1152.29	1116.09	1062.58	1101.31	1057.29	1117.21	1031.26	1028.63
ENSMUSG00000030083	Abtb1	6	88812896	88818966	6071	-	protein_coding	896.808	915.299	878.316	-0.0475444	0.243855		967.482	919.996	861.334	944.176	883.51	868.856	859.221	838.108	919.435	905.958
ENSMUSG00000022516	Nudt16l1	16	4756625	4758896	2272	+	protein_coding	876.723	894.792	858.655	-0.047538	0.243378		840.873	898.425	907.518	941.476	885.667	888.486	856.431	888.265	822.522	837.571
ENSMUSG00000110125	Gm33148	7	142145481	142174541	29061	+	lncRNA	61.9963	67.0131	56.9795	-0.047533	0.239371		68.082	75.4979	50.8025	68.4055	72.2773	40.2918	62.3028	64.7188	53.4267	64.1573
ENSMUSG00000020627	Klhl29	12	5127472	5425682	298211	-	protein_coding	1426.86	1458.89	1394.84	-0.0475163	0.266607		1321.03	1323.37	1576.03	1513.02	1560.97	1322.4	1383.68	1450.51	1408.97	1408.64
ENSMUSG00000055240	Zfp101	17	33579481	33613615	34135	-	protein_coding	507.263	519.442	495.084	-0.047505	0.301121		576.906	512.307	475.696	522.042	510.256	492.8	478.895	482.964	513.144	507.619
ENSMUSG00000103785	Gm35025	9	108701137	108702297	1161	-	lncRNA	31.0422	35.2078	26.8765	-0.0474652	0.148005		25.0829	34.5133	31.1743	37.8031	47.4657	20.6625	22.3174	36.4043	26.0921	28.9061
ENSMUSG00000050010	Shisa3	5	67765225	67780895	15671	+	protein_coding	580.021	602.801	557.241	-0.0474142	0.336145		625.877	675.167	805.913	430.235	476.815	518.628	606.29	752.356	500.72	408.21
ENSMUSG00000037376	Trmt6	2	132646127	132657975	11849	-	protein_coding	585.809	602.846	568.772	-0.0474053	0.32871		661.71	690.266	569.219	493.24	599.794	586.814	609.08	533.93	542.964	571.071
ENSMUSG00000022999	Lmbr1l	15	98801798	98816112	14315	-	protein_coding	1051.33	1071.53	1031.12	-0.0473923	0.229848		1069.01	1026.77	956.011	1181.8	1124.07	985.599	957.789	938.422	1170.42	1103.37
ENSMUSG00000020155	Kcnmb1	11	33913013	33923641	10629	+	protein_coding	68.5603	73.3348	63.7858	-0.0473916	0.249836		57.3323	56.0841	87.7498	79.2064	86.3013	61.9874	56.7234	59.8649	83.2462	57.1071
ENSMUSG00000035941	Ibtk	9	85569413	85631387	61975	-	protein_coding	1092.81	1117	1068.62	-0.0473831	0.282723		1145.45	1236.01	1102.65	1040.48	1060.43	1163.3	1021.02	1024.17	1130.66	1003.96
ENSMUSG00000038542	Pcid2	8	13127189	13155459	28271	-	protein_coding	814.842	832.136	797.548	-0.0473744	0.243523		842.067	850.969	857.87	797.464	812.311	848.194	838.763	774.198	735.548	791.039
ENSMUSG00000052533	Nup188	2	30176409	30234278	57870	+	protein_coding	1183.7	1206	1161.39	-0.0473679	0.192542		1248.17	1230.62	1292	1117.89	1141.33	1201.52	1229.32	1211.05	1124.44	1040.62
ENSMUSG00000055415	Atp10b	11	43040704	43153112	112409	+	protein_coding	589.279	607.591	570.966	-0.0473669	0.336883		728.597	674.088	521.88	526.543	586.849	543.423	601.64	579.233	608.815	521.719
ENSMUSG00000004929	Thop1	10	80905869	80918393	12525	+	protein_coding	1511.17	1541.14	1481.19	-0.0473668	0.208248		1453.61	1585.46	1537.93	1558.03	1570.68	1362.69	1538.97	1493.39	1528.25	1482.67
ENSMUSG00000035632	Cnot3	7	3648267	3664108	15842	+	protein_coding	936.774	957.508	916.04	-0.0473529	0.248396		1009.29	998.729	1019.51	882.971	877.037	868.856	967.088	1011.23	867.251	865.772
ENSMUSG00000046613	Vwa5b2	16	20408221	20424127	15907	+	protein_coding	6710.62	6831.79	6589.45	-0.047334	0.116077	0.652359	6884.65	6817.46	6246.4	7091.67	7118.78	6524.17	6447.87	6149.9	6970.31	6854.97
ENSMUSG00000018537	Pcgf2	11	97579649	97591323	11675	-	protein_coding	1302.94	1330.67	1275.21	-0.0473158	0.259467		1281.61	1391.32	1466.35	1333.91	1180.17	1252.14	1296.27	1389.03	1249.94	1188.67
ENSMUSG00000028348	Cavin4	4	48663514	48673502	9989	+	protein_coding	74.8913	79.5885	70.1942	-0.047292	0.273432		94.3593	78.7335	71.5854	64.8052	88.4588	71.2855	67.8821	77.6625	77.0338	57.1071
ENSMUSG00000044786	Zfp36	7	28076209	28079678	3470	-	protein_coding	174.932	181.537	168.326	-0.047284	0.331337		179.163	157.467	185.891	184.515	200.651	151.869	166.451	175.55	202.524	145.235
ENSMUSG00000000142	Axin2	11	108811175	108841609	30435	+	protein_coding	259.87	270.791	248.949	-0.0472816	0.327077		266.356	242.672	320.98	316.826	207.123	242.784	247.351	287.19	224.889	242.529
ENSMUSG00000031189	Aff2	X	68403900	68911643	507744	+	protein_coding	352.589	362.211	342.966	-0.0472787	0.331418		408.492	363.468	339.453	344.728	354.914	317.169	339.411	331.684	383.926	342.642
ENSMUSG00000037933	Bicd2	13	49495061	49540502	45442	+	protein_coding	5527.74	5623.64	5431.84	-0.0472639	0.0814623	0.591039	5739.2	5825.2	5756.85	5251.02	5545.94	5805.12	5703.96	5565.82	5010.92	5073.37
ENSMUSG00000005469	Prkaca	8	84699622	84723072	23451	+	protein_coding	3885.14	3961.79	3808.49	-0.0472592	0.205193	0.739291	3582.07	3887.06	4151.95	4134.93	4052.93	3877.31	3970.64	3784.43	3667.8	3742.28
ENSMUSG00000030060	Hmces	6	87890917	87913611	22695	+	protein_coding	361.789	372.594	350.985	-0.0472304	0.335659		360.715	344.055	446.831	378.031	333.339	359.527	346.85	359.189	330.5	358.858
ENSMUSG00000028703	Lrrc41	4	115932466	115954240	21775	+	protein_coding	1059.47	1083.37	1035.56	-0.0472191	0.273231		1174.12	1116.29	1077.24	963.978	1085.24	964.937	1064.73	1066.24	1077.23	1004.66
ENSMUSG00000041870	Ankrd13a	5	114912738	114944261	31524	+	protein_coding	1932.28	1966.84	1897.72	-0.0472081	0.138595	0.676125	2022.16	2007.17	2029.79	1872.15	1902.94	2020.79	1909.07	1985.25	1826.45	1747.05
ENSMUSG00000040464	Gtpbp10	5	5587454	5609538	22085	-	protein_coding	137.987	144.732	131.242	-0.0472061	0.3196		145.719	160.703	158.181	124.21	134.846	116.743	112.517	153.707	132.945	140.3
ENSMUSG00000044864	Ankrd50	3	38503408	38538993	35586	-	protein_coding	3819.66	3889.95	3749.38	-0.0471683	0.161076	0.70048	3909.34	3810.49	3886.39	3804.61	4038.9	3801.89	3818.14	3691.4	3944.87	3490.58
ENSMUSG00000039683	Sdk1	5	141227245	142201341	974097	+	protein_coding	1157.21	1184.23	1130.18	-0.0471654	0.321328		1109.62	1184.24	1349.73	1259.2	1018.36	1176.73	1228.39	1270.11	1012.62	963.065
ENSMUSG00000018861	Fdxr	11	115158850	115167876	9027	-	protein_coding	501.747	513.801	489.693	-0.0471609	0.304812		486.13	496.129	535.736	531.043	519.965	432.878	506.791	499.144	511.902	497.748
ENSMUSG00000040770	Il25	14	55170152	55173294	3143	+	protein_coding	61.954	66.6422	57.2657	-0.0471444	0.25569		94.3593	64.7125	63.5031	51.3041	59.3322	55.7886	63.2327	59.0559	54.6691	53.582
ENSMUSG00000038366	Lasp1	11	97689826	97729590	39765	+	protein_coding	3631.15	3710.36	3551.94	-0.0471341	0.280822	0.802749	3384.99	3554.87	4224.69	3842.41	3544.83	3465.09	3805.12	3694.63	3529.89	3264.97
ENSMUSG00000110575	6330537M06Rik	8	71219223	71220864	1642	+	TEC	45.3831	49.5069	41.2592	-0.0471196	0.21931		59.7211	45.2987	47.3387	53.1043	42.0719	44.4243	50.2142	38.8313	29.8195	43.0066
ENSMUSG00000028782	Adgrb2	4	129878663	129916426	37764	+	protein_coding	1377.53	1412.82	1342.24	-0.0471179	0.319442		1270.86	1403.18	1705.35	1322.21	1362.48	1291.4	1418.09	1265.25	1372.94	1363.52
ENSMUSG00000052675	Zfp112	7	23811739	23827377	15639	+	protein_coding	304.278	313.122	295.434	-0.0471157	0.334207		305.772	340.819	288.651	302.424	327.945	297.539	269.669	303.369	290.74	315.852
ENSMUSG00000028613	Lrp8	4	107659066	107734037	74972	+	protein_coding	4626.91	4710.8	4543.03	-0.0470906	0.145112	0.680768	4608.08	4727.25	4886.28	4531.87	4800.51	4706.91	4590.88	4528.7	4670.48	4218.17
ENSMUSG00000002014	Ssr4	X	72830634	72834436	3803	+	protein_coding	1130.83	1155.19	1106.47	-0.0470782	0.231991		1138.28	1159.43	1193.86	1099.89	1184.49	1097.18	1067.52	1118.02	1067.29	1182.33
ENSMUSG00000051499	Zfp786	6	47796200	47807801	11602	-	protein_coding	160.417	166.339	154.495	-0.0470694	0.338139		160.053	169.331	152.408	166.513	183.39	171.498	160.871	143.19	140.4	156.516
ENSMUSG00000086965	Rtl10	16	18317651	18320408	2758	+	protein_coding	36.5115	41.4525	31.5704	-0.0470686	0.151916		47.7769	47.4558	54.2663	40.5033	17.2603	28.9274	41.8452	38.8313	18.6372	29.6111
ENSMUSG00000032500	Dclk3	9	111268149	111318186	50038	+	protein_coding	1292.37	1321.22	1263.53	-0.0470638	0.294997		1186.06	1259.74	1379.75	1360.91	1419.66	1345.13	1298.13	1234.51	1303.36	1136.5
ENSMUSG00000036452	Arhgap26	18	39126198	39509337	383140	+	protein_coding	3495.91	3570.86	3420.96	-0.0470637	0.26199	0.786364	3640.6	3451.33	3227.11	3596.69	3938.58	3699.61	3352.26	3112.16	3603.19	3337.59
ENSMUSG00000032180	Tmed1	9	21418849	21421548	2700	-	protein_coding	454.251	464.915	443.587	-0.0470606	0.307638		482.546	457.301	494.17	469.838	420.719	465.938	432.4	431.998	449.778	437.821
ENSMUSG00000024477	Pggt1b	18	46368418	46414060	45643	-	protein_coding	1299.4	1328.98	1269.81	-0.0470559	0.285665		1445.25	1468.97	1180	1285.3	1265.39	1306.9	1233.04	1272.53	1244.97	1291.61
ENSMUSG00000021294	Kif26a	12	112112642	112148181	35540	+	protein_coding	364.134	374.513	353.755	-0.0470524	0.338435		353.549	336.505	412.193	358.229	412.089	379.156	385.905	338.965	340.44	324.312
ENSMUSG00000032899	Styk1	6	131276105	131330560	54456	-	protein_coding	26.3349	29.5141	23.1558	-0.0470338	0.16104		34.6382	33.4348	30.0197	27.9023	21.5753	25.8281	24.1772	25.0785	22.3646	18.3307
ENSMUSG00000005150	Wdr83	8	85801664	85807935	6272	-	protein_coding	643.872	662.956	624.789	-0.0470207	0.33739		671.265	739.879	576.147	643.552	683.938	677.729	604.43	593.795	542.964	705.026
ENSMUSG00000011256	Adam19	11	45946819	46038170	91352	+	protein_coding	4274.29	4360.09	4188.5	-0.0470017	0.24351	0.771627	4277.22	4375.64	4160.03	4263.64	4723.92	4342.22	4527.65	4163.84	4131.25	3777.53
ENSMUSG00000006576	Slc4a3	1	75522910	75538816	15907	+	protein_coding	2515.56	2561.66	2469.45	-0.0469733	0.142934	0.680768	2628.92	2590.66	2534.35	2497.7	2556.68	2413.38	2402.84	2383.27	2600.51	2547.26
ENSMUSG00000029071	Dvl1	4	155931859	155943760	11902	+	protein_coding	2702.3	2754.23	2650.38	-0.0469556	0.170319	0.715986	2707.75	2770.77	2969.64	2622.81	2700.15	2546.65	2652.98	2671.27	2706.12	2674.87
ENSMUSG00000029335	Bmp3	5	99002274	99032255	29982	+	protein_coding	550.484	565.182	535.785	-0.0469402	0.333708		666.487	514.464	609.63	501.341	533.989	531.025	580.253	617.255	506.932	443.461
ENSMUSG00000062647	Rpl7a	2	26800776	26803330	2555	+	protein_coding	799.601	816.776	782.426	-0.0469324	0.24404		832.512	845.576	863.643	779.463	762.688	757.279	814.586	822.738	750.458	767.068
ENSMUSG00000109847	Gm45278	7	136800217	136803451	3235	+	lncRNA	70.4897	75.3478	65.6316	-0.0469321	0.261043		83.6095	77.655	87.7498	57.6047	70.1198	61.9874	67.8821	55.82	83.2462	59.2222
ENSMUSG00000024855	Pacs1	19	5183186	5323147	139962	-	protein_coding	2143.11	2182.67	2103.56	-0.0468911	0.187064	0.730036	2161.9	2193.75	2369.24	2175.48	2012.98	2189.19	2268.01	2145.43	1964.36	1950.81
ENSMUSG00000046822	Slc39a3	10	80864372	80873260	8889	-	protein_coding	2283.37	2325.98	2240.75	-0.0468689	0.158425	0.700382	2216.85	2243.37	2437.37	2332.09	2400.26	2207.78	2304.27	2185.07	2257.59	2249.03
ENSMUSG00000024589	Nedd4l	18	65020776	65350899	330124	+	protein_coding	3171.81	3232.41	3111.21	-0.0468512	0.196109	0.734474	3129.39	3156.89	3130.13	3324.87	3420.77	3352.48	3051.91	2929.33	3195.66	3026.68
ENSMUSG00000037466	Tedc1	12	113120041	113129668	9628	+	protein_coding	390.709	404.424	376.994	-0.0468413	0.343522		510.018	389.353	392.565	326.726	403.459	404.984	346.85	378.605	375.229	379.304
ENSMUSG00000101872	Gm29237	11	30056394	30058120	1727	+	lncRNA	165.408	172.739	158.078	-0.0468262	0.325939		206.635	181.195	146.635	167.414	161.815	183.896	129.255	151.28	160.28	165.681
ENSMUSG00000041915	Ammecr1l	18	31892879	31915796	22918	+	protein_coding	885.611	902.766	868.456	-0.0467909	0.250426		904.177	954.509	877.498	897.373	880.273	931.877	917.804	872.895	818.794	800.909
ENSMUSG00000018334	Ksr1	11	78904266	79037233	132968	-	protein_coding	1066.73	1087.57	1045.9	-0.0467736	0.195283		1097.67	1118.45	1140.75	1048.58	1032.38	1071.35	1085.18	1088.89	976.589	1007.48
ENSMUSG00000034009	Rxfp1	3	79548918	79645187	96270	-	protein_coding	54.2494	61.1685	47.3303	-0.0467669	0.160236		35.8327	32.3562	53.1117	59.4048	125.137	43.3912	34.406	34.7863	73.3063	50.7619
ENSMUSG00000035125	Gcfc2	6	81900650	81936896	36247	+	protein_coding	225.522	232.766	218.278	-0.0467603	0.344368		252.023	259.928	213.601	243.02	195.257	217.989	225.034	207.909	226.131	214.328
ENSMUSG00000097767	Miat	5	112361094	112377261	16168	-	lncRNA	31219.8	31820.6	30618.9	-0.0467566	0.230617	0.760559	32888.4	33210.4	27963.3	32511.5	32529.1	30282.9	28880.6	28055.6	33476.1	32399.5
ENSMUSG00000019189	Rnf145	11	44409791	44456347	46557	+	protein_coding	5763.72	5867.15	5660.29	-0.0467548	0.1188	0.656424	5938.67	5854.32	5542.09	5844.17	6156.52	5774.12	5730.93	5440.42	5770.08	5585.92
ENSMUSG00000023110	Prmt5	14	54744644	54754982	10339	-	protein_coding	1945.19	1982.18	1908.2	-0.0467432	0.185794	0.730036	1857.33	1981.28	2066.74	2004.46	2001.11	1819.33	1975.09	1945.61	1917.15	1883.83
ENSMUSG00000040888	Gfer	17	24912161	24915130	2970	-	protein_coding	232.622	240.139	225.105	-0.0467087	0.345001		257.995	193.059	254.013	242.12	253.51	227.287	219.455	223.28	234.829	220.673
ENSMUSG00000046807	Lrrc75b	10	75385957	75396164	10208	-	protein_coding	3579.87	3649.93	3509.8	-0.0466807	0.217652	0.747579	3430.38	3476.14	3657.78	3862.21	3823.15	3640.73	3668.43	3396.93	3549.77	3293.18
ENSMUSG00000020994	Pnn	12	59113670	59120784	7115	+	protein_coding	3916.47	3991.86	3841.08	-0.0466735	0.183149	0.728005	4305.89	4287.2	3844.83	3715.5	3805.89	3975.46	3767.92	3947.85	3857.9	3656.26
ENSMUSG00000020918	Kat2a	11	100595572	100603291	7720	-	protein_coding	1673.23	1707.24	1639.23	-0.046672	0.240358	0.768451	1577.83	1739.69	1886.62	1707.44	1624.62	1612.7	1707.28	1626.87	1611.5	1637.77
ENSMUSG00000031808	Slc27a1	8	72021526	72039946	18421	+	protein_coding	2397.82	2443.28	2352.35	-0.0466641	0.169722	0.714488	2394.82	2442.9	2500.87	2512.1	2365.73	2212.95	2317.29	2335.54	2381.83	2514.12
ENSMUSG00000020780	Srp68	11	116135992	116165043	29052	-	protein_coding	1611.95	1642.55	1581.34	-0.0466445	0.181916		1585	1677.13	1703.04	1589.53	1658.06	1646.8	1587.33	1651.95	1482.28	1538.37
ENSMUSG00000018774	Cd68	11	69555039	69556979	1941	-	protein_coding	102.813	108.99	96.6352	-0.0466211	0.290111		107.498	95.9902	118.924	107.109	115.428	76.4511	99.4985	129.438	93.186	84.6031
ENSMUSG00000042404	Dennd4b	3	90172492	90187976	15485	+	protein_coding	1146.24	1170.08	1122.4	-0.0466163	0.245311		1174.12	1111.98	1231.96	1227.7	1104.66	1077.55	1157.72	1136.62	1090.9	1149.19
ENSMUSG00000009741	Ubp1	9	113760002	113806270	46269	+	protein_coding	2666.83	2716.59	2617.06	-0.0466084	0.17198	0.718662	2857.06	2835.48	2649.81	2619.21	2621.4	2560.08	2585.1	2689.07	2728.49	2522.58
ENSMUSG00000028445	Enho	4	41638144	41640324	2181	-	protein_coding	846.112	866.363	825.861	-0.0465832	0.298703		999.731	853.126	893.662	774.063	811.232	828.565	848.062	796.041	832.462	824.175
ENSMUSG00000020850	Prpf8	11	75377642	75400275	22634	+	protein_coding	7215.26	7337.5	7093.03	-0.0465709	0.0775304	0.578514	7276.42	7390.16	7537.25	7171.78	7311.88	7336.21	7417.75	7267.11	6827.43	6616.67
ENSMUSG00000039738	Slx4	16	3796969	3821634	24666	-	protein_coding	794.58	812.639	776.521	-0.046568	0.306996		776.374	808.906	971.021	766.862	740.034	844.061	781.11	830.827	729.336	697.27
ENSMUSG00000008682	Rpl10	X	73314418	73316741	2324	+	protein_coding	288.796	296.92	280.672	-0.0465548	0.341741		311.744	328.955	317.516	250.22	276.164	301.672	272.458	289.617	290.74	248.874
ENSMUSG00000021268	Meg3	12	109506884	109538160	31277	+	lncRNA	120916	123029	118802	-0.0465494	0.175165	0.722333	125558	120638	109894	126195	132862	112836	110481	108150	131198	131346
ENSMUSG00000079598	Clec2l	6	38640002	38657800	17799	+	protein_coding	662.858	679.768	645.948	-0.04653	0.334199		600.794	603.983	637.341	787.564	769.16	627.106	570.954	504.807	675.909	850.966
ENSMUSG00000044912	Syt16	12	74044435	74320041	275607	+	protein_coding	1455.52	1483.02	1428.02	-0.0465286	0.225933		1592.16	1558.49	1453.64	1377.11	1433.68	1546.58	1470.16	1427.86	1415.18	1280.33
ENSMUSG00000054850	Smim10l2a	X	55419946	55423159	3214	+	protein_coding	620.231	634.159	606.303	-0.0465281	0.285837		637.821	669.774	648.887	572.446	641.866	647.768	637.906	612.401	545.449	587.991
ENSMUSG00000063480	Snu13	15	81924726	81931799	7074	-	protein_coding	157.393	163.375	151.41	-0.0465159	0.344178		164.83	158.546	166.263	155.713	171.524	133.273	141.344	165.842	156.553	160.041
ENSMUSG00000028811	Yars	4	129083553	129113400	29848	+	protein_coding	2980.94	3033.17	2928.71	-0.0464884	0.0965836	0.623673	3078.03	3116.98	3034.3	2999.04	2937.48	3048.75	2954.27	2881.6	2862.67	2896.25
ENSMUSG00000029005	Draxin	4	148182894	148215155	32262	-	protein_coding	891.291	915.09	867.492	-0.0464617	0.339747		906.566	1128.15	824.386	901.873	814.469	982.5	928.963	836.49	760.398	829.11
ENSMUSG00000040524	Zfp609	9	65599673	65734846	135174	-	protein_coding	1793.91	1828.56	1759.26	-0.0464458	0.259811	0.786121	1870.46	1736.45	2035.56	1827.15	1673.17	1918.51	1832.82	1863.9	1636.35	1544.71
ENSMUSG00000052301	Doc2a	7	126446588	126451877	5290	+	protein_coding	299.416	307.873	290.959	-0.0464432	0.343252		352.354	314.934	318.67	293.424	259.983	298.573	343.13	284.763	264.648	263.68
ENSMUSG00000034845	Plvap	8	71950409	71964396	13988	-	protein_coding	573.59	587.173	560.007	-0.0464345	0.335161		561.378	573.784	674.288	591.348	535.068	652.934	565.375	612.401	492.022	477.302
ENSMUSG00000044349	Snhg11	2	158217558	158228071	10514	+	protein_coding	76270.8	77627.2	74914.4	-0.0464173	0.114299	0.649822	79899.7	79880	72994	75477.4	79884.8	75736.2	74363.5	72218.1	76746.8	75507.5
ENSMUSG00000035172	Plekhh3	11	101053505	101062177	8673	-	protein_coding	621.03	634.405	607.655	-0.0463997	0.283809		633.044	611.533	656.969	631.851	638.63	560.986	604.43	617.255	648.575	607.027
ENSMUSG00000026179	Pnkd	1	74324089	74392853	68765	+	protein_coding	3220.3	3283.34	3157.26	-0.0463979	0.207676	0.742664	3049.36	3067.37	3325.26	3469.78	3504.91	3131.4	3287.17	3136.43	3165.84	3065.45
ENSMUSG00000003360	Ddx23	15	98543015	98560775	17761	-	protein_coding	2011.12	2047.98	1974.27	-0.0463752	0.165421	0.706862	2056.79	2024.42	2151.02	1934.26	2073.39	1970.17	2042.04	2021.65	1970.57	1866.91
ENSMUSG00000030447	Cyfip1	7	55491493	55582350	90858	+	protein_coding	2415.99	2463.16	2368.82	-0.0463731	0.19944	0.734673	2546.51	2321.02	2446.6	2453.6	2548.05	2193.32	2467.93	2422.91	2365.68	2394.27
ENSMUSG00000071855	Ccdc112	18	46415218	46444995	29778	-	protein_coding	639.07	653.949	624.192	-0.0463723	0.319079		666.487	740.958	593.466	607.549	661.284	640.536	614.659	648.806	642.362	574.596
ENSMUSG00000036817	Sun1	5	139186392	139235595	49204	+	protein_coding	2962.55	3014.35	2910.75	-0.0463721	0.144042	0.680768	2919.17	3088.94	2921.14	3075.55	3066.93	2822.49	2787.82	2857.33	3170.81	2915.28
ENSMUSG00000019789	Hey2	10	30708355	30718797	10443	-	protein_coding	1468.08	1496.63	1439.54	-0.0463626	0.223411		1651.89	1711.64	1521.77	1330.31	1267.55	1611.67	1510.15	1528.98	1309.57	1237.32
ENSMUSG00000030600	Lrfn1	7	28151405	28167667	16263	+	protein_coding	1468.45	1499.49	1437.42	-0.0463458	0.277407		1559.91	1347.1	1664.94	1511.22	1414.26	1455.67	1522.23	1422.2	1416.43	1370.57
ENSMUSG00000021594	Srd5a1	13	69721568	69759561	37994	-	protein_coding	535.233	547.77	522.697	-0.046341	0.316403		557.795	526.328	568.064	574.246	512.414	531.025	577.463	491.054	495.75	518.194
ENSMUSG00000033632	AW554918	18	25302056	25600378	298323	+	protein_coding	526.829	538.84	514.817	-0.0463397	0.298193		553.017	543.585	550.745	513.942	532.911	516.561	478.895	516.132	533.024	529.474
ENSMUSG00000058626	Capn11	17	45941130	45970251	29122	-	protein_coding	19.8181	30.7843	8.852	-0.0463291	0.00485787		65.6932	25.885	15.0098	38.7031	8.63013	25.8281	4.64946	4.04492	6.2124	3.52513
ENSMUSG00000027810	Eif2a	3	58433242	58464922	31681	+	protein_coding	1220.66	1244.28	1197.04	-0.0463211	0.188112		1238.62	1218.75	1212.33	1242.1	1309.62	1173.63	1180.03	1207.01	1202.72	1221.81
ENSMUSG00000026659	Dusp12	1	170701067	170713109	12043	-	protein_coding	219.307	227.289	211.324	-0.0463152	0.347271		237.69	208.158	262.095	189.015	239.486	221.088	189.698	221.662	216.192	207.983
ENSMUSG00000030787	Lyve1	7	110449814	110462446	12633	-	protein_coding	347.72	360.75	334.69	-0.0463152	0.343981		304.578	358.076	387.946	433.835	319.315	323.367	286.407	397.212	332.985	333.477
ENSMUSG00000087298	Gm9392	7	46470288	46470841	554	-	processed_pseudogene	18.2039	23.8668	12.5411	-0.0463068	0.0346129		59.7211	17.2567	15.0098	14.4012	12.9452	16.53	15.8082	12.1348	11.1823	7.05026
ENSMUSG00000079557	Marchf2	17	33904666	33937644	32979	-	protein_coding	1924.09	1960.37	1887.81	-0.0463057	0.173549	0.720877	1946.91	1905.78	1869.3	2043.17	2036.71	1789.37	1835.61	1766.01	1940.75	2107.32
ENSMUSG00000025077	Dclre1a	19	56517599	56536675	19077	-	protein_coding	302.823	311.486	294.161	-0.0462865	0.341826		321.299	327.877	324.443	308.725	275.085	283.076	302.215	284.763	287.013	313.736
ENSMUSG00000041895	Wipi1	11	109464157	109502793	38637	-	protein_coding	884.695	902.331	867.059	-0.0462699	0.266103		955.538	884.404	929.455	923.475	818.784	926.711	859.221	894.737	847.372	807.254
ENSMUSG00000046753	Ccdc66	14	27203047	27230417	27371	-	protein_coding	426.97	436.589	417.351	-0.0462542	0.308577		438.353	434.652	445.677	433.835	430.428	411.183	401.714	412.582	441.08	420.195
ENSMUSG00000028456	Unc13b	4	43058953	43264871	205919	+	protein_coding	4275.17	4349.14	4201.2	-0.0462439	0.0949473	0.620593	4421.75	4612.92	4247.78	4225.84	4237.39	4342.22	4226.36	4260.92	4132.49	4044.03
ENSMUSG00000022414	Tab1	15	80017328	80045908	28581	+	protein_coding	928.043	947.057	909.03	-0.0462433	0.239208		969.871	1000.89	919.064	925.275	920.188	880.221	920.593	954.602	885.888	903.843
ENSMUSG00000026657	Frmd4a	2	4022528	4618854	596327	+	protein_coding	4705.79	4788.01	4623.57	-0.0462403	0.123093	0.656608	4809.94	4754.21	4938.24	4642.58	4795.12	4635.62	4720.13	4637.1	4794.73	4330.27
ENSMUSG00000018659	Pnpo	11	96828651	96834812	6162	-	protein_coding	418.383	433.688	403.079	-0.0462155	0.350021		525.546	465.93	431.821	354.629	390.513	435.978	418.452	370.515	344.167	446.281
ENSMUSG00000064262	Gimap8	6	48624168	48637809	13642	+	protein_coding	150.203	156.214	144.191	-0.0462058	0.340252		185.135	180.116	142.016	126.01	147.791	161.167	143.203	146.426	145.37	124.79
ENSMUSG00000015981	Stk32c	7	138683554	138793223	109670	-	protein_coding	1514.49	1542.1	1486.88	-0.0462038	0.189435		1487.06	1508.88	1539.09	1588.63	1586.87	1557.95	1488.76	1444.04	1488.49	1455.17
ENSMUSG00000021365	Nedd9	13	41463057	41640838	177782	-	protein_coding	923.881	941.86	905.902	-0.0461887	0.240141		941.204	915.681	951.393	927.975	973.047	862.658	893.627	904.445	974.105	894.678
ENSMUSG00000091475	Cerox1	17	25789332	25794017	4686	+	lncRNA	159.232	164.889	153.575	-0.0461549	0.346409		143.331	168.252	170.881	157.513	184.469	158.068	132.045	146.426	172.705	158.631
ENSMUSG00000005907	Pex1	5	3646066	3687232	41167	+	protein_coding	765.254	780.715	749.793	-0.0461373	0.246321		787.124	808.906	800.14	742.56	764.845	791.372	775.53	766.109	693.304	722.651
ENSMUSG00000020866	Cacna1g	11	94299217	94365024	65808	-	protein_coding	596.921	622.683	571.158	-0.0461368	0.342597		601.989	648.203	974.485	451.837	436.9	663.265	569.094	743.457	443.565	436.411
ENSMUSG00000021144	Mta1	12	113061898	113100826	38929	+	protein_coding	1594.79	1631.35	1558.23	-0.04613	0.319731		1506.17	1665.27	1898.17	1702.04	1385.14	1595.14	1625.45	1705.34	1463.64	1401.59
ENSMUSG00000051335	Gfod1	13	43348721	43457648	108928	-	protein_coding	2053	2097.12	2008.88	-0.046122	0.263655	0.78898	1958.85	1945.69	1973.22	2269.08	2338.77	2039.38	2122.01	1831.54	2046.36	2005.09
ENSMUSG00000028116	Myoz2	3	122799855	122828664	28810	-	protein_coding	23.4924	27.8762	19.1085	-0.0461051	0.0957438		27.4717	32.3562	31.1743	11.7009	36.6781	19.6293	26.037	21.0336	16.1522	12.6905
ENSMUSG00000062168	Ppef1	X	159406090	159518761	112672	-	protein_coding	3165.55	3223.71	3107.39	-0.0460843	0.209227	0.742664	3239.27	3319.75	3078.17	3178.16	3303.18	3390.71	3108.63	3112.97	3066.44	2858.17
ENSMUSG00000003662	Ciao1	2	127082858	127089736	6879	-	protein_coding	1227.02	1256.65	1197.39	-0.0460813	0.326009		1379.56	1245.72	1069.16	1267.3	1321.49	1293.47	1201.42	1054.11	1207.69	1230.27
ENSMUSG00000034145	Tmem63c	12	87068114	87136817	68704	+	protein_coding	2007.12	2046.07	1968.16	-0.0460654	0.202989	0.738893	2044.85	1915.49	1882	2170.08	2217.94	1992.89	1976.02	1901.92	1986.73	1983.24
ENSMUSG00000032077	Bud13	9	46194306	46210408	16103	+	protein_coding	275.901	284.337	267.465	-0.0460597	0.349737		281.884	282.578	331.371	258.321	267.534	256.214	310.584	270.201	242.284	258.039
ENSMUSG00000021273	Fdft1	14	63382599	63417027	34429	-	protein_coding	3467.84	3529.36	3406.31	-0.0460282	0.115531	0.652359	3615.52	3528.99	3370.28	3606.59	3525.41	3297.73	3380.16	3300.66	3471.49	3581.53
ENSMUSG00000040731	Eif4h	5	134648575	134668344	19770	-	protein_coding	5896.27	5999.27	5793.28	-0.0460108	0.134355	0.676125	5901.64	5907.17	6486.56	5832.47	5868.49	6047.9	6046.16	5844.11	5607.31	5420.94
ENSMUSG00000038481	Cdk19	10	40215560	40359814	144255	+	protein_coding	1495.64	1525.04	1466.24	-0.0460047	0.197177		1558.72	1502.41	1565.64	1459.02	1539.4	1502.16	1414.37	1472.35	1425.12	1517.22
ENSMUSG00000030779	Rbbp6	7	122564909	122601780	36872	+	protein_coding	2746.98	2795.6	2698.36	-0.0460038	0.138832	0.676125	2929.92	2837.64	2752.57	2660.62	2797.24	2741.91	2715.29	2681.78	2758.31	2594.49
ENSMUSG00000063511	Snrnp70	7	45025877	45045166	19290	-	protein_coding	10349	10534.4	10163.6	-0.0460007	0.145089	0.680768	10846.5	10962.3	10244.8	10265.3	10352.9	9705.16	9919.16	10003.9	10459.2	10730.5
ENSMUSG00000031217	Efnb1	X	98179736	98192597	12862	+	protein_coding	1908.28	1946.79	1869.76	-0.0459757	0.252337	0.777496	1994.68	2027.66	2345	1734.44	1632.17	1960.87	2033.67	2100.93	1664.92	1588.42
ENSMUSG00000066151	Fkbp15	4	62218579	62278785	60207	-	protein_coding	2151.31	2192.68	2109.94	-0.0459435	0.203619	0.738893	2177.43	2146.3	1960.52	2344.69	2334.45	2132.37	2114.58	2032.17	2125.88	2144.69
ENSMUSG00000026185	Igfbp5	1	72897091	72914043	16953	-	protein_coding	7625	7979.25	7270.75	-0.0459415	0.322706	0.828945	9353.52	8799.82	8078.75	5833.37	7830.77	10128.7	6685.93	7833.4	6423.62	5282.05
ENSMUSG00000023873	1700010I14Rik	17	9207165	9230781	23617	+	protein_coding	49.6153	54.5336	44.6969	-0.045932	0.211769		48.9713	47.4558	62.3485	67.5055	46.387	39.2587	56.7234	46.9211	29.8195	50.7619
ENSMUSG00000027661	Slc2a10	2	165345707	165361837	16131	+	protein_coding	83.0317	87.771	78.2923	-0.0459264	0.304073		85.9984	76.5764	109.687	84.6068	81.9862	74.3848	83.6903	93.8422	68.3364	71.2076
ENSMUSG00000026321	Tnfrsf11a	1	105708443	105775709	67267	+	protein_coding	124.74	130.09	119.389	-0.0459113	0.327678		123.025	107.854	130.47	141.311	147.791	118.809	123.676	100.314	149.098	105.049
ENSMUSG00000039323	Igfbp2	1	72863662	72891633	27972	+	protein_coding	2559.64	2703.19	2416.09	-0.0459101	0.303192	0.815214	2407.95	2601.44	3152.07	3251.96	2102.52	2008.39	2157.35	3002.14	2410.41	2502.14
ENSMUSG00000049038	Mterf2	10	84955297	84963891	8595	-	protein_coding	232.102	238.497	225.708	-0.0459049	0.34906		246.051	227.572	234.384	238.519	245.959	222.121	222.244	228.134	236.071	219.968
ENSMUSG00000025477	Inpp5a	7	138969025	139159568	190544	+	protein_coding	564.663	576.561	552.765	-0.0458987	0.304831		545.851	596.433	637.341	556.245	546.935	580.615	588.622	586.514	513.144	494.928
ENSMUSG00000063108	Zfp26	9	20339745	20371458	31714	-	protein_coding	1694.09	1730.31	1657.88	-0.045895	0.286004	0.805613	1880.02	1882.05	1562.18	1622.83	1704.45	1646.8	1597.56	1643.86	1734.5	1666.68
ENSMUSG00000066456	Hmgn3	9	82992001	83028738	36738	-	protein_coding	1031.23	1056.86	1005.6	-0.0458882	0.331582		1215.92	1109.82	979.103	967.578	1011.88	997.997	935.472	950.557	1061.08	1082.92
ENSMUSG00000097145	9230114K14Rik	5	52348014	52436376	88363	+	lncRNA	89.2556	94.064	84.4472	-0.0458838	0.31549		96.7482	87.3618	85.4406	97.2079	103.562	84.7161	91.1295	71.1907	75.7913	99.4086
ENSMUSG00000087196	Gm13373	2	28205028	28214062	9035	-	lncRNA	73.5449	78.126	68.9638	-0.0458786	0.292774		85.9984	84.1262	95.832	62.105	62.5685	66.1199	65.0925	75.2356	77.0338	61.3372
ENSMUSG00000019432	Ddx39b	17	35460722	35472683	11962	+	protein_coding	6669.72	6785.05	6554.38	-0.0458574	0.0644683	0.548601	7017.23	7021.3	6882.59	6457.12	6547.03	6511.77	6571.55	6691.11	6573.96	6423.49
ENSMUSG00000072258	Taf1a	1	183170325	183191020	20696	+	protein_coding	360.447	370.41	350.483	-0.0458005	0.344993		413.27	356.997	356.772	358.229	366.781	323.367	382.186	383.459	324.287	339.117
ENSMUSG00000040506	Ambra1	2	91560479	91749194	188716	+	protein_coding	1914.64	1948.67	1880.6	-0.0457966	0.188231	0.730064	1917.05	1973.73	1977.83	1913.55	1961.2	2038.35	1876.52	1858.24	1852.54	1777.37
ENSMUSG00000002803	Btbd6	12	112940102	112942565	2464	+	protein_coding	626.713	639.883	613.544	-0.0457649	0.293367		640.21	658.989	622.331	659.753	618.133	609.543	561.655	624.536	647.332	624.653
ENSMUSG00000034765	Dusp5	19	53517540	53530862	13323	+	protein_coding	276.68	283.873	269.487	-0.0457585	0.346462		274.717	262.085	272.486	323.126	286.952	252.082	251.071	241.886	295.71	306.686
ENSMUSG00000024095	Hnrnpll	17	80336916	80369763	32848	-	protein_coding	1706.34	1740.86	1671.82	-0.0457512	0.225206	0.755193	1907.49	1794.69	1802.33	1612.93	1586.87	1629.23	1684.04	1723.95	1689.77	1632.13
ENSMUSG00000031283	Chrdl1	X	142068670	142177258	108589	-	protein_coding	52.4609	59.7363	45.1854	-0.0457324	0.142565		27.4717	38.8275	79.6676	56.7046	96.0102	25.8281	40.9153	33.9774	59.6391	65.5674
[truncated: 17,382 more rows]

## Sheet: Legend
Dataset EV1
This table reports the processed results of the bulk RNA-Seq performed on E18.5 dorsal root ganglia of control vs WD1 cKO embryos.
