# Supplementary material for: Temporal refinement of Dach1 expression contributes to the development of somatosensory neurons
Source: EMBO J. 2025 Apr 9;44(10):2882–905. doi: 10.1038/s44318-025-00427-y (PMC12084601; doi:10.1038/s44318-025-00427-y)
Supplement: Supplementary file 4 — Dataset EV2 [file 44318_2025_427_MOESM4_ESM.xlsx]

## Sheet: Dataset
gene_id	gene_name	seqnames	start	end	width	strand	gene_biotype	baseMean	baseMean_ctrl	baseMean_adv	log2FoldChange	pvalue	padj	Control-rep1	Control-rep2	Control-rep3	Control-rep4	Advillin-Cre-Dach1-rep1	Advillin-Cre-Dach1-rep2	Advillin-Cre-Dach1-rep3	Advillin-Cre-Dach1-rep4
ENSMUSG00000056296	Synpr	14	8853423	9184983	331561	-	protein_coding	5668.2	9191.1	2145.3	-1.95013	2.63423e-302	4.12047e-298	9102.18	9225.18	9378.95	9058.08	2104.51	2178.92	1920.03	2377.75
ENSMUSG00000022342	Kcnv1	15	44969680	44978316	8637	-	protein_coding	724.012	1242.4	205.626	-2.10679	5.65208e-159	4.42049e-155	1173.93	1310.74	1243.77	1241.15	223.51	149.521	214.798	234.673
ENSMUSG00000055639	Dach1	14	98024289	98407201	382913	-	protein_coding	1843.69	935.27	2752.11	1.43917	2.87995e-157	1.50161e-153	866.567	946.195	963.244	965.072	2936.17	2623.65	2817.57	2631.03
ENSMUSG00000025432	Avil	10	126836578	126856863	20286	+	protein_coding	19442.2	25577	13307.3	-0.909553	1.27967e-128	5.00415e-125	24119.2	26364.8	25978.3	25845.6	13222.2	12895.9	13367.9	13743.4
ENSMUSG00000055409	Nell1	7	49624612	50516356	891745	+	protein_coding	1077.64	1604.73	550.556	-1.38109	3.88655e-106	1.21587e-102	1547.16	1616.31	1573.86	1681.59	517.843	549.522	506.308	628.552
ENSMUSG00000032500	Dclk3	9	111268149	111318186	50038	+	protein_coding	906.303	1344.26	468.35	-1.35786	1.724e-102	4.49446e-99	1309.54	1436.72	1304.6	1326.16	492.503	508.627	451.513	420.758
ENSMUSG00000025105	Bnc1	7	81616401	81642055	25655	-	protein_coding	2023.55	1284.68	2762.41	1.03448	6.36376e-97	1.42203e-93	1228.17	1266.06	1310.24	1334.26	2877.05	2843.46	2752.91	2576.24
ENSMUSG00000050335	Lgals3	14	47605208	47623617	18410	+	protein_coding	409.896	651.457	168.335	-1.59496	1.14552e-90	2.23977e-87	631.522	724.612	617.377	632.317	154.638	163.579	191.783	163.341
ENSMUSG00000024479	Mal2	15	54434588	54466243	31656	+	protein_coding	879.742	1369.41	390.072	-1.48597	1.18253e-79	1.94133e-76	1208.8	1452.8	1404.87	1411.18	363.854	437.062	320.004	439.366
ENSMUSG00000000214	Th	7	142446489	142484865	38377	-	protein_coding	1218.65	607.353	1829.95	1.36238	1.2411e-79	1.94133e-76	706.427	646.88	538.515	537.591	1912.83	1688.18	1882.77	1836.03
ENSMUSG00000010505	Myt1	2	181405125	181469590	64466	+	protein_coding	1415.11	1864.06	966.154	-0.876052	2.21819e-59	3.15427e-56	1859.7	1853.97	1831.85	1910.71	990.203	985.306	863.574	1025.53
ENSMUSG00000112739	Gm20597	10	53374539	53395085	20547	-	lncRNA	142.099	240.525	43.6723	-1.55532	9.14908e-58	1.19258e-54	214.382	248.387	272.637	226.695	48.7305	40.8947	41.6444	43.4197
ENSMUSG00000022860	Chodl	16	78727836	78748621	20786	+	protein_coding	651.952	1198.7	105.208	-1.60245	2.54314e-55	3.05998e-52	1128.73	1308.95	1226.87	1130.24	92.2631	81.7893	158.906	87.8732
ENSMUSG00000029338	Antxr2	5	98030642	98178902	148261	-	protein_coding	7949.08	9240.95	6657.21	-0.462257	1.17963e-54	1.31798e-51	9191.29	9300.23	9389.09	9083.17	6748.2	6552.09	6654.34	6674.23
ENSMUSG00000030669	Calca	7	114230713	114235592	4880	-	protein_coding	10600.8	13114.3	8087.3	-0.664887	1.99572e-54	2.08114e-51	13005	13216.4	13090	13145.9	8465.46	7951.46	7467.5	8464.77
ENSMUSG00000061762	Tac1	6	7554879	7565834	10956	+	protein_coding	2618.64	3391.89	1845.39	-0.810412	6.85899e-51	6.70552e-48	3530.84	3296.05	3149.98	3590.68	1986.25	1853.04	1777.56	1764.7
ENSMUSG00000036251	Trpm8	1	88205383	88317015	111633	+	protein_coding	796.306	1109.04	483.567	-1.03953	3.60998e-50	3.32161e-47	960.843	1103.45	1218.98	1152.9	460.016	494.57	467.952	511.732
ENSMUSG00000024172	St6gal2	17	55752383	55821582	69200	+	protein_coding	1625.82	2230.79	1020.85	-0.988488	1.72121e-48	1.49574e-45	2138.65	2339.13	2059.43	2385.96	999.95	1055.59	885.492	1142.35
ENSMUSG00000034533	Scn10a	9	119437522	119548388	110867	-	protein_coding	31104.2	39789.2	22419.2	-0.767872	1.19962e-47	9.87607e-45	36825.9	42373.3	40049.5	39908	22434.9	21505.5	21090.7	24645.9
ENSMUSG00000071340	Trappc3l	10	33913593	33985811	72219	+	protein_coding	268.714	434.813	102.615	-1.37495	1.0544e-46	8.24647e-44	382.271	496.775	467.539	392.668	131.897	97.1248	82.1929	99.245
ENSMUSG00000024261	Syt4	18	31570861	31580459	9599	-	protein_coding	7888.37	9740.14	6036.59	-0.654305	1.77304e-46	1.32066e-43	9378.55	9873.85	10038	9670.15	5923.03	6342.51	5570.49	6310.33
ENSMUSG00000002228	Ppm1j	3	104688372	104693334	4963	+	protein_coding	3134.52	2418.9	3850.14	0.635253	1.68978e-45	1.20143e-42	2271.67	2398.99	2572.03	2432.92	3724.96	3923.33	3790.74	3961.53
ENSMUSG00000041261	Car8	4	8143362	8239041	95680	-	protein_coding	495.145	708.455	281.834	-1.09934	2.56579e-45	1.74496e-42	636.688	772.86	719.898	704.373	263.794	290.097	249.866	323.58
ENSMUSG00000027419	Pcsk2	2	143388076	143658205	270130	+	protein_coding	5251.17	6103.91	4398.44	-0.460571	3.60169e-45	2.3474e-42	5967.82	6239.17	6133.21	6075.42	4437.07	4405.12	4440.61	4310.96
ENSMUSG00000038370	Pcp4l1	1	171000831	171023837	23007	-	protein_coding	608.993	873.263	344.723	-1.0957	3.33279e-44	2.08526e-41	743.879	991.763	922.686	834.723	371.651	319.49	333.155	354.594
ENSMUSG00000075270	Pde11a	2	75819485	76169118	349634	-	protein_coding	1011.82	703.953	1319.69	0.819541	1.14229e-42	6.87217e-40	705.135	733.547	670.327	706.802	1305.33	1332.91	1207.69	1432.85
ENSMUSG00000030525	Chrna7	7	62748440	62862317	113878	-	protein_coding	521.478	722.388	320.568	-0.986337	6.6192e-40	3.83472e-37	671.557	800.558	672.581	744.854	328.119	307.988	292.607	353.56
ENSMUSG00000070552	Mrgprx1	7	47670719	47677345	6627	-	protein_coding	3441.86	4758.76	2124.96	-0.980938	1.1049e-39	6.17244e-37	4287.63	5195.59	4825.23	4726.59	1999.25	2169.97	1806.05	2524.55
ENSMUSG00000004151	Etv1	12	38829379	38920483	91105	+	protein_coding	3921.86	5187.13	2656.59	-0.855379	2.65687e-39	1.43306e-36	4676.36	5144.66	5280.38	5647.13	2678.23	2986.59	2340.85	2620.69
ENSMUSG00000036502	Tmem255a	X	37285450	37341316	55867	-	protein_coding	3716.39	4707.19	2725.58	-0.724446	4.24067e-39	2.21109e-36	4481.35	4708.64	4987.46	4651.29	2950.47	2789.78	2431.81	2730.27
ENSMUSG00000062760	Shisal1	15	84263404	84331298	67895	-	protein_coding	5652.72	4651.6	6653.84	0.49761	4.63368e-39	2.33807e-36	4464.56	4897.16	4637.09	4607.57	6837.86	6628.77	6582.01	6566.71
ENSMUSG00000000058	Cav2	6	17281184	17289114	7931	+	protein_coding	1273.14	1611.26	935.011	-0.72431	1.26487e-37	6.18282e-35	1583.33	1576.99	1686.52	1598.2	860.255	1026.2	911.793	941.794
ENSMUSG00000021981	Cab39l	14	59678421	59823213	144793	+	protein_coding	2153.58	2588.69	1718.46	-0.563916	1.33554e-36	6.33048e-34	2420.19	2612.54	2648.64	2673.38	1691.92	1753.36	1705.23	1723.35
ENSMUSG00000050650	Mrgpra1	7	46984623	47003988	19366	-	protein_coding	272.877	425.465	120.288	-1.20605	3.66076e-36	1.68417e-33	359.025	455.675	402.196	484.965	137.745	95.8469	99.7274	147.834
ENSMUSG00000055865	Tafa3	3	104674722	104689156	14435	-	protein_coding	1145.68	766.519	1524.84	0.859027	9.36868e-36	4.187e-33	650.894	791.623	806.646	816.911	1491.8	1614.06	1379.75	1613.77
ENSMUSG00000042604	Kcna4	2	107120984	107128847	7864	+	protein_coding	471.149	617.299	324.999	-0.812795	4.58338e-35	1.99148e-32	603.11	613.821	620.757	631.507	345.012	320.768	318.909	315.31
ENSMUSG00000040136	Abcc8	7	45753947	45829457	75511	-	protein_coding	1288.89	1653.84	923.943	-0.755492	8.06423e-35	3.40921e-32	1496.8	1676.17	1746.23	1696.16	927.828	848.564	905.218	1014.16
ENSMUSG00000034098	Fstl5	3	75981577	76617326	635750	+	protein_coding	1211.91	1502.67	921.142	-0.655717	2.94711e-34	1.21312e-31	1467.09	1567.16	1471.34	1505.09	908.336	968.693	847.135	960.403
ENSMUSG00000028007	Snx7	3	117575296	117662585	87290	-	protein_coding	2148.06	2576.46	1719.66	-0.554591	3.38084e-33	1.35598e-30	2527.38	2671.51	2572.03	2534.93	1618.5	1758.47	1699.75	1801.92
ENSMUSG00000029869	Ephb6	6	41582416	41597443	15028	+	protein_coding	1486.71	1800.21	1173.22	-0.579718	4.19103e-33	1.6389e-30	1734.43	1790.53	1882.55	1793.32	1179.28	1107.99	1184.67	1220.92
ENSMUSG00000028864	Hgf	5	16758493	16825150	66658	+	protein_coding	177.808	267.377	88.2397	-1.11297	8.47548e-33	3.2335e-30	233.754	268.937	305.309	261.509	95.5118	92.013	73.4257	92.0084
ENSMUSG00000060594	Layn	9	50965940	50988394	22455	-	protein_coding	162.665	236.981	88.3499	-1.05039	1.61137e-31	6.00122e-29	236.336	235.879	243.346	232.362	81.2175	94.5689	87.6725	89.9408
ENSMUSG00000030077	Chl1	6	103487547	103727172	239626	+	protein_coding	6328.16	8025.23	4631.09	-0.714106	2.72504e-31	9.9128e-29	7558.89	8201.25	8310.93	8029.85	4555.33	4840.91	3989.1	5139.03
ENSMUSG00000005148	Klf5	14	99536127	99552472	16346	+	protein_coding	1297.95	1586.65	1009.25	-0.60836	3.62154e-30	1.28746e-27	1587.2	1625.24	1545.7	1588.48	983.056	1100.32	1017	936.625
ENSMUSG00000094002	Gm9866	12	27100949	27210632	109684	-	lncRNA	539.055	351.314	726.795	0.872898	3.96475e-30	1.37815e-27	378.397	319.866	340.233	366.76	752.399	806.392	625.762	722.628
ENSMUSG00000056880	Gadl1	9	115721613	115905243	183631	+	protein_coding	189.676	278.792	100.56	-1.0512	6.43142e-30	2.18696e-27	247.96	291.274	297.423	278.511	91.6133	118.85	82.1929	109.583
ENSMUSG00000047045	Tmem164	X	141464402	141626490	162089	+	protein_coding	5043.76	5850.05	4237.46	-0.447513	1.2922e-29	4.30056e-27	5530.02	6003.29	5853.82	6013.08	4305.18	4212.15	4100.88	4331.63
ENSMUSG00000117633	8430422H06Rik	18	14365366	14411599	46234	+	lncRNA	130.354	200.946	59.7625	-1.10509	2.24466e-29	7.31478e-27	173.055	182.27	224.194	224.266	55.2279	57.5081	58.083	68.231
ENSMUSG00000022112	Gpc5	14	115329647	116762591	1432945	+	protein_coding	286.965	397.104	176.827	-0.922446	2.94136e-29	9.38956e-27	384.854	417.255	371.778	414.528	197.521	164.857	157.81	187.118
ENSMUSG00000036832	Lpar3	3	145926718	145991941	65224	+	protein_coding	148.799	219.239	78.3587	-1.03222	1.13764e-28	3.55898e-26	214.382	226.05	216.307	220.218	89.0144	67.7318	83.2888	73.4
ENSMUSG00000101860	Mindy4b-ps	3	58695828	58729732	33905	-	protein_coding	141.97	216.377	67.5625	-1.07953	1.64965e-28	5.05958e-26	191.136	214.435	227.573	232.362	64.3242	51.1183	86.5765	68.231
ENSMUSG00000029005	Draxin	4	148182894	148215155	32262	-	protein_coding	1184.48	809.744	1559.21	0.802965	7.14016e-28	2.14782e-25	898.854	831.83	696.239	812.053	1657.49	1492.66	1710.71	1375.99
ENSMUSG00000028699	Tspan1	4	116019066	116024798	5733	-	protein_coding	75.4431	127.048	23.8377	-1.1157	1.05579e-27	3.11598e-25	135.603	131.342	109.28	131.969	26.6393	19.1694	35.069	14.4732
ENSMUSG00000007655	Cav1	6	17306334	17341451	35118	+	protein_coding	4683.38	5580.1	3786.65	-0.526795	1.35674e-27	3.93003e-25	5666.91	5694.15	5531.61	5427.72	3692.47	4115.03	3487.17	3851.95
ENSMUSG00000027716	Trpc3	3	36674631	36744316	69686	-	protein_coding	1268.19	1568.61	967.764	-0.638322	1.82433e-27	5.18839e-25	1489.05	1619.88	1507.39	1658.11	907.037	1033.87	912.889	1017.26
ENSMUSG00000043441	Gpr149	3	62436498	62512561	76064	-	protein_coding	592.377	784.752	400.002	-0.81475	1.94223e-27	5.42506e-25	715.467	731.76	824.672	867.108	435.975	412.781	395.622	355.628
ENSMUSG00000034488	Edil3	13	88969591	89471342	501752	+	protein_coding	7231.99	8304.62	6159.37	-0.415731	5.33619e-27	1.46436e-24	8052.23	8504.14	8353.74	8308.36	6204.37	6499.7	5914.6	6018.8
ENSMUSG00000052180	Serpinb6c	13	34063799	34089691	25893	-	protein_coding	275.951	375.863	176.038	-0.879906	1.42777e-26	3.85055e-24	333.196	402.959	381.918	385.381	159.836	185.304	187.4	171.611
ENSMUSG00000030854	Ptpn5	7	46727543	46783432	55890	-	protein_coding	4479.36	5240.2	3718.53	-0.469436	1.78216e-26	4.72484e-24	5684.99	5041.01	5068.58	5166.21	3767.84	3649.85	3732.65	3723.76
ENSMUSG00000048108	Tmem72	6	116656024	116693874	37851	-	protein_coding	2741.49	2146.96	3336.02	0.58551	1.8676e-26	4.86884e-24	1965.6	2239.06	2353.47	2029.73	3351.36	3421.1	3388.54	3183.08
ENSMUSG00000000632	Sez6	11	77821626	77869874	48249	+	protein_coding	486.872	623.799	349.945	-0.723194	2.56546e-26	6.57851e-24	647.02	619.182	612.871	616.124	362.555	325.879	384.663	326.682
ENSMUSG00000050947	Amigo1	3	108093651	108099602	5952	+	protein_coding	2241.16	1858.67	2623.65	0.472251	3.44834e-26	8.69984e-24	1804.16	1976.38	1834.11	1820.04	2710.06	2627.48	2598.39	2558.66
ENSMUSG00000040420	Cdh18	15	22549108	23474504	925397	+	protein_coding	444.071	574.807	313.334	-0.754347	3.83184e-26	9.51392e-24	550.16	554.851	607.238	586.978	305.378	338.659	280.552	328.749
ENSMUSG00000042581	Thsd7b	1	129201039	130147015	945977	+	protein_coding	1366.63	1081.64	1651.62	0.567761	1.24206e-25	3.03566e-23	1091.28	1101.66	1123.22	1010.41	1719.21	1533.55	1716.19	1637.54
ENSMUSG00000037995	Igsf9	1	172309355	172326445	17091	+	protein_coding	683.844	913.331	454.356	-0.822129	3.00464e-25	7.23056e-23	856.235	803.238	891.141	1102.71	471.711	433.228	467.952	444.535
ENSMUSG00000021140	Pcnx	12	81906797	82047698	140902	+	protein_coding	4109.19	3492.9	4725.47	0.418903	4.52776e-25	1.07308e-22	3483.06	3611.45	3373.04	3504.05	4978.31	4613.43	4665.27	4644.87
ENSMUSG00000025875	Tspan17	13	54937190	54944589	7400	+	protein_coding	2985.14	3511.38	2458.89	-0.486284	1.09146e-24	2.54816e-22	3619.95	3572.13	3401.21	3452.24	2276.04	2444.73	2600.58	2514.21
ENSMUSG00000058897	Col25a1	3	129925150	130393526	468377	+	protein_coding	541.22	680.61	401.831	-0.672862	1.16276e-24	2.67468e-22	652.185	732.654	673.707	663.892	398.94	385.943	429.595	392.845
ENSMUSG00000064293	Cntn4	6	105654621	106676271	1021651	+	protein_coding	1360.73	1820.84	900.622	-0.823657	1.20606e-24	2.73407e-22	1582.03	1836.1	1899.45	1965.77	846.611	1015.98	729.873	1010.03
ENSMUSG00000024112	Cacna1h	17	25593259	25652757	59499	-	protein_coding	6148.71	5036.55	7260.87	0.496113	1.99801e-24	4.4647e-22	4783.55	5141.08	5113.64	5107.92	7470.06	6559.76	7511.34	7502.3
ENSMUSG00000004864	Mapk13	17	28988271	28999207	10937	+	protein_coding	107.877	170.053	45.7012	-1.03311	2.02694e-24	4.46554e-22	175.638	152.785	171.243	180.546	62.375	37.0608	48.2198	35.1493
ENSMUSG00000108393	Gm32633	7	63651633	63670707	19075	+	lncRNA	77.0217	120.623	33.42	-1.0288	3.2073e-24	6.96785e-22	127.854	119.726	112.66	122.253	28.5886	35.7828	37.2608	32.0479
ENSMUSG00000032564	Cpne4	9	104424485	104911743	487259	+	protein_coding	3210.28	2577.42	3843.13	0.533466	4.20572e-24	9.01176e-22	2287.17	2742.98	2658.78	2620.75	3843.86	3975.73	3703.07	3849.88
ENSMUSG00000024647	Cbln2	18	86729235	86736408	7174	+	protein_coding	1329.95	1584.52	1075.38	-0.522034	7.14725e-24	1.51077e-21	1514.88	1588.61	1675.26	1559.34	1075.32	1133.55	1080.56	1012.09
ENSMUSG00000039960	Rhou	8	124380668	124390623	9956	+	protein_coding	4921.37	4045	5797.75	0.488253	1.12651e-23	2.34946e-21	4048.72	4061.76	3982.53	4086.98	5939.92	5557.84	6310.22	5383.01
ENSMUSG00000103255	Pcdhac1	18	37223066	37320710	97645	+	protein_coding	616.164	817.646	414.682	-0.79444	1.23628e-23	2.54445e-21	774.874	868.463	759.329	867.917	467.163	366.774	361.649	463.144
ENSMUSG00000028004	Npy2r	3	82445690	82455391	9702	-	protein_coding	155.628	242.731	68.5247	-1.00876	2.31015e-23	4.6929e-21	191.136	258.216	236.586	284.988	91.6133	48.5624	64.6584	69.2648
ENSMUSG00000039316	Rftn1	17	50299285	50497702	198418	-	protein_coding	438.869	301.583	576.155	0.773146	2.49787e-23	5.00918e-21	335.779	298.422	283.903	288.226	591.913	599.363	619.187	494.158
ENSMUSG00000063626	Unc5d	8	29136745	29709664	572920	-	protein_coding	270.872	368.032	173.711	-0.836561	2.93295e-23	5.80725e-21	362.899	385.09	369.525	354.615	203.369	168.691	150.139	172.645
ENSMUSG00000055214	Pld5	1	175789872	176102878	313007	-	protein_coding	1731.84	2030.97	1432.71	-0.475785	3.46554e-23	6.77599e-21	1933.31	2131.84	2054.92	2003.82	1427.48	1492.66	1364.4	1446.29
ENSMUSG00000023000	Dhh	15	98789033	98796421	7389	-	protein_coding	1198.54	1516.75	880.336	-0.683846	5.38384e-23	1.03968e-20	1633.69	1576.99	1386.85	1469.47	826.469	1026.2	823.025	845.65
ENSMUSG00000071356	Reg3b	6	78347640	78350449	2810	+	protein_coding	148.192	83.2027	213.18	0.931271	7.49056e-23	1.42887e-20	77.4874	76.8393	99.1409	79.3432	219.612	222.365	224.661	186.084
ENSMUSG00000056755	Grm7	6	110622542	111544191	921650	+	protein_coding	1600.96	1934.38	1267.53	-0.556639	3.00042e-22	5.65452e-20	1880.36	2054.11	1871.28	1931.76	1367.05	1330.35	1206.59	1166.13
ENSMUSG00000049511	Htr1b	9	81510344	81515881	5538	-	protein_coding	802.71	984.519	620.9	-0.598892	7.43851e-22	1.38516e-19	953.095	1048.05	904.66	1032.27	628.298	647.925	581.926	625.451
ENSMUSG00000052516	Robo2	16	73688727	74208713	519987	-	protein_coding	4220.57	4888.31	3552.82	-0.436348	7.75301e-22	1.42674e-19	4516.22	5042.8	5059.56	4934.66	3711.31	3557.84	3487.17	3454.97
ENSMUSG00000034825	Nrip3	7	109357262	109381232	23971	-	protein_coding	801.832	962.415	641.25	-0.539549	1.75371e-21	3.18971e-19	925.974	943.515	983.522	996.647	624.4	651.759	614.803	674.039
ENSMUSG00000008590	Htr3b	9	48846308	48876290	29983	-	protein_coding	1578.72	1295.59	1861.86	0.488083	2.12081e-21	3.81306e-19	1254	1402.76	1267.43	1258.16	1922.58	1771.25	1858.66	1894.96
ENSMUSG00000096146	Kcnj11	7	45743377	45750188	6812	-	protein_coding	511.282	652.74	369.825	-0.698364	5.89356e-21	1.04758e-18	637.979	664.749	603.858	704.373	324.87	368.052	376.992	409.386
ENSMUSG00000026688	Mgst3	1	167199535	167221410	21876	-	protein_coding	3474.42	4067.11	2881.73	-0.464483	8.90272e-21	1.56468e-18	4425.82	3999.22	3964.51	3878.91	2847.81	2754	2871.27	3053.85
ENSMUSG00000057440	Mpp7	18	7347959	7626866	278908	-	protein_coding	1455.84	1170.23	1741.46	0.526789	1.12707e-20	1.95885e-18	1190.72	1187.43	1243.77	1058.99	1700.37	1850.48	1665.78	1749.19
ENSMUSG00000058793	Cds2	2	132105068	132153970	48903	+	protein_coding	15730.4	18150.9	13309.9	-0.424286	1.24528e-20	2.14051e-18	16879.3	19519.9	17795.8	18408.4	13513.9	13203.9	12799.1	13722.7
ENSMUSG00000060147	Serpinb6a	13	34101901	34186777	84877	-	protein_coding	6982.72	7828.53	6136.9	-0.339481	1.31111e-20	2.22917e-18	7911.46	8058.3	7742	7602.37	6151.09	6182.76	5881.73	6332.04
ENSMUSG00000028351	Brinp1	4	68679751	68872634	192884	-	protein_coding	2404.81	2017.16	2792.45	0.441115	1.68353e-20	2.8316e-18	1939.77	2185.45	2007.6	1935.81	2738.65	2768.06	2881.14	2781.96
ENSMUSG00000020961	Ston2	12	91599783	91755161	155379	-	protein_coding	801.51	979.344	623.676	-0.587284	2.12214e-20	3.49416e-18	950.512	1055.2	958.737	952.928	571.771	682.43	619.187	621.315
ENSMUSG00000020032	Nuak1	10	84206769	84276461	69693	-	protein_coding	1785.25	2047.9	1522.59	-0.405404	2.11084e-20	3.49416e-18	2018.55	2096.1	2013.24	2063.73	1583.42	1473.49	1537.56	1495.91
ENSMUSG00000005087	Cd44	2	102641486	102732010	90525	-	protein_coding	8312.78	7132.22	9493.34	0.393076	2.22651e-20	3.62782e-18	6702.66	7177.32	7373.6	7275.28	9173.03	9893.96	9161.77	9744.62
ENSMUSG00000047591	Mafa	15	75617339	75620077	2739	-	protein_coding	185.638	280.111	91.1642	-0.930259	2.71774e-20	4.38257e-18	329.321	311.825	238.839	240.458	94.2123	69.0098	124.933	76.5014
ENSMUSG00000050967	Creg2	1	39657574	39690642	33069	-	protein_coding	506.669	646.19	367.149	-0.690648	2.83876e-20	4.531e-18	590.195	657.601	645.542	691.419	370.352	423.004	349.594	325.648
ENSMUSG00000029108	Pcdh7	5	57875309	58290572	415264	+	protein_coding	2498.49	2904.09	2092.89	-0.44549	4.4331e-20	7.00429e-18	3055.59	2965.46	2840.16	2755.15	1984.96	2219.81	2089.89	2076.91
ENSMUSG00000011463	Cpb1	3	20302428	20329897	27470	-	protein_coding	151.576	209.19	93.9629	-0.833098	7.75022e-20	1.21229e-17	205.342	204.607	216.307	210.502	97.461	106.071	85.4806	86.8394
ENSMUSG00000020000	Moxd1	10	24099415	24178688	79274	+	protein_coding	674.295	411.869	936.72	0.841678	9.5177e-20	1.47402e-17	467.507	489.627	335.727	354.615	749.8	1067.1	928.232	1001.75
ENSMUSG00000062184	Hs6st2	X	50476089	50770733	294645	-	protein_coding	1954.02	2419.38	1488.66	-0.614526	1.04953e-19	1.60949e-17	2247.13	2601.81	2497.67	2330.91	1424.23	1633.23	1285.5	1611.7
ENSMUSG00000001260	Gabrg1	5	70908390	70999960	91571	-	protein_coding	283.424	371.953	194.896	-0.747782	1.07052e-19	1.62573e-17	380.98	340.416	367.272	399.145	186.475	226.199	180.824	186.084
ENSMUSG00000029641	Rasl11a	5	146781881	146784536	2656	+	protein_coding	223.357	142.85	303.865	0.809316	2.4124e-19	3.62835e-17	175.638	141.17	125.053	129.54	304.728	269.649	312.333	328.749
ENSMUSG00000054988	Agtr1b	3	20368637	20421341	52705	-	protein_coding	104.003	152.787	55.219	-0.891064	3.67783e-19	5.47891e-17	127.854	175.122	154.344	153.829	56.5274	56.2302	47.1239	60.9943
ENSMUSG00000066141	Gm11232	4	71673880	71676202	2323	-	protein_coding	46.5318	76.7561	16.3074	-0.901375	6.31372e-19	9.3169e-17	61.9899	78.6262	87.8749	78.5336	18.1927	14.0575	16.4386	16.5408
ENSMUSG00000052353	Cemip	7	83582065	83735710	153646	-	protein_coding	1369.86	1139.78	1599.94	0.454623	6.49253e-19	9.49123e-17	1123.57	1207.09	1080.41	1148.05	1574.97	1536.11	1681.12	1607.56
ENSMUSG00000027624	Epb41l1	2	156262829	156385134	122306	+	protein_coding	5795.6	6429.88	5161.32	-0.306993	1.47223e-18	2.13228e-16	6356.55	6533.13	6306.71	6523.14	5279.14	4957.2	5155.14	5253.78
ENSMUSG00000027834	Serpini1	3	75464854	75550802	85949	+	protein_coding	3062.51	3518.4	2606.62	-0.410207	2.80907e-18	4.03114e-16	3512.76	3568.56	3416.98	3575.3	2506.05	2759.11	2436.2	2725.1
ENSMUSG00000022636	Alcam	16	52069359	52274437	205079	-	protein_coding	13180.2	14894.5	11465.9	-0.361502	2.98292e-18	4.24172e-16	14280.9	15474.2	14829.4	14993.4	11671.9	12121.4	10956.9	11113.4
ENSMUSG00000054640	Slc8a1	17	81680534	82045806	365273	-	protein_coding	1324.61	1527.64	1121.58	-0.416631	3.29414e-18	4.64207e-16	1582.03	1538.57	1484.86	1505.09	1159.79	1100.32	1083.85	1142.35
ENSMUSG00000010476	Ebf3	7	136795402	136916174	120773	-	protein_coding	3420.2	2961.07	3879.34	0.370179	3.90621e-18	5.45545e-16	2730.14	3050.34	3020.42	3043.38	3875.05	3918.22	3858.68	3865.39
ENSMUSG00000035131	Brinp3	1	146370498	146778210	407713	+	protein_coding	131.055	190.957	71.1539	-0.864466	4.00503e-18	5.54395e-16	222.13	149.211	189.269	203.216	70.1719	84.3453	70.138	59.9605
ENSMUSG00000055044	Pdlim1	19	40209617	40260286	50670	-	protein_coding	669.689	802.909	536.469	-0.52513	5.25434e-18	7.20951e-16	752.919	802.345	868.609	787.764	536.685	534.187	544.665	530.341
ENSMUSG00000051207	Mrgprd	7	144868572	144877823	9252	+	protein_coding	1982.74	2499.74	1465.73	-0.645879	9.02799e-18	1.22796e-15	2243.26	2832.33	2382.76	2540.6	1508.7	1373.81	1276.73	1703.71
ENSMUSG00000024256	Adcyap1	17	93506445	93513965	7521	+	protein_coding	3128.94	3669.11	2588.77	-0.463797	9.32641e-18	1.24687e-15	3463.69	3625.74	3789.88	3797.14	2849.11	2540.58	2390.17	2575.2
ENSMUSG00000023186	Vwa5a	9	38629564	38654633	25070	+	protein_coding	4517.95	5257.4	3778.51	-0.44442	9.32239e-18	1.24687e-15	4921.74	5241.15	5349.1	5517.59	3738.6	3863.27	3457.58	4054.57
ENSMUSG00000034127	Tspan8	10	115652737	115685798	33062	+	protein_coding	691.406	872.901	509.912	-0.650716	1.5594e-17	2.06713e-15	767.125	961.384	813.406	949.689	465.214	481.79	545.761	546.882
ENSMUSG00000028833	Ncdn	4	126637543	126647231	9689	-	protein_coding	8216.15	9273.41	7158.89	-0.356637	2.66585e-17	3.50414e-15	9125.43	9597.76	8748.05	9622.38	7464.86	6941.87	7235.17	6993.67
ENSMUSG00000031491	Chrna6	8	27893240	27903972	10733	-	protein_coding	151.441	205.542	97.3397	-0.777224	3.52259e-17	4.5917e-15	196.301	205.5	210.674	209.693	89.0144	107.349	85.4806	107.515
ENSMUSG00000003476	Crhr2	6	55067034	55110001	42968	-	protein_coding	81.5948	122.382	40.8077	-0.852432	4.88184e-17	6.31089e-15	135.603	125.981	113.787	114.157	45.4818	28.1151	49.3158	40.3183
ENSMUSG00000063632	Sox11	12	27384263	27392573	8311	-	protein_coding	2112.58	1787.28	2437.88	0.419682	5.40056e-17	6.92422e-15	1762.84	1853.08	1832.98	1700.21	2441.72	2359.11	2623.6	2327.09
ENSMUSG00000045440	Insm2	12	55646212	55648871	2660	+	protein_coding	442.418	564.808	320.029	-0.666528	1.56515e-16	1.99041e-14	533.371	637.051	500.211	588.597	289.134	307.988	322.196	360.797
ENSMUSG00000048251	Bcl11b	12	107876662	107969861	93200	-	protein_coding	924.103	752.78	1095.43	0.487834	1.6398e-16	2.06853e-14	703.844	817.534	710.885	778.859	1124.05	1106.71	1105.77	1045.17
ENSMUSG00000036095	Dgkb	12	37867725	38684238	816514	+	protein_coding	243.858	318.593	169.123	-0.710331	2.00303e-16	2.50651e-14	290.578	311.825	348.12	323.85	148.141	191.694	157.81	178.848
ENSMUSG00000025221	Kcnip2	19	45780278	45804500	24223	-	protein_coding	714.527	864.637	564.418	-0.543478	2.33917e-16	2.90391e-14	800.703	879.184	862.976	915.685	589.314	603.196	498.637	566.524
ENSMUSG00000053519	Kcnip1	11	33579339	33943152	363814	-	protein_coding	387.827	479.028	296.627	-0.58608	3.09505e-16	3.81203e-14	483.005	444.06	502.464	486.584	315.124	290.097	296.99	284.296
ENSMUSG00000108313	Gm45052	7	63611988	63617492	5505	+	lncRNA	38.7355	66.083	11.388	-0.800169	3.57747e-16	4.37178e-14	80.0703	66.1175	63.0896	55.0545	16.8932	6.38979	9.86315	12.4056
ENSMUSG00000027833	Shox2	3	66879060	66889104	10045	-	protein_coding	269.296	346.711	191.881	-0.678292	3.63926e-16	4.41281e-14	331.904	360.966	377.411	316.563	182.577	217.253	176.441	191.253
ENSMUSG00000036611	Eepd1	9	25392843	25515406	122564	+	protein_coding	3947.69	4362.01	3533.37	-0.2942	4.50223e-16	5.41722e-14	4256.64	4507.61	4286.72	4397.07	3578.77	3444.1	3559.5	3551.11
ENSMUSG00000069227	Gprin1	13	54884484	54897687	13204	-	protein_coding	1219.8	1445.82	993.782	-0.486695	5.05279e-16	6.03327e-14	1445.14	1492.11	1399.24	1446.8	1064.27	912.462	1077.28	921.118
ENSMUSG00000022103	Gfra2	14	71127560	71217278	89719	+	protein_coding	2169.6	2603.11	1736.1	-0.519101	5.27148e-16	6.24671e-14	2794.71	2609.86	2544.99	2462.88	1716.61	1601.28	2005.51	1621
ENSMUSG00000050321	Neto1	18	86413077	86524843	111767	+	protein_coding	516.859	646.617	387.101	-0.615901	7.82914e-16	9.20778e-14	588.904	637.051	660.188	700.325	415.833	415.337	324.388	392.845
ENSMUSG00000029672	Fam3c	6	22306519	22356242	49724	-	protein_coding	2304.58	2015.57	2593.6	0.3457	8.0071e-16	9.3468e-14	2037.92	2083.6	1989.58	1951.19	2500.85	2672.21	2649.9	2551.42
ENSMUSG00000074785	Plxnc1	10	94626728	94780697	153970	-	protein_coding	3380.19	2736.58	4023.8	0.497845	9.15374e-16	1.06061e-13	2474.43	2865.39	2649.76	2956.75	3985.5	4290.11	3592.38	4227.22
ENSMUSG00000020160	Meis1	11	18829817	18968985	139169	-	protein_coding	582.525	712.455	452.596	-0.567475	1.11755e-15	1.28535e-13	710.301	666.536	671.454	801.528	444.422	490.736	430.691	444.535
ENSMUSG00000046844	Vat1l	8	114932352	115100811	168460	+	protein_coding	7395.7	8421.09	6370.31	-0.379509	1.1782e-15	1.34521e-13	7797.81	8723.04	8449.51	8713.99	6764.44	6176.37	6082.28	6458.16
ENSMUSG00000032936	Camkv	9	107812873	107826890	14018	+	protein_coding	827.189	988.841	665.537	-0.507177	1.33898e-15	1.51771e-13	901.436	982.828	1021.83	1049.27	716.663	617.254	653.16	675.073
ENSMUSG00000028294	Cfap206	4	34688559	34730206	41648	-	protein_coding	279.641	199.784	359.499	0.668895	1.48474e-15	1.67082e-13	213.09	195.672	190.396	199.977	353.458	304.154	398.91	381.473
ENSMUSG00000104918	Gm42944	3	18676326	18680305	3980	+	TEC	455.778	339.061	572.496	0.620058	1.56668e-15	1.75043e-13	298.326	325.227	348.12	384.572	604.258	545.688	615.899	524.138
ENSMUSG00000028530	Jak1	4	101009564	101122479	112916	-	protein_coding	6863.25	7600.43	6126.07	-0.299299	1.68158e-15	1.86548e-13	7721.62	7876.03	7387.12	7416.97	6361.6	5933.56	6109.67	6099.43
ENSMUSG00000021803	Cdhr1	14	36799814	36820304	20491	-	protein_coding	471.406	585.36	357.451	-0.597983	1.87074e-15	2.0463e-13	524.331	595.058	556.541	665.511	376.849	339.937	359.457	353.56
ENSMUSG00000045613	Chrm2	6	36365019	36505349	140331	+	protein_coding	813.709	966.057	661.362	-0.491368	1.87039e-15	2.0463e-13	888.522	973	1031.97	970.74	690.024	699.043	625.762	630.62
ENSMUSG00000032012	Nectin1	9	43655281	43743955	88675	+	protein_coding	1712.25	2042.26	1382.23	-0.504419	2.60062e-15	2.82493e-13	2021.13	2189.92	1924.23	2033.78	1213.06	1343.13	1487.14	1485.57
ENSMUSG00000024736	Tmem132a	19	10835186	10847304	12119	-	protein_coding	3295.76	2803.17	3788.35	0.405932	3.06887e-15	3.31057e-13	2878.66	2752.81	2683.56	2897.65	3959.51	3486.27	4042.8	3664.83
ENSMUSG00000033377	Palmd	3	116711907	116762636	50730	-	protein_coding	557.641	677.119	438.163	-0.5493	3.50911e-15	3.75956e-13	657.351	663.856	680.467	706.802	417.133	499.682	392.334	443.501
ENSMUSG00000021365	Nedd9	13	41463057	41640838	177782	-	protein_coding	879.696	1025.49	733.9	-0.439384	4.09237e-15	4.35462e-13	990.547	1030.18	1057.88	1023.37	788.134	720.769	712.339	714.358
ENSMUSG00000042476	Abcb4	5	8943717	9009231	65515	+	protein_coding	100.495	140.103	60.8873	-0.765379	4.63005e-15	4.89347e-13	140.769	134.915	148.711	136.017	65.6237	58.7861	59.1789	59.9605
ENSMUSG00000025905	Oprk1	1	5658689	5676354	17666	+	protein_coding	88.5746	126.256	50.8937	-0.781289	6.12997e-15	6.43523e-13	139.477	128.661	108.154	128.73	47.431	48.5624	55.8912	51.6901
ENSMUSG00000097789	Gm2115	7	84178162	84232739	54578	+	protein_coding	772.383	908.068	636.697	-0.469429	6.19537e-15	6.46053e-13	843.321	959.597	887.761	941.593	605.557	655.593	631.242	654.397
ENSMUSG00000033032	Afap1l1	18	61863332	61919773	56442	-	protein_coding	1031.06	874.288	1187.83	0.409777	6.3016e-15	6.52779e-13	883.356	855.06	864.103	894.635	1183.83	1211.5	1239.47	1116.51
ENSMUSG00000048616	Nog	11	89191464	89193158	1695	-	protein_coding	190.946	126.554	255.338	0.720065	6.88728e-15	7.08756e-13	153.683	110.792	108.154	133.588	230.658	272.205	265.209	253.282
ENSMUSG00000021240	Abcd4	12	84648238	84664187	15950	-	protein_coding	930.665	1081.27	780.061	-0.434906	7.35297e-15	7.51733e-13	1024.12	1098.09	1081.54	1121.33	760.196	738.66	791.244	830.143
ENSMUSG00000061048	Cdh3	8	107237523	107283929	46407	+	protein_coding	414.563	525.294	303.832	-0.633912	1.03471e-14	1.05097e-12	453.301	568.253	519.363	560.26	313.175	302.876	340.827	258.451
ENSMUSG00000024008	Cpne5	17	29374530	29457141	82612	-	protein_coding	1792.53	1491.95	2093.1	0.44571	1.12267e-14	1.13295e-12	1527.79	1632.39	1377.83	1429.8	2068.12	1985.95	2246.61	2071.74
ENSMUSG00000054162	Spock3	8	63404043	63810137	406095	+	protein_coding	4969.58	5538.01	4401.16	-0.318262	1.29775e-14	1.30124e-12	5274.31	5761.16	5716.37	5400.19	4355.86	4585.32	4345.27	4318.19
ENSMUSG00000039197	Adk	14	21102642	21498637	395996	+	protein_coding	1434.24	1652.6	1215.88	-0.41347	1.48557e-14	1.48008e-12	1584.62	1707.44	1613.29	1705.07	1152.64	1262.62	1152.89	1295.35
ENSMUSG00000032089	Il10ra	9	45165135	45180447	15313	-	protein_coding	165.284	223	107.568	-0.727132	1.55646e-14	1.54089e-12	235.045	245.707	192.649	218.599	96.1615	107.349	97.5356	129.225
ENSMUSG00000104178	Gm9916	3	118228419	118229646	1228	+	lncRNA	266.527	340.04	193.014	-0.636425	2.07651e-14	2.04281e-12	347.402	327.907	333.474	351.377	213.115	175.08	169.865	213.997
ENSMUSG00000016150	Tenm1	X	41616743	42518003	901261	-	protein_coding	1179.03	1399.08	958.988	-0.484983	2.24664e-14	2.19637e-12	1301.79	1480.5	1337.27	1476.75	1059.08	961.025	884.396	931.456
ENSMUSG00000033386	Frrs1	3	116653113	116701826	48714	+	protein_coding	419.507	321.643	517.371	0.574926	3.14087e-14	3.05153e-12	287.995	327.907	375.158	295.513	529.538	507.35	526.035	506.563
ENSMUSG00000006586	Runx1t1	4	13743436	13893649	150214	+	protein_coding	1565.82	1782.55	1349.09	-0.374752	3.53928e-14	3.41737e-12	1757.67	1771.77	1796.93	1803.84	1441.77	1376.36	1275.63	1302.59
ENSMUSG00000041380	Htr2c	X	145745509	145980273	234765	+	protein_coding	57.0481	86.4563	27.6399	-0.769401	5.13643e-14	4.92908e-12	81.3617	90.2415	81.1152	93.1068	28.5886	37.0608	26.3017	18.6084
ENSMUSG00000029765	Plxna4	6	32121203	32565127	443925	-	protein_coding	9495.82	8135.16	10856.5	0.38769	6.10448e-14	5.82233e-12	7748.74	9075.08	7788.19	7928.65	11422.4	10862.6	10518.5	10622.3
ENSMUSG00000046324	Ermp1	19	29585614	29625815	40202	-	protein_coding	2082.64	1797.08	2368.2	0.370737	6.3278e-14	5.99875e-12	1700.85	1959.4	1716.94	1811.13	2337.76	2398.73	2361.68	2374.64
ENSMUSG00000032649	Colgalt2	1	152275581	152386446	110866	+	protein_coding	1177.36	1379.89	974.82	-0.452756	6.55779e-14	6.17934e-12	1264.34	1423.31	1429.66	1402.27	1000.6	946.967	892.067	1059.65
ENSMUSG00000002688	Prkd1	12	50388014	50695881	307868	-	protein_coding	889.46	1033.79	745.132	-0.431135	6.65924e-14	6.23736e-12	1000.88	1096.3	984.649	1053.32	778.388	725.88	766.038	710.222
ENSMUSG00000025401	Myo1a	10	127541039	127556809	15771	+	protein_coding	3303.32	3808.56	2798.08	-0.411311	7.34018e-14	6.83423e-12	3481.77	4044.78	3706.52	4001.16	2724.36	2683.71	3030.18	2754.05
ENSMUSG00000025888	Casp1	9	5298508	5307290	8783	+	protein_coding	66.6213	97.9276	35.315	-0.763591	7.59654e-14	7.03107e-12	107.191	96.4958	101.394	86.6298	29.2383	34.5049	36.1649	41.3521
ENSMUSG00000087196	Gm13373	2	28205028	28214062	9035	-	lncRNA	115.674	71.0465	160.301	0.735571	8.02172e-14	7.38092e-12	59.407	77.7328	76.6088	70.4373	163.734	171.246	131.509	174.713
ENSMUSG00000064115	Cadm2	16	66452307	67417796	965490	-	protein_coding	2846.55	3315.99	2377.11	-0.438444	9.48095e-14	8.67258e-12	2992.3	3422.03	3419.23	3430.38	2302.68	2633.87	2196.19	2375.68
ENSMUSG00000022321	Cdh10	15	18819033	19014322	195290	+	protein_coding	459.789	558.106	361.473	-0.534071	1.03577e-13	9.41945e-12	621.19	523.579	556.541	531.114	345.012	360.384	351.786	388.71
ENSMUSG00000026638	Irf6	1	192835419	192854331	18913	+	protein_coding	208.315	274.471	142.16	-0.679075	1.14118e-13	1.03181e-11	264.749	275.192	273.764	284.178	166.333	139.297	153.427	109.583
ENSMUSG00000055421	Pcdh9	14	93250846	94128115	877270	-	protein_coding	2345.24	2632.84	2057.65	-0.336935	1.28318e-13	1.15354e-11	2619.07	2779.62	2579.92	2552.75	2094.11	2106.08	1945.23	2085.18
ENSMUSG00000025370	Cdh9	15	16728842	16857180	128339	+	protein_coding	201.387	262.427	140.346	-0.667035	1.60498e-13	1.43458e-11	240.211	260.003	278.27	271.224	124.75	136.742	129.317	170.577
ENSMUSG00000033342	Plppr5	3	117278733	117483156	204424	+	protein_coding	433.839	520.579	347.099	-0.503648	2.20658e-13	1.9611e-11	498.502	530.727	543.022	510.063	373.6	336.103	337.539	341.155
ENSMUSG00000029088	Kcnip4	5	48546844	49682249	1135406	-	protein_coding	524.023	651.023	397.022	-0.587361	2.37453e-13	2.09844e-11	622.482	693.34	584.706	703.563	332.017	442.174	406.581	407.318
ENSMUSG00000026179	Pnkd	1	74324089	74392853	68765	+	protein_coding	3579.64	4003.3	3155.99	-0.325286	2.63362e-13	2.31433e-11	3950.56	4113.58	3876.63	4072.41	3283.78	2985.31	3303.06	3051.78
ENSMUSG00000025373	Rnf41	10	128247526	128277310	29785	+	protein_coding	3306.69	3680.94	2932.44	-0.313012	3.13292e-13	2.72447e-11	3495.97	3798.18	3664.83	3764.75	2960.21	2775.73	2971	3022.84
ENSMUSG00000106379	Lhfpl3	5	22951057	23480595	529539	+	protein_coding	982.68	806.111	1159.25	0.464271	3.13517e-13	2.72447e-11	790.371	847.019	817.912	769.143	1083.77	1284.35	1070.7	1198.18
ENSMUSG00000050822	Slc29a4	5	142678267	142708245	29979	+	protein_coding	1753.75	1992.1	1515.4	-0.36692	3.2881e-13	2.84157e-11	2017.25	2033.56	1970.42	1947.15	1537.28	1376.36	1605.5	1542.43
ENSMUSG00000025723	Nmb	7	80551975	80554824	2850	-	protein_coding	244.77	312.231	177.308	-0.629199	4.64686e-13	3.99375e-11	313.824	293.061	290.663	351.377	161.785	187.86	161.098	198.49
ENSMUSG00000034891	Sncb	13	54906673	54914408	7736	-	protein_coding	1068.47	1264.06	872.882	-0.470471	4.72849e-13	4.0417e-11	1427.06	1246.4	1131.11	1251.68	918.732	889.459	826.313	857.022
ENSMUSG00000021303	Gng4	13	13958644	14002481	43838	+	protein_coding	2162.1	1869.75	2454.46	0.365259	5.02159e-13	4.26889e-11	1746.05	1981.74	1928.74	1822.46	2453.42	2594.26	2429.62	2340.53
ENSMUSG00000035681	Kcnc2	10	112107026	112302929	195904	+	protein_coding	1009.09	1171.09	847.085	-0.426886	5.83061e-13	4.92986e-11	1102.9	1183.86	1252.78	1144.81	792.033	854.954	828.505	912.848
ENSMUSG00000070366	Plpp4	7	128858755	128993136	134382	+	protein_coding	249.45	317.035	181.864	-0.614437	7.58604e-13	6.35849e-11	333.196	327.014	307.562	300.371	180.628	161.023	167.674	218.132
ENSMUSG00000041046	Ramp3	11	6608521	6627475	18955	+	protein_coding	244.632	308.412	180.852	-0.597283	7.60156e-13	6.35849e-11	321.573	306.464	316.575	289.036	201.419	171.246	187.4	163.341
ENSMUSG00000006356	Crip2	12	113103856	113109126	5271	+	protein_coding	8036.71	8892.87	7180.55	-0.295482	9.83366e-13	8.18182e-11	8672.13	8912.46	8875.36	9111.51	7088.01	6762.96	7661.48	7209.74
ENSMUSG00000026519	Tmem63a	1	180769909	180802677	32769	+	protein_coding	679.916	797.235	562.597	-0.451741	1.01011e-12	8.35985e-11	763.251	802.345	788.62	834.723	535.386	518.851	602.748	593.403
ENSMUSG00000090667	Mdfic2	6	98212669	98319715	107047	-	protein_coding	162.336	229.591	95.0816	-0.72079	1.18545e-12	9.75939e-11	205.342	214.435	235.46	263.128	75.3698	126.518	65.7543	112.684
ENSMUSG00000033161	Atp1a1	3	101483535	101512000	28466	-	protein_coding	27591.6	24235	30948.2	0.333031	1.2858e-12	1.05301e-10	24001.7	25702.7	22711.1	24524.3	31353.2	29877.4	33049.2	29513
ENSMUSG00000071317	Bves	10	45211868	45248575	36708	+	protein_coding	1376	1584.31	1167.69	-0.404	1.36351e-12	1.11083e-10	1478.72	1649.36	1705.67	1503.47	1142.24	1170.61	1237.28	1120.64
ENSMUSG00000058446	Znrf2	6	54793901	54870485	76585	+	protein_coding	1310.17	1142.07	1478.27	0.349692	1.49689e-12	1.21318e-10	1083.53	1124.89	1202.08	1157.76	1517.79	1433.87	1506.87	1454.56
ENSMUSG00000064225	Paqr9	9	95441710	95450076	8367	+	protein_coding	2275.43	1982.62	2568.23	0.348662	1.81427e-12	1.46282e-10	1917.81	2150.61	1914.09	1947.96	2598.96	2687.55	2506.34	2480.09
ENSMUSG00000039661	Dusp26	8	31579499	31587075	7577	+	protein_coding	3687.09	4108.01	3266.16	-0.313951	1.8273e-12	1.46578e-10	4211.44	4176.13	3997.18	4047.31	3201.92	3111.83	3231.83	3519.06
ENSMUSG00000057777	Mab21l2	3	86452888	86455936	3049	-	protein_coding	239.74	303.79	175.689	-0.605129	2.08171e-12	1.66133e-10	326.738	330.588	264.751	293.084	175.43	155.911	187.4	184.017
ENSMUSG00000035566	Pcdh17	14	84681003	84776442	95440	+	protein_coding	1791.89	2167.31	1416.47	-0.517735	2.09895e-12	1.66658e-10	2130.9	2439.2	1988.45	2110.69	1597.06	1201.28	1510.16	1357.38
ENSMUSG00000028399	Ptprd	4	75859475	78130198	2270724	-	protein_coding	2112.69	2343.33	1882.04	-0.299608	2.63247e-12	2.07965e-10	2360.78	2284.63	2329.81	2398.11	1940.77	1786.59	1906.88	1893.93
ENSMUSG00000032511	Scn5a	9	119312474	119408082	95609	-	protein_coding	236.56	171.384	301.735	0.61449	2.81604e-12	2.21349e-10	166.598	204.607	153.218	161.115	307.327	268.371	321.1	310.141
ENSMUSG00000032220	Myo1e	9	70114632	70307048	192417	+	protein_coding	2961.21	2577.19	3345.24	0.350227	2.93726e-12	2.2858e-10	2385.32	2779.62	2582.17	2561.65	3198.67	3320.14	3352.38	3509.76
ENSMUSG00000100600	A230077H06Rik	7	40467900	40550361	82462	-	lncRNA	258.348	191.566	325.13	0.599487	2.92587e-12	2.2858e-10	228.588	176.909	185.889	174.879	356.057	327.157	312.333	304.972
ENSMUSG00000022951	Rcan1	16	92188841	92267755	78915	-	protein_coding	1635.47	1826.86	1444.09	-0.321776	3.17145e-12	2.44445e-10	1799	1822.7	1776.65	1909.09	1461.26	1458.15	1377.55	1479.37
ENSMUSG00000040907	Atp1a3	7	24677592	24705383	27792	-	protein_coding	21875	24406.7	19343.3	-0.3179	3.17238e-12	2.44445e-10	25258.3	25481.2	23007.4	23879.9	18548.8	18504.8	20325.8	19993.7
ENSMUSG00000026833	Olfm1	2	28083004	28120748	37745	+	protein_coding	18465.5	16831.6	20099.4	0.247914	3.33634e-12	2.55819e-10	16901.3	17368.4	16567.8	16488.8	20167.9	20444.8	20671	19114
ENSMUSG00000015882	Lcorl	5	45854523	46014957	160435	-	protein_coding	1506.03	1716.26	1295.8	-0.377607	3.70519e-12	2.82715e-10	1579.45	1711.91	1807.07	1766.6	1237.1	1345.69	1247.14	1353.25
ENSMUSG00000052572	Dlg2	7	90125880	92098455	1972576	+	protein_coding	856.351	985.13	727.572	-0.400121	3.92725e-12	2.98204e-10	953.095	1013.21	976.763	997.457	733.556	742.494	663.023	771.217
ENSMUSG00000050711	Scg2	1	79412386	79417837	5452	-	protein_coding	5353.95	6080.8	4627.09	-0.364524	4.25443e-12	3.21487e-10	6427.58	6232.92	5824.53	5838.2	5081.61	4319.5	4587.46	4519.78
ENSMUSG00000021640	Naip1	13	100544272	100589377	45106	-	protein_coding	79.0239	45.6082	112.44	0.702847	4.70559e-12	3.5387e-10	38.7437	43.7805	52.9502	46.9582	94.2123	129.074	110.686	115.786
ENSMUSG00000033060	Lmo7	14	101967393	102172146	204754	+	protein_coding	493.629	625.684	361.574	-0.60211	5.32508e-12	3.9854e-10	618.608	689.767	636.529	557.831	326.169	310.544	458.089	351.493
ENSMUSG00000041544	Disp3	4	148324721	148372422	47702	-	protein_coding	669.035	541.227	796.843	0.479306	5.50088e-12	4.09737e-10	515.291	529.834	492.324	627.459	797.231	769.331	817.546	803.265
ENSMUSG00000021364	Elovl2	13	41335857	41373881	38025	-	protein_coding	406.95	326.404	487.497	0.490524	6.00199e-12	4.44944e-10	309.949	335.948	339.107	320.611	452.219	526.519	483.294	487.955
ENSMUSG00000024511	Rab27b	18	70112202	70274676	162475	-	protein_coding	2903.43	2272.36	3534.51	0.527849	6.171e-12	4.55315e-10	1919.1	2267.65	2404.17	2498.5	3280.54	3878.6	3041.14	3937.75
ENSMUSG00000018654	Ikzf1	11	11635003	11722926	87924	+	protein_coding	317.126	243.445	390.806	0.548758	7.88437e-12	5.79002e-10	214.382	283.233	247.852	228.314	389.194	394.889	376.992	402.149
ENSMUSG00000060924	Csmd1	8	15942537	17585602	1643066	-	protein_coding	1940.2	1671.72	2208.68	0.370794	8.94936e-12	6.54139e-10	1576.87	1717.27	1682.01	1710.74	2298.13	2222.37	1991.26	2322.95
ENSMUSG00000027210	Meis2	2	115693545	115896320	202776	-	protein_coding	1733.17	1504.73	1961.6	0.356405	9.48233e-12	6.89873e-10	1516.17	1484.96	1434.16	1583.63	2101.91	1988.5	1864.14	1891.86
ENSMUSG00000037946	Fgd3	13	49415030	49473787	58758	-	protein_coding	1144.46	964.706	1324.21	0.415026	1.02289e-11	7.40744e-10	923.391	1000.7	1052.25	882.49	1408.64	1252.4	1324.95	1310.86
ENSMUSG00000031772	Cntnap4	8	113296675	113609349	312675	+	protein_coding	3336.01	3760.46	2911.56	-0.34373	1.05397e-11	7.59731e-10	3725.85	3934.89	3725.67	3655.45	3073.92	2828.12	2670.72	3073.49
ENSMUSG00000046275	Trarg1	11	76570634	76589490	18857	+	protein_coding	14292.8	16291.6	12294.1	-0.374449	1.11472e-11	7.99838e-10	14554.7	17027	16865.2	16719.6	11827.9	12350.2	11635.2	13362.9
ENSMUSG00000038115	Ano2	6	125667382	126017089	349708	+	protein_coding	117.988	73.4355	162.54	0.679136	1.14846e-11	8.20282e-10	69.7386	58.9697	74.3556	90.6779	156.587	192.972	160.002	140.597
ENSMUSG00000022311	Csmd3	15	47444033	48655459	1211427	-	protein_coding	175.386	236.563	114.208	-0.660808	1.48813e-11	1.05806e-09	250.542	224.263	225.32	246.126	147.491	93.291	90.9602	125.09
ENSMUSG00000075277	Haglr	2	74578766	74593240	14475	-	lncRNA	545.003	449.308	640.698	0.44676	1.8092e-11	1.28052e-09	446.844	437.805	455.147	457.438	588.664	649.203	631.242	693.681
ENSMUSG00000004347	Pde1c	6	56046789	56629472	582684	-	protein_coding	2001.99	2351.15	1652.83	-0.448248	1.84216e-11	1.29798e-09	2025	2401.67	2487.53	2490.4	1636.69	1715.02	1478.38	1781.24
ENSMUSG00000071379	Hpcal1	12	17740857	17841934	101078	+	protein_coding	5624.01	6140.11	5107.91	-0.256294	1.87785e-11	1.31719e-09	5920.04	6201.64	6260.52	6178.24	5014.04	4894.58	5252.68	5270.33
ENSMUSG00000031827	Cotl1	8	120535961	120567283	31323	-	protein_coding	2038.2	2298.12	1778.28	-0.342798	1.95905e-11	1.36801e-09	2475.72	2197.96	2234.05	2284.76	1840.06	1725.24	1857.56	1690.27
ENSMUSG00000001025	S100a6	3	90520189	90531488	11300	+	protein_coding	5791.41	6682.26	4900.55	-0.404397	2.28228e-11	1.58664e-09	6957.07	6781.51	6074.63	6915.81	4737.9	5049.21	4381.43	5433.67
ENSMUSG00000037151	Lrrc20	10	61311580	61418570	106991	+	protein_coding	680.911	803.286	558.537	-0.455383	2.69309e-11	1.86395e-09	752.919	818.428	842.697	799.099	591.913	535.465	612.611	494.158
ENSMUSG00000027820	Mme	3	63148958	63293451	144494	+	protein_coding	819.546	995.052	644.041	-0.516705	3.04341e-11	2.09713e-09	863.984	953.343	1106.32	1056.56	686.125	633.867	549.049	707.121
ENSMUSG00000023073	Slc10a2	8	5133219	5155351	22133	-	protein_coding	40.8043	66.0757	15.533	-0.636004	3.16903e-11	2.17412e-09	55.5326	75.9458	72.1024	60.7218	11.6953	24.2812	5.47953	20.676
ENSMUSG00000002058	Unc119	11	78234308	78239990	5683	+	protein_coding	1223.76	1369.96	1077.56	-0.324977	3.20708e-11	2.19062e-09	1411.56	1361.66	1349.67	1356.93	1075.32	1116.94	1017	1101
ENSMUSG00000021613	Hapln1	13	89687915	89759771	71857	+	protein_coding	448.749	579.61	317.889	-0.616122	3.27015e-11	2.22399e-09	430.055	661.175	692.859	534.352	297.581	299.042	344.114	330.817
ENSMUSG00000041794	Myrip	9	120130579	120303907	173329	+	protein_coding	212.811	262.552	163.07	-0.545801	3.41482e-11	2.31232e-09	267.331	250.174	270.384	262.318	160.486	159.745	167.674	164.375
ENSMUSG00000029123	Stk32b	5	37604169	37874515	270347	-	protein_coding	440.304	528.421	352.187	-0.490635	3.72325e-11	2.51031e-09	565.658	527.153	514.857	506.015	370.352	361.662	375.896	300.837
ENSMUSG00000046500	Tafa4	6	96808164	97037374	229211	-	protein_coding	1918.35	2168.59	1668.11	-0.351258	4.1843e-11	2.80905e-09	2155.44	2284.63	2212.64	2021.63	1609.41	1679.24	1590.16	1793.65
ENSMUSG00000041153	Osgin2	4	15997121	16013888	16768	-	protein_coding	932.14	807.034	1057.25	0.355875	4.4345e-11	2.96429e-09	794.246	806.812	813.406	813.672	995.401	1114.38	1056.45	1062.75
ENSMUSG00000038949	Cnst	1	179373935	179455043	81109	+	protein_coding	3299.49	2977.72	3621.26	0.269093	4.61198e-11	3.06981e-09	2812.79	3116.46	2978.73	3002.9	3587.21	3550.17	3655.94	3691.71
ENSMUSG00000026547	Tagln2	1	172327614	172334947	7334	+	protein_coding	14603.3	15955.6	13250.9	-0.258351	4.79009e-11	3.17485e-09	15004.1	16163.9	15883.9	16770.6	12874.6	13431.3	13495	13202.7
ENSMUSG00000027977	Ndst3	3	123319815	123484502	164688	-	protein_coding	1075.61	1229.3	921.912	-0.376794	5.11471e-11	3.37571e-09	1176.52	1204.41	1317	1219.29	953.168	877.958	872.341	984.18
ENSMUSG00000062393	Dgkk	X	6690410	6814602	124193	+	protein_coding	148.603	209.235	87.9706	-0.667627	5.87076e-11	3.85842e-09	297.035	170.655	175.75	193.5	70.8216	98.4028	85.4806	97.1774
ENSMUSG00000104597	B230334C09Rik	3	157772823	157781749	8927	-	lncRNA	356.454	271.144	441.763	0.552843	5.97806e-11	3.9125e-09	255.708	246.6	294.043	288.226	495.751	457.509	368.224	445.569
ENSMUSG00000056215	Lrguk	6	34006383	34110969	104587	+	protein_coding	1774.36	1459.13	2089.6	0.450385	6.60862e-11	4.30717e-09	1310.83	1495.69	1474.72	1555.29	2322.82	2024.29	1808.24	2203.03
ENSMUSG00000016918	Sulf1	1	12762501	12931416	168916	+	protein_coding	2285.7	1899.52	2671.87	0.43441	6.74131e-11	4.37542e-09	2200.64	1751.22	1696.66	1949.58	2823.12	2733.55	2573.19	2557.63
ENSMUSG00000020524	Gria1	11	56902213	57221070	318858	+	protein_coding	1982.11	1686.44	2277.77	0.39069	7.2804e-11	4.70579e-09	1511	1647.58	1768.76	1818.42	2223.41	2264.54	2152.36	2470.79
ENSMUSG00000024907	Gal	19	3459915	3464544	4630	-	protein_coding	2107.34	1806.78	2407.91	0.380382	8.27065e-11	5.32385e-09	1912.65	1642.22	1944.51	1727.74	2554.13	2251.76	2443.87	2381.88
ENSMUSG00000038128	Camk4	18	33067984	33324281	256298	+	protein_coding	480.013	589.476	370.55	-0.533411	8.6567e-11	5.54951e-09	512.708	645.986	584.706	614.505	409.336	379.554	303.566	389.744
ENSMUSG00000038065	Mturn	6	54658609	54680836	22228	+	protein_coding	13836.1	12288.7	15383.5	0.30556	9.02451e-11	5.76169e-09	11142.7	12775.9	12774.5	12461.7	15619.7	15478.6	14639.1	15796.5
ENSMUSG00000032224	Fam81a	9	69995793	70049842	54050	-	protein_coding	1176.54	1037.09	1316	0.321723	9.20385e-11	5.8523e-09	981.507	1032.86	1092.8	1041.18	1320.27	1288.18	1308.51	1347.04
ENSMUSG00000052726	Kcnt2	1	140173896	140539805	365910	+	protein_coding	402.137	493.22	311.053	-0.534	9.52597e-11	6.0326e-09	427.472	458.355	548.655	538.4	291.083	332.269	283.84	337.02
ENSMUSG00000067714	Lpar5	6	125044883	125059435	14553	+	protein_coding	56.8989	84.0694	29.7284	-0.659907	9.62052e-11	6.06791e-09	83.9447	98.2828	69.8492	84.2009	37.6849	23.0033	24.1099	34.1155
ENSMUSG00000096606	Tpbgl	7	99273289	99276310	3022	-	protein_coding	664.477	789.309	539.646	-0.467559	1.21209e-10	7.58379e-09	835.572	848.806	771.721	701.135	508.097	520.129	609.324	521.036
ENSMUSG00000032181	Scg3	9	75550471	75591338	40868	-	protein_coding	6038.96	6537.27	5540.65	-0.232024	1.20918e-10	7.58379e-09	6525.73	6698.42	6437.4	6487.52	5418.83	5764.87	5617.61	5361.3
ENSMUSG00000032297	Celf6	9	59485200	59514575	29376	+	protein_coding	1238.29	1399.58	1076.99	-0.350688	1.2682e-10	7.90326e-09	1318.58	1480.5	1345.16	1454.09	1071.42	1017.25	1107.96	1111.34
ENSMUSG00000038276	Asic3	5	24618390	24622833	4444	+	protein_coding	3404.45	2934.69	3874.21	0.36507	1.31728e-10	8.17657e-09	2661.69	2958.31	2876.21	3242.55	3701.57	3872.21	3776.49	4146.58
ENSMUSG00000005583	Mef2c	13	83652153	83815199	163047	+	protein_coding	2643.26	2289.96	2996.56	0.354844	1.35788e-10	8.39526e-09	2018.55	2357.89	2391.77	2391.63	2895.24	3141.22	2905.25	3044.55
ENSMUSG00000040710	St8sia4	1	95515407	95595296	79890	-	protein_coding	836.452	952.349	720.556	-0.37007	1.47876e-10	9.1066e-09	923.391	958.704	997.042	930.258	680.278	733.548	700.284	768.115
ENSMUSG00000023328	Ache	5	137285781	137292728	6948	+	protein_coding	4234.87	4735.61	3734.13	-0.32031	1.61756e-10	9.92232e-09	4790.01	5050.84	4410.64	4690.96	3866.6	3522.05	3923.34	3624.51
ENSMUSG00000038112	AW551984	9	39498692	39515699	17008	-	protein_coding	2716.76	2372.04	3061.49	0.342444	1.76222e-10	1.07674e-08	2646.19	2192.6	2277.99	2371.39	3109	3059.43	3115.66	2961.84
ENSMUSG00000042425	Frmpd3	X	139243012	139336216	93205	+	protein_coding	600.766	488.686	712.846	0.465499	1.90865e-10	1.16168e-08	519.165	478.012	433.741	523.827	782.287	687.542	645.488	736.067
ENSMUSG00000038048	Cntnap5c	17	58076565	58717350	640786	+	protein_coding	293.758	368.534	218.983	-0.563393	1.9625e-10	1.18523e-08	318.99	390.451	384.171	380.523	230.658	226.199	170.961	248.113
ENSMUSG00000035456	Prdm8	5	98315057	98336850	21794	+	protein_coding	1038.11	1225.72	850.513	-0.451981	1.9569e-10	1.18523e-08	1291.46	1275	1248.27	1088.14	826.469	780.833	986.315	808.434
ENSMUSG00000053889	Kirrel3os	9	34829529	34840805	11277	-	lncRNA	55.518	27.7471	83.2888	0.642632	2.02912e-10	1.22075e-08	24.5377	39.3131	23.6586	23.4791	72.1211	69.0098	86.5765	105.448
ENSMUSG00000039706	Ldb2	5	44629474	44957022	327549	-	protein_coding	4660.62	5058.35	4262.9	-0.23695	2.04494e-10	1.22556e-08	4960.48	5110.71	5178.98	4983.24	4440.97	4118.86	4215.95	4275.81
ENSMUSG00000025255	Zfhx4	3	5283586	5480917	197332	+	protein_coding	615	730.613	499.388	-0.469739	2.12912e-10	1.27113e-08	648.311	720.145	769.468	784.526	476.259	567.414	450.417	503.462
ENSMUSG00000060988	Galnt13	2	54326329	55008321	681993	+	protein_coding	1051.61	1214.11	889.106	-0.402167	2.15165e-10	1.2797e-08	1071.91	1225.85	1310.24	1248.44	901.839	890.737	824.121	939.726
ENSMUSG00000061576	Dpp6	5	27022201	27932503	910303	+	protein_coding	11734.4	12798.9	10669.8	-0.25232	2.27717e-10	1.34922e-08	12262.4	13459.4	12821.8	12652	10683	10619.8	10242.3	11134.1
ENSMUSG00000032303	Chrna3	9	54917395	54933846	16452	-	protein_coding	360.507	259.674	461.34	0.58845	2.62574e-10	1.54988e-08	306.075	295.742	237.713	199.168	429.478	410.225	524.939	480.718
ENSMUSG00000034810	Scn7a	2	66503769	66615258	111490	-	protein_coding	16485.2	19089.4	13881	-0.407817	3.12673e-10	1.83866e-08	16807	19619.9	20966	18964.6	13254.7	14580.2	12472.5	15216.5
ENSMUSG00000074575	Kcng1	2	168102037	168123656	21620	-	protein_coding	229.619	281.458	177.78	-0.524131	3.38405e-10	1.98252e-08	287.995	293.061	255.738	289.036	172.831	162.301	195.071	180.915
ENSMUSG00000020017	Hal	10	93324630	93355166	30537	+	protein_coding	35.4392	59.6907	11.1878	-0.565947	3.49398e-10	2.03929e-08	65.8643	75.9458	59.7098	37.2427	12.9948	14.0575	2.19181	15.507
ENSMUSG00000048834	Vstm2a	11	16207724	16377310	169587	+	protein_coding	604.818	691.441	518.196	-0.375946	3.58259e-10	2.08323e-08	698.678	702.275	672.581	692.229	521.741	516.295	490.966	543.78
ENSMUSG00000059810	Rgs3	4	62478084	62622238	144155	+	protein_coding	947.5	1058.57	836.432	-0.317074	3.70782e-10	2.14807e-08	1039.62	1077.54	1044.36	1072.75	858.956	833.229	829.601	823.941
ENSMUSG00000028152	Tspan5	3	138447956	138613666	165711	+	protein_coding	2613.43	2875.55	2351.31	-0.277474	3.78433e-10	2.1843e-08	2863.16	3052.13	2729.75	2857.16	2322.82	2387.23	2402.23	2292.97
ENSMUSG00000033578	Tmem35a	X	133195974	133206718	10745	+	protein_coding	1763.84	2032.67	1495.01	-0.397126	3.83235e-10	2.20388e-08	1899.73	2114.87	2103.36	2012.73	1429.43	1594.89	1315.09	1640.64
ENSMUSG00000014786	Slc9a5	8	106075475	106096513	21039	+	protein_coding	1003.54	821.899	1185.18	0.449676	4.22305e-10	2.41967e-08	759.376	745.162	832.558	950.499	1152.64	1093.93	1196.73	1297.42
ENSMUSG00000029378	Areg	5	91287458	91296291	8834	+	protein_coding	45.4047	66.6387	24.1706	-0.630424	5.67828e-10	3.24159e-08	60.6984	74.1588	70.9758	60.7218	26.6393	23.0033	27.3976	19.6422
ENSMUSG00000025582	Nptx1	11	119429545	119438579	9035	-	protein_coding	2429.7	2154.11	2705.28	0.305811	5.90642e-10	3.35957e-08	2003.05	2296.24	2084.21	2232.94	2638.59	2646.65	2734.28	2801.6
ENSMUSG00000029189	Sel1l3	5	53264425	53371269	106845	-	protein_coding	1199.15	1050.6	1347.7	0.330841	6.03847e-10	3.42224e-08	1016.38	1023.93	1048.87	1113.23	1375.5	1421.09	1320.57	1273.64
ENSMUSG00000101906	Mrgprc2-ps	7	47616427	47617942	1516	-	unprocessed_pseudogene	88.8956	123.627	54.1647	-0.630279	6.50855e-10	3.67533e-08	111.065	126.874	146.458	110.109	48.7305	48.5624	44.9321	74.4338
ENSMUSG00000029193	Cckar	5	53855118	53865047	9930	-	protein_coding	176.991	125.168	228.813	0.585824	7.14481e-10	4.02011e-08	94.2763	129.555	140.825	136.017	222.861	254.314	196.167	241.91
ENSMUSG00000022180	Slc7a8	14	54959666	55019403	59738	-	protein_coding	790.67	896.967	684.374	-0.360301	7.27011e-10	4.07595e-08	820.075	931.006	917.053	919.733	668.582	714.379	679.461	675.073
ENSMUSG00000029838	Ptn	6	36691864	36787155	95292	-	protein_coding	15044.4	14061.3	16027.4	0.184862	9.9241e-10	5.54403e-08	14052.3	14457.4	14000.3	13735.3	16323.4	15761.1	16162.4	15862.7
ENSMUSG00000043903	Zfp469	8	122985359	122999389	14031	+	protein_coding	701.875	603.822	799.927	0.364669	1.00786e-09	5.6103e-08	583.738	646.88	579.073	605.599	800.479	817.893	759.463	821.873
ENSMUSG00000032776	Mctp2	7	71727578	71956356	228779	-	protein_coding	1448.79	1676.89	1220.69	-0.404234	1.01632e-09	5.63734e-08	1523.92	1746.75	1743.98	1692.92	1248.15	1269.01	1044.4	1321.2
ENSMUSG00000036815	Dpp10	1	123249200	124773776	1524577	-	protein_coding	1291.09	1453.26	1128.93	-0.33842	1.10622e-09	6.10891e-08	1407.69	1466.2	1399.24	1539.91	1105.86	1202.56	1042.21	1165.1
ENSMUSG00000058070	Eml1	12	108337216	108505876	168661	+	protein_coding	8568.71	9363.95	7773.46	-0.257035	1.11074e-09	6.10891e-08	8805.15	9433.36	9464.57	9752.73	7698.12	7619.19	7565.04	8211.49
ENSMUSG00000029174	Tbc1d1	5	64313648	64508829	195182	+	protein_coding	1123.74	984.828	1262.65	0.327856	1.11305e-09	6.10891e-08	909.185	1050.73	977.889	1001.51	1243.6	1253.68	1310.7	1242.63
ENSMUSG00000037754	Ppp1r16b	2	158507318	158608254	100937	+	protein_coding	488.002	410.149	565.856	0.411495	1.16812e-09	6.38869e-08	427.472	383.303	405.576	424.243	604.908	550.8	538.09	569.625
ENSMUSG00000042215	Bag2	1	33784565	33796876	12312	-	protein_coding	421.365	493.258	349.471	-0.432699	1.17995e-09	6.43096e-08	455.884	520.005	502.464	494.68	328.768	348.883	340.827	379.406
ENSMUSG00000045667	Smtnl2	11	72279990	72302539	22550	-	protein_coding	602.178	502.009	702.348	0.423109	1.19274e-09	6.47808e-08	546.286	532.514	459.653	469.582	733.556	690.098	737.544	648.194
ENSMUSG00000019146	Cacng2	15	77875948	78004228	128281	-	protein_coding	101.375	141.985	60.7656	-0.620675	1.27286e-09	6.88932e-08	193.718	117.939	113.787	142.494	55.8776	53.6743	75.6175	57.8929
ENSMUSG00000019890	Nts	10	102317617	102326347	8731	-	protein_coding	48.0601	70.3863	25.7339	-0.616185	1.28432e-09	6.92737e-08	83.9447	70.5849	68.7226	58.2929	22.7409	23.0033	24.1099	33.0817
ENSMUSG00000032773	Chrm1	19	8641153	8660951	19799	+	protein_coding	301.255	230.254	372.257	0.524219	1.72498e-09	9.27221e-08	204.05	240.346	226.447	250.174	365.804	348.883	328.772	445.569
ENSMUSG00000028207	Asph	4	9448069	9669344	221276	-	protein_coding	2495.29	2782.07	2208.51	-0.312519	2.07244e-09	1.11018e-07	2634.57	2935.08	2692.58	2866.07	2109.06	2346.33	2088.8	2289.87
ENSMUSG00000074071	Fam169b	7	67923587	68012840	89254	+	protein_coding	189.992	235.689	144.295	-0.527856	2.19495e-09	1.17179e-07	232.462	229.624	226.447	254.222	160.486	146.965	126.029	143.699
ENSMUSG00000033419	Snap91	9	86647976	86762707	114732	-	protein_coding	8586.03	9243.22	7928.83	-0.214387	2.22625e-09	1.18446e-07	8860.68	9450.34	9179.54	9482.32	8189.32	7938.68	7765.59	7821.75
ENSMUSG00000014782	Plekhg4	8	106099906	106109494	9589	+	protein_coding	231.296	181.931	280.66	0.49431	2.40057e-09	1.27287e-07	179.512	193.885	180.256	174.069	267.043	265.815	282.744	307.039
ENSMUSG00000046743	Fat4	3	38941089	39066134	125046	+	protein_coding	1653.93	1470.18	1837.68	0.302972	2.56244e-09	1.35411e-07	1460.64	1531.42	1444.3	1444.37	1963.51	1720.13	1864.14	1802.95
ENSMUSG00000040724	Kcna2	3	107008462	107022321	13860	+	protein_coding	6437.19	5714.29	7160.1	0.303067	3.02184e-09	1.5915e-07	5235.56	6029.2	5833.54	5758.86	7287.48	7501.62	6592.97	7258.33
ENSMUSG00000028367	Txn1	4	57943373	57956411	13039	-	protein_coding	5593.23	6135.71	5050.75	-0.265939	3.1405e-09	1.64293e-07	6468.9	6131.95	6204.19	5737.81	4923.08	5022.38	4928.29	5329.25
ENSMUSG00000026163	Sphkap	1	83231860	83385921	154062	-	protein_coding	808.258	682.023	934.492	0.396954	3.13259e-09	1.64293e-07	668.974	663.856	697.366	697.896	897.291	994.252	821.929	1024.5
ENSMUSG00000049107	Ntf3	6	126078375	126143873	65499	-	protein_coding	411.426	316.87	505.982	0.511657	3.27139e-09	1.7057e-07	308.658	285.914	273.764	399.145	478.858	529.075	524.939	491.056
ENSMUSG00000003411	Rab3b	4	108736260	108800521	64262	+	protein_coding	1139.25	999.568	1278.92	0.328492	3.32082e-09	1.72572e-07	1052.54	944.408	992.535	1008.79	1239.7	1201.28	1354.54	1320.17
ENSMUSG00000022132	Cldn10	14	119025320	119112901	87582	+	protein_coding	48.7358	22.5994	74.8722	0.576339	3.36263e-09	1.74167e-07	34.8693	19.6566	12.3926	23.4791	83.1667	98.4028	55.8912	62.0281
ENSMUSG00000042846	Lrrtm3	10	63764251	63926056	161806	-	protein_coding	389.535	467.705	311.365	-0.479638	3.65388e-09	1.88627e-07	417.14	501.242	478.805	473.63	281.987	356.55	275.072	331.851
ENSMUSG00000057455	Rit2	18	31106542	31450343	343802	-	protein_coding	745.512	860.344	630.681	-0.393915	3.74269e-09	1.92576e-07	851.07	826.469	824.672	939.164	655.587	658.149	555.624	653.363
ENSMUSG00000022146	Osmr	15	6843058	6904450	61393	-	protein_coding	238.667	290.876	186.458	-0.504062	3.83578e-09	1.96719e-07	254.417	311.825	278.27	318.992	178.029	178.914	203.838	185.051
ENSMUSG00000026672	Optn	2	5025453	5068862	43410	-	protein_coding	857.707	960.414	755	-0.320432	4.22866e-09	2.16159e-07	910.477	978.361	981.269	971.549	775.14	757.829	718.914	768.115
ENSMUSG00000021701	Plk2	13	110531580	110537378	5799	+	protein_coding	3776.79	4166.81	3386.78	-0.280394	4.36344e-09	2.22119e-07	4316.05	4194	4233.77	3923.44	3520.29	3378.92	3512.38	3135.52
ENSMUSG00000034111	Tmed8	12	87213011	87247228	34218	-	protein_coding	2413.13	2053.71	2772.55	0.382165	4.37365e-09	2.22119e-07	1854.53	2150.61	2044.78	2164.94	2776.34	2874.13	2405.51	3034.21
ENSMUSG00000021423	Ly86	13	37529184	37603012	73829	+	protein_coding	778.902	950.483	607.321	-0.502098	4.39354e-09	2.22407e-07	816.2	962.278	895.648	1127.81	572.421	544.41	575.35	737.101
ENSMUSG00000064215	Ifi27	12	103400470	103406498	6029	+	protein_coding	1204.11	1400.82	1007.39	-0.412352	4.56388e-09	2.30285e-07	1460.64	1560.91	1326.01	1255.73	942.772	1130.99	945.767	1010.03
ENSMUSG00000053025	Sv2b	7	74764642	74959010	194369	-	protein_coding	4941.94	5394.67	4489.2	-0.252961	4.80437e-09	2.4164e-07	5089.63	5671.81	5251.09	5566.17	4619.65	4341.23	4520.61	4475.33
ENSMUSG00000002064	Sdf2	11	78136572	78146322	9751	+	protein_coding	2190.21	2407.84	1972.58	-0.270118	5.03939e-09	2.52648e-07	2549.33	2303.39	2380.51	2398.11	2003.15	1968.06	1878.38	2040.73
ENSMUSG00000058624	Gda	19	21368671	21450809	82139	-	protein_coding	793.128	1099.83	486.426	-0.597216	5.2281e-09	2.61271e-07	964.718	1225.85	860.723	1348.02	443.123	539.299	379.183	584.098
ENSMUSG00000044164	Rnf182	13	43769186	43824421	55236	+	protein_coding	191.437	237.317	145.558	-0.519643	5.26319e-09	2.62187e-07	219.548	245.707	235.46	248.555	168.932	141.853	138.084	133.361
ENSMUSG00000048058	Ldlrad3	2	101780548	102016730	236183	-	protein_coding	2387.13	2094.56	2679.7	0.32654	5.39405e-09	2.67853e-07	1955.26	2197.96	2217.15	2007.87	2829.62	2810.23	2588.53	2490.43
ENSMUSG00000046480	Scn4b	9	45049693	45065450	15758	+	protein_coding	1563.86	1338.48	1789.25	0.369629	5.57788e-09	2.76105e-07	1228.17	1478.71	1215.6	1431.42	1683.48	1840.26	1796.19	1837.07
ENSMUSG00000031137	Fgf13	X	58107505	58613431	505927	-	protein_coding	16860.6	18057.7	15663.5	-0.199707	5.65542e-09	2.78183e-07	17129.9	18246.6	18520.2	18333.9	15489.8	16025.6	15548.7	15589.7
ENSMUSG00000073910	Mob3b	4	34949074	35157484	208411	-	protein_coding	338.346	266.551	410.142	0.485665	5.65165e-09	2.78183e-07	237.628	285.914	256.865	285.797	434.026	465.177	367.128	374.236
ENSMUSG00000004098	Col5a3	9	20681346	20726363	45018	-	protein_coding	2990.86	3422.08	2559.64	-0.372587	5.75254e-09	2.82073e-07	3567	3187.04	3501.47	3432.81	2481.36	2369.34	2986.34	2401.52
ENSMUSG00000025451	Paip1	13	119565137	119594754	29618	+	protein_coding	2224.67	2464	1985.34	-0.292418	5.8142e-09	2.84206e-07	2535.13	2428.48	2520.21	2372.2	1931.03	2155.92	1995.64	1858.78
ENSMUSG00000042485	Mustn1	14	30601157	30603567	2411	+	protein_coding	246.026	313.624	178.427	-0.553763	5.96545e-09	2.9069e-07	362.899	340.416	267.004	284.178	161.785	145.687	218.085	188.152
ENSMUSG00000019790	Stxbp5	10	9631291	9776823	145533	-	protein_coding	2115.79	1940.34	2291.23	0.229423	6.19354e-09	3.00868e-07	1876.49	1979.95	1945.64	1959.29	2297.48	2269.65	2306.88	2290.91
ENSMUSG00000061778	Mospd2	X	163719165	163763371	44207	-	protein_coding	2229.91	2515.4	1944.43	-0.339457	6.31738e-09	3.05933e-07	2248.43	2486.55	2719.61	2606.99	1918.68	2025.56	1808.24	2025.22
ENSMUSG00000016262	Sertad4	1	192526796	192538064	11269	-	protein_coding	1212.27	1091.05	1333.5	0.275214	7.14158e-09	3.4478e-07	1100.32	1117.74	1092.8	1053.32	1359.26	1298.41	1346.87	1329.47
ENSMUSG00000027712	Anxa5	3	36503072	36530043	26972	-	protein_coding	18543.1	20325	16761.2	-0.263808	7.40661e-09	3.56474e-07	19835.5	20680.5	20290.1	20494	16097.3	17550.2	15550.9	17846.5
ENSMUSG00000060568	Fam78b	1	166828986	166918871	89886	+	protein_coding	1262	1416.2	1107.8	-0.325019	8.12948e-09	3.90065e-07	1352.15	1478.71	1497.25	1336.69	1077.92	1044.09	1161.66	1147.52
ENSMUSG00000039057	Myo16	8	10203911	10684742	480832	+	protein_coding	208.553	262.407	154.699	-0.538857	8.31299e-09	3.97651e-07	285.412	261.79	243.346	259.08	133.846	146.965	199.455	138.53
ENSMUSG00000021913	Ogdhl	14	32043976	32070108	26133	+	protein_coding	580.384	656.259	504.509	-0.34176	8.44744e-09	4.0285e-07	665.1	662.962	644.416	652.557	513.944	488.18	505.212	510.698
ENSMUSG00000025743	Sdc3	4	130519848	130553630	33783	+	protein_coding	6619.58	7144.93	6094.24	-0.221652	9.71477e-09	4.6188e-07	7124.96	7357.81	6888.04	7208.89	6040.63	6194.27	6331.05	5811
ENSMUSG00000030226	Lmo3	6	138339916	138558966	219051	-	protein_coding	61.1175	86.5933	35.6418	-0.584625	1.02663e-08	4.86622e-07	118.814	77.7328	72.1024	77.7239	34.4362	35.7828	36.1649	36.1831
ENSMUSG00000109868	Gm39244	8	109253569	109263853	10285	-	lncRNA	778.927	679.39	878.464	0.334893	1.08744e-08	5.13887e-07	634.105	706.743	712.012	664.702	863.504	902.239	838.368	909.746
ENSMUSG00000058152	Chsy3	18	59308473	59669071	360599	+	protein_coding	108.64	142.101	75.1793	-0.569965	1.09976e-08	5.18146e-07	145.935	147.424	143.078	131.969	61.0755	93.291	83.2888	63.062
ENSMUSG00000048304	Slitrk3	3	72954598	72965136	10539	-	protein_coding	1846.25	2046.56	1645.93	-0.291778	1.10845e-08	5.20673e-07	2021.13	2172.94	1979.44	2012.73	1743.9	1624.29	1539.75	1675.79
ENSMUSG00000040373	Cacng5	11	107765431	107805881	40451	-	protein_coding	820.204	931.81	708.598	-0.356308	1.12026e-08	5.24644e-07	867.859	961.384	890.015	1007.98	733.556	709.267	730.969	660.6
ENSMUSG00000039959	Hip1	5	135435385	135573974	138590	-	protein_coding	9955.34	9022.67	10888	0.257223	1.12568e-08	5.25608e-07	8482.28	9667.45	8919.3	9021.64	11409.4	10432	10941.5	10769.1
ENSMUSG00000070695	Cntnap5a	1	115612486	116515053	902568	+	protein_coding	1201.54	1396.24	1006.85	-0.404033	1.13584e-08	5.28775e-07	1459.35	1378.64	1392.48	1354.5	1092.21	1073.49	817.546	1044.14
ENSMUSG00000043110	Lrrn4	2	132710225	132722811	12587	-	protein_coding	201.004	244.745	157.263	-0.489096	1.15151e-08	5.3448e-07	240.211	264.47	235.46	238.839	168.283	149.521	165.482	145.766
ENSMUSG00000030994	D7Ertd443e	7	133867508	134102889	235382	-	protein_coding	280.056	194.762	365.349	0.56362	1.2353e-08	5.71674e-07	148.517	218.009	248.979	163.544	332.017	431.95	394.526	302.904
ENSMUSG00000040212	Emp3	7	45567447	45570828	3382	-	protein_coding	2531.53	2767.01	2296.05	-0.253555	1.28378e-08	5.92356e-07	2949.69	2639.34	2737.64	2741.39	2313.07	2213.42	2324.42	2333.29
ENSMUSG00000044033	Ccdc141	2	76840246	77000980	160735	-	protein_coding	950.91	1084.5	817.315	-0.363288	1.2909e-08	5.9389e-07	987.964	1108.81	1134.49	1106.76	864.154	848.564	723.298	833.245
ENSMUSG00000021765	Fst	13	114588826	114595487	6662	-	protein_coding	561.813	640.745	482.88	-0.367856	1.30781e-08	5.99904e-07	613.442	620.075	653.428	676.036	458.067	499.682	509.596	464.177
ENSMUSG00000025867	Cplx2	13	54519162	54531730	12569	+	protein_coding	8838.78	7914.78	9762.77	0.283187	1.31214e-08	6.00133e-07	7301.89	8597.06	8146.45	7613.71	9608.35	9608.97	10239	9594.72
ENSMUSG00000024725	Ostf1	19	18493501	18609187	115687	-	protein_coding	1530.39	1690.64	1370.15	-0.2832	1.42809e-08	6.51258e-07	1791.25	1666.34	1660.61	1644.35	1371.6	1453.04	1297.55	1358.42
ENSMUSG00000050271	Prag1	8	36561982	36614941	52960	+	protein_coding	715.391	868.994	561.788	-0.487581	1.43358e-08	6.51864e-07	836.864	902.415	840.444	896.254	485.356	513.739	734.257	513.8
ENSMUSG00000085139	A730046J19Rik	X	142936691	142949270	12580	+	protein_coding	28.8207	45.9025	11.7389	-0.525137	1.5003e-08	6.80221e-07	52.9497	55.3958	31.5448	43.7197	12.9948	10.2237	17.5345	6.20281
ENSMUSG00000038665	Dgki	6	36822957	37277119	454163	-	protein_coding	1107.85	1307.82	907.878	-0.436372	1.52924e-08	6.91341e-07	1118.4	1410.8	1241.51	1460.56	983.056	846.009	812.066	990.383
ENSMUSG00000032878	Ccdc85a	11	28335685	28534324	198640	-	protein_coding	2449.22	2666.17	2232.28	-0.245253	1.58361e-08	7.13859e-07	2533.84	2770.68	2663.28	2696.86	2279.29	2299.05	2180.85	2169.95
ENSMUSG00000022594	Lynx1	15	74619701	74624895	5195	-	protein_coding	3797.86	4226.08	3369.64	-0.303545	1.65003e-08	7.41659e-07	4059.05	4487.06	3929.58	4428.64	3279.89	3423.65	3164.98	3610.04
ENSMUSG00000032312	Csk	9	57533929	57560914	26986	-	protein_coding	3265.81	3569.62	2962	-0.25559	1.91629e-08	8.58871e-07	3657.4	3610.55	3349.38	3661.12	2943.32	2912.47	3143.06	2849.16
ENSMUSG00000030539	Sema4b	7	79836589	79876275	39687	+	protein_coding	1613.53	1817.54	1409.51	-0.332304	2.02477e-08	9.04898e-07	1795.12	1886.14	1751.86	1837.04	1404.09	1231.95	1529.88	1472.13
ENSMUSG00000097452	Gm2824	15	24981706	25027444	45739	-	lncRNA	117.624	83.069	152.18	0.552692	2.06097e-08	9.18451e-07	78.7788	79.5197	94.6345	79.3432	161.785	176.358	122.741	147.834
ENSMUSG00000028194	Ddah1	3	145464430	145600032	135603	+	protein_coding	3241.45	3564	2918.9	-0.271138	2.10823e-08	9.36843e-07	3764.59	3602.51	3403.46	3485.43	2909.53	3090.1	2962.23	2713.73
ENSMUSG00000061126	Cyp4f39	17	32671697	32712294	40598	+	protein_coding	169.713	210.533	128.894	-0.511562	2.31726e-08	1.02681e-06	202.759	218.903	193.775	226.695	127.349	106.071	144.66	137.496
ENSMUSG00000021054	Sgpp1	12	75761023	75782503	21481	-	protein_coding	1251.91	1375.57	1128.25	-0.270974	2.33978e-08	1.03387e-06	1337.95	1438.5	1331.64	1394.17	1131.2	1152.72	1098.1	1130.98
ENSMUSG00000059325	Hopx	5	77234835	77262968	28134	-	protein_coding	288.052	358.845	217.26	-0.516373	2.53442e-08	1.11672e-06	375.814	355.605	306.435	397.526	208.566	224.921	169.865	265.687
ENSMUSG00000090061	Nwd2	5	63806445	63967889	161445	+	protein_coding	4201.44	4622	3780.87	-0.271539	2.95771e-08	1.29956e-06	4273.43	4700.6	4895.08	4618.91	3998.5	3713.75	3592.38	3818.87
ENSMUSG00000032109	Nlrx1	9	44164014	44179896	15883	-	protein_coding	418.999	507.659	330.339	-0.477324	3.07375e-08	1.34301e-06	504.959	535.195	452.893	537.591	326.819	283.707	412.061	298.769
ENSMUSG00000031539	Ap3m2	8	23277370	23295638	18269	-	protein_coding	1894.54	2060.09	1728.99	-0.240882	3.07052e-08	1.34301e-06	1982.39	2113.97	2041.4	2102.59	1786.78	1731.63	1686.6	1710.94
ENSMUSG00000111933	Gm36660	12	80065189	80128208	63020	-	lncRNA	62.2264	34.4788	89.9739	0.558624	3.24979e-08	1.41597e-06	24.5377	43.7805	31.5448	38.0523	64.974	95.8469	83.2888	115.786
ENSMUSG00000040596	Pogk	1	166212191	166237432	25242	-	protein_coding	2567.46	2810.17	2324.75	-0.25748	3.27017e-08	1.42089e-06	2675.9	2797.49	2835.65	2931.65	2476.16	2256.87	2256.47	2309.51
ENSMUSG00000024851	Pitpnm1	19	4149998	4163965	13968	+	protein_coding	1321.16	1476.5	1165.82	-0.312923	3.27995e-08	1.42119e-06	1427.06	1445.65	1411.63	1621.68	1182.53	1101.6	1156.18	1222.99
ENSMUSG00000003974	Grm3	5	9535541	9775170	239630	-	protein_coding	217.053	265.84	168.267	-0.488742	3.49235e-08	1.50904e-06	240.211	250.174	278.27	294.703	191.024	155.911	154.523	171.611
ENSMUSG00000038764	Ptpn3	4	57190841	57301837	110997	-	protein_coding	2802.89	2549.9	3055.89	0.247005	3.51591e-08	1.51504e-06	2394.36	2704.56	2569.78	2530.89	3127.85	3113.11	2991.82	2990.79
ENSMUSG00000047547	Cltb	13	54740214	54759157	18944	-	protein_coding	4507.09	4824.31	4189.87	-0.197006	3.65511e-08	1.5707e-06	4757.72	4760.46	4844.38	4934.66	4168.08	4043.46	4222.52	4325.43
ENSMUSG00000041592	Sdk2	11	113667200	113957872	290673	-	protein_coding	1165.31	1013.55	1317.06	0.340589	3.76738e-08	1.6145e-06	1018.96	1000.7	935.079	1099.47	1423.58	1208.95	1341.39	1294.32
ENSMUSG00000005268	Prlr	15	10177324	10349266	171943	+	protein_coding	151.242	188.76	113.723	-0.513	3.91644e-08	1.67379e-06	196.301	177.803	171.243	209.693	120.202	113.738	122.741	98.2112
ENSMUSG00000012609	Ttll5	12	85871433	86108667	237235	+	protein_coding	1206.69	1345.58	1067.8	-0.30624	4.24261e-08	1.80825e-06	1326.33	1429.57	1297.84	1328.59	1059.08	976.36	1106.86	1128.91
ENSMUSG00000047842	Diras2	13	52658416	52685315	26900	-	protein_coding	3073.6	2747.62	3399.58	0.284279	4.32766e-08	1.83949e-06	2448.6	2919	2808.62	2814.25	3437.77	3509.27	3334.84	3316.44
ENSMUSG00000059119	Nap1l4	7	143067316	143102843	35528	-	protein_coding	4878.4	5174.76	4582.05	-0.171672	4.52987e-08	1.91532e-06	5208.44	5141.98	5124.91	5223.7	4519.59	4558.48	4609.38	4640.74
ENSMUSG00000079173	Zan	5	137376899	137475326	98428	-	protein_coding	97.2033	67.1358	127.271	0.549162	4.53056e-08	1.91532e-06	59.407	58.0762	82.2418	68.8181	128.648	104.793	139.18	136.462
ENSMUSG00000115432	D130009I18Rik	14	104850227	105204219	353993	+	lncRNA	1956.82	1765.78	2147.85	0.264509	4.63481e-08	1.95412e-06	1664.69	1824.49	1839.74	1734.22	2099.96	2150.8	2074.55	2266.1
ENSMUSG00000028172	Tacr3	3	134534768	134640340	105573	+	protein_coding	54.5029	80.3365	28.6693	-0.543226	4.75588e-08	1.99977e-06	60.6984	93.8154	98.0143	68.8181	40.9336	23.0033	19.7263	31.0141
ENSMUSG00000023913	Pla2g7	17	43878989	43923092	44104	+	protein_coding	4480.68	4825.86	4135.5	-0.21486	4.77162e-08	2.00101e-06	4992.77	4906.99	4690.04	4713.63	3968.61	4240.27	4098.69	4234.45
ENSMUSG00000036377	Cracd	5	76804359	77021401	217043	+	protein_coding	4107.78	4481.78	3733.78	-0.249503	4.8895e-08	2.04496e-06	4233.39	4705.96	4385.86	4601.9	3934.82	3663.91	3749.09	3587.29
ENSMUSG00000026173	Plcd4	1	74582047	74606953	24907	+	protein_coding	2845.55	2533.77	3157.34	0.293776	5.09487e-08	2.12517e-06	2528.67	2601.81	2659.9	2344.67	3079.77	3288.19	2912.92	3348.49
ENSMUSG00000063681	Crb1	1	139124794	139304838	180045	-	protein_coding	139.642	173.441	105.843	-0.505915	5.22439e-08	2.1734e-06	173.055	191.205	161.104	168.402	103.309	103.515	99.7274	116.82
ENSMUSG00000027849	Syt6	3	103482547	103552885	70339	+	protein_coding	319.486	228.425	410.548	0.533645	5.62439e-08	2.3336e-06	192.427	252.855	217.434	250.984	337.865	448.563	324.388	531.374
ENSMUSG00000028033	Kcnq5	1	21468627	22032166	563540	-	protein_coding	748.355	846.968	649.741	-0.3399	5.93938e-08	2.45777e-06	791.663	902.415	892.268	801.528	680.927	627.478	626.858	663.701
ENSMUSG00000037653	Kctd8	5	69266628	69499022	232395	-	protein_coding	1823.64	2009.18	1638.09	-0.277127	5.95959e-08	2.45963e-06	2048.25	2022.84	2003.1	1962.53	1498.95	1675.4	1634	1744.02
ENSMUSG00000036766	Dner	1	84347560	84673942	326383	-	protein_coding	2932.06	3185.32	2678.79	-0.238696	6.31881e-08	2.60102e-06	3226.06	3298.73	2993.38	3223.11	2636.64	2670.93	2805.52	2602.08
ENSMUSG00000020340	Cyfip2	11	46084677	46203686	119010	-	protein_coding	10000.6	10828.9	9172.21	-0.228905	7.26924e-08	2.9844e-06	10082.4	11349.9	10693.7	11189.8	9505.04	9036.44	9030.26	9117.1
ENSMUSG00000034898	Filip1	9	79712376	79920133	207758	-	protein_coding	902.794	1025.53	780.054	-0.351635	7.56252e-08	3.09667e-06	927.266	1087.37	1039.85	1047.65	788.134	833.229	690.421	808.434
ENSMUSG00000048126	Col6a3	1	90693645	90771693	78049	-	protein_coding	7131.89	6482.66	7781.13	0.248848	7.91673e-08	3.23325e-06	6152.5	6561.72	6379.94	6836.47	8070.42	7490.11	8174.36	7389.62
ENSMUSG00000049313	Sorl1	9	41876016	42035593	159578	-	protein_coding	3573.24	3174.94	3971.55	0.296873	8.05613e-08	3.28161e-06	2961.31	3481	3075.62	3181.82	4059.57	3780.2	3781.97	4264.44
ENSMUSG00000032360	Hcrtr2	9	76133162	76231138	97977	-	protein_coding	145.375	180.083	110.667	-0.497715	8.89027e-08	3.61199e-06	156.266	176.016	199.408	188.642	111.106	108.626	103.015	119.921
ENSMUSG00000026778	Prkcq	2	11176919	11306033	129115	+	protein_coding	1012.69	1128.07	897.315	-0.305308	9.06553e-08	3.67365e-06	1104.2	1148.12	1143.5	1116.47	869.352	987.862	828.505	903.543
ENSMUSG00000033453	Adamts15	9	30810451	30833748	23298	-	protein_coding	3077.08	2799.37	3354.79	0.248084	9.33769e-08	3.77416e-06	2761.13	2811.78	2875.08	2749.48	3494.3	3197.45	3547.45	3179.98
ENSMUSG00000037606	Osbpl5	7	143242499	143310722	68224	-	protein_coding	1867.64	2027.62	1707.67	-0.232707	9.64376e-08	3.88783e-06	2089.58	1958.51	2039.15	2023.25	1776.39	1677.96	1695.37	1680.96
ENSMUSG00000069729	Arid1b	17	5044607	5397931	353325	+	protein_coding	2385.73	2142.09	2629.36	0.276204	9.68827e-08	3.89573e-06	2203.22	2248	2012.11	2105.02	2702.27	2467.74	2802.23	2545.22
ENSMUSG00000075478	Slitrk1	14	109146232	109151590	5359	-	protein_coding	1462.33	1607.67	1316.99	-0.266034	9.89016e-08	3.95657e-06	1711.18	1618.09	1555.84	1545.57	1362.5	1283.07	1343.58	1278.81
ENSMUSG00000039059	Hrh3	2	179741258	179746281	5024	-	protein_coding	80.9516	56.1952	105.708	0.536255	9.88983e-08	3.95657e-06	55.5326	50.9284	60.8364	57.4833	103.309	90.7351	115.07	113.718
ENSMUSG00000063297	Luzp2	7	54485246	54918633	433388	+	protein_coding	4907.94	5403.07	4412.81	-0.273034	1.04507e-07	4.16613e-06	5096.09	5509.2	5626.24	5380.76	4279.19	4575.09	4055.95	4741.02
ENSMUSG00000047115	Fam221a	6	49344673	49367473	22801	+	protein_coding	136.542	102.708	170.376	0.499518	1.04673e-07	4.16613e-06	94.2763	117.939	90.1281	108.49	165.684	172.524	165.482	177.814
ENSMUSG00000031344	Gabrq	X	71868784	71886208	17425	+	protein_coding	117.179	77.6278	156.73	0.542709	1.04993e-07	4.16826e-06	107.191	55.3958	65.3428	82.5817	167.633	180.192	127.125	151.969
ENSMUSG00000070866	Zfp804a	2	81883566	82090223	206658	+	protein_coding	721.013	833.518	608.508	-0.38869	1.10565e-07	4.37839e-06	740.004	872.93	842.697	878.442	612.055	670.928	518.363	632.687
ENSMUSG00000013846	St3gal1	15	66974724	67048679	73956	-	protein_coding	1686.19	1856.58	1515.8	-0.27433	1.12663e-07	4.45019e-06	1691.81	1932.6	1953.53	1848.37	1517.79	1564.22	1509.06	1472.13
ENSMUSG00000030098	Grip2	6	91738490	91804231	65742	-	protein_coding	713.148	599.425	826.871	0.392858	1.14202e-07	4.4996e-06	573.407	594.164	665.821	564.308	784.236	727.158	936.999	859.09
ENSMUSG00000017724	Etv4	11	101660568	101676197	15630	-	protein_coding	635.183	744.327	526.039	-0.411052	1.16149e-07	4.56483e-06	741.296	661.175	803.266	771.572	539.934	462.621	612.611	488.989
ENSMUSG00000091204	Gm7271	5	76631887	76664496	32610	+	protein_coding	1143.48	960.58	1326.37	0.39113	1.18198e-07	4.63371e-06	852.361	981.041	915.926	1092.99	1321.57	1335.47	1164.95	1483.51
ENSMUSG00000015354	Pcolce2	9	95519654	95580149	60496	+	protein_coding	386.368	321.687	451.049	0.403461	1.2665e-07	4.95266e-06	315.115	348.457	304.182	318.992	445.722	433.228	510.692	414.555
ENSMUSG00000049076	Acap2	16	30911230	31020063	108834	-	protein_coding	3398.37	3111.34	3685.39	0.231354	1.28824e-07	5.0251e-06	2945.81	3073.57	3291.93	3134.06	3574.87	3767.42	3600.05	3799.22
ENSMUSG00000040354	Mars1	10	127132090	127147655	15566	-	protein_coding	2480.15	2671.26	2289.04	-0.212039	1.32648e-07	5.1614e-06	2697.85	2674.19	2743.27	2569.75	2306.58	2226.2	2338.66	2284.7
ENSMUSG00000001794	Capns1	7	29886361	29898236	11876	-	protein_coding	12071	12655.1	11487	-0.137511	1.3697e-07	5.31632e-06	12651.1	12518.5	12656.2	12794.5	11434.1	11454.3	11521.3	11538.3
ENSMUSG00000006589	Aprt	8	123301374	123303648	2275	-	protein_coding	1540.71	1709.09	1372.32	-0.289752	1.40074e-07	5.42337e-06	1880.36	1689.57	1578.37	1688.07	1394.99	1339.3	1421.39	1333.61
ENSMUSG00000054027	Nt5dc3	10	86614869	86674253	59385	+	protein_coding	1622.72	1779.33	1466.11	-0.262204	1.55352e-07	6.00006e-06	1708.6	1905.79	1805.94	1696.97	1479.46	1507.99	1440.02	1436.99
ENSMUSG00000020599	Rgs9	11	109116181	109188955	72775	-	protein_coding	394.518	315.181	473.854	0.453921	1.68319e-07	6.48485e-06	280.246	351.138	354.879	274.463	547.731	437.062	435.075	475.549
ENSMUSG00000041737	Tmem45b	9	31337492	31375758	38267	-	protein_coding	711.882	944.742	479.022	-0.532112	1.76546e-07	6.78508e-06	785.205	1096.3	844.951	1052.51	417.783	484.346	397.814	616.146
ENSMUSG00000031789	Cngb1	8	95965673	96033213	67541	-	protein_coding	99.7684	126.423	73.1136	-0.509402	1.77138e-07	6.79116e-06	134.311	123.3	130.686	117.396	70.1719	70.2877	73.4257	78.569
ENSMUSG00000048490	Nrip1	16	76084288	76170715	86428	-	protein_coding	1820.12	1997.32	1642.92	-0.264003	1.77884e-07	6.80307e-06	1835.16	2086.28	2047.03	2020.82	1697.12	1658.79	1561.67	1654.08
ENSMUSG00000034361	Cpne2	8	95259618	95297159	37542	+	protein_coding	806.017	908.369	703.664	-0.325032	1.81019e-07	6.90609e-06	984.09	897.054	878.749	873.585	754.348	696.487	715.626	648.194
ENSMUSG00000025791	Pgm1	4	99786611	99844491	57881	+	protein_coding	2565.32	2773.75	2356.89	-0.22352	1.85529e-07	7.06093e-06	2697.85	2883.26	2706.09	2807.78	2467.71	2329.72	2293.73	2336.39
ENSMUSG00000032280	Tle3	9	61279648	61325779	46132	+	protein_coding	2973.51	2698.04	3248.97	0.253517	2.03148e-07	7.71273e-06	2877.36	2648.27	2612.59	2653.95	3331.22	3091.38	3454.29	3118.98
ENSMUSG00000063142	Kcnma1	14	23339499	24064559	725061	-	protein_coding	3072.25	2804.92	3339.58	0.237417	2.06965e-07	7.83859e-06	2603.58	2926.15	2882.97	2806.97	3343.56	3341.86	3205.52	3467.37
ENSMUSG00000052981	Ube2ql1	13	69850951	69888008	37058	-	protein_coding	2128.42	2380.03	1876.8	-0.309545	2.33568e-07	8.82483e-06	2575.16	2477.62	2177.72	2289.62	1873.85	1781.47	2060.3	1791.58
ENSMUSG00000030283	St8sia1	6	142767271	142910178	142908	-	protein_coding	2335.44	2070.34	2600.53	0.297811	2.43322e-07	9.17119e-06	1823.54	2179.2	2027.88	2250.76	2626.25	2688.82	2530.45	2556.59
ENSMUSG00000050587	Lrrc4c	2	96148514	97462011	1313498	+	protein_coding	850.488	940.044	760.932	-0.279177	2.48126e-07	9.32979e-06	993.13	925.645	930.572	910.827	770.591	774.443	760.559	738.135
ENSMUSG00000031673	Cdh11	8	103358727	103512274	153548	-	protein_coding	10230.7	9503.76	10957.7	0.198069	2.53124e-07	9.49488e-06	9479.29	9752.33	9827.34	8956.06	11020.9	11201.3	10982.1	10626.5
ENSMUSG00000021690	Jmy	13	93566609	93636316	69708	-	protein_coding	2078.23	1899.66	2256.8	0.234317	2.61627e-07	9.79036e-06	1908.77	1982.63	1807.07	1900.19	2271.49	2359.11	2222.5	2174.09
ENSMUSG00000020396	Nefh	11	4888754	4898064	9311	-	protein_coding	15895.6	17211.3	14579.8	-0.227832	2.68629e-07	1.00284e-05	17795	17956.3	15863.7	17230.4	14309.9	15191.1	14704.9	14113.5
ENSMUSG00000056306	Sertm1	3	54804489	54823308	18820	-	protein_coding	225.333	272.215	178.451	-0.450959	2.69706e-07	1.00446e-05	304.784	257.322	263.625	263.128	192.973	150.799	199.455	170.577
ENSMUSG00000049971	Glt1d1	5	127709326	127786438	77113	+	protein_coding	318.287	367.638	268.936	-0.383331	2.71612e-07	1.00916e-05	342.236	376.155	368.398	383.762	269.642	265.815	284.935	255.349
ENSMUSG00000041923	Nol4	18	22826238	23174710	348473	-	protein_coding	557.696	473.84	641.553	0.370844	2.92211e-07	1.08312e-05	422.306	450.314	527.249	495.49	621.801	636.423	606.036	701.952
ENSMUSG00000033361	Prrg3	X	71006230	71016328	10099	+	protein_coding	2129.58	1868.43	2390.73	0.317667	3.05651e-07	1.13026e-05	1685.35	1924.56	1865.65	1998.15	2478.76	2561.03	2120.58	2402.56
ENSMUSG00000028521	Slc35d1	4	103027846	103072361	44516	-	protein_coding	720.512	637.71	803.313	0.304005	3.18305e-07	1.17428e-05	654.768	615.608	643.289	637.174	788.134	745.05	841.656	838.414
ENSMUSG00000037419	Endod1	9	14265286	14292803	27518	-	protein_coding	4597.87	4942.67	4253.07	-0.209024	3.25835e-07	1.19923e-05	4684.11	5226.86	4920.99	4938.71	4205.12	4361.67	4165.54	4279.94
ENSMUSG00000022964	Tmem50b	16	91371391	91394688	23298	-	protein_coding	5137.72	5617.59	4657.85	-0.254037	3.34954e-07	1.2299e-05	5270.43	5923.77	5621.74	5654.42	4491.65	4650.49	4432.94	5056.33
ENSMUSG00000035551	Igfbpl1	4	45809468	45826923	17456	-	protein_coding	95.7049	127.69	63.7197	-0.519527	3.72742e-07	1.36544e-05	102.025	121.513	111.533	175.688	64.974	56.2302	60.2748	73.4
ENSMUSG00000032232	Cgnl1	9	71533791	71678884	145094	-	protein_coding	3321.24	3000	3642.47	0.262613	3.80462e-07	1.39046e-05	3050.42	3085.19	2950.57	2913.84	4010.84	3441.54	3662.52	3454.97
ENSMUSG00000027012	Dync1i2	2	71042050	71093647	51598	+	protein_coding	13720.3	14521.3	12919.3	-0.164844	3.91564e-07	1.4277e-05	14011	14503.9	14936.5	14634	12601.1	13207.7	12942.6	12925.6
ENSMUSG00000034755	Pcdh11x	X	119199956	119820316	620361	+	protein_coding	429.786	503.492	356.081	-0.405128	4.09475e-07	1.48954e-05	550.16	456.568	440.501	566.737	366.453	368.052	333.155	356.662
ENSMUSG00000038903	Ccdc68	18	70058497	70102555	44059	+	protein_coding	474.676	373.12	576.233	0.456467	4.1531e-07	1.50726e-05	311.241	423.51	411.209	346.519	522.391	707.989	573.159	501.394
ENSMUSG00000007279	Scube2	7	109397883	109464886	67004	-	protein_coding	145.548	181.274	109.822	-0.488868	4.39551e-07	1.59154e-05	144.643	198.353	192.649	189.452	92.2631	109.904	116.166	120.955
ENSMUSG00000029207	Apbb2	5	66456046	66776127	320082	-	protein_coding	1910.57	1739.24	2081.91	0.241529	4.66867e-07	1.68655e-05	1659.52	1777.13	1769.89	1750.41	2031.74	2218.54	2098.66	1978.7
ENSMUSG00000027223	Mapk8ip1	2	92214021	92231608	17588	-	protein_coding	8012.85	8615.02	7410.68	-0.208222	4.73636e-07	1.70706e-05	8501.66	8934.8	8337.97	8685.65	7319.97	7064.55	7886.14	7372.05
ENSMUSG00000022353	Mtss1	15	58813083	58953854	140772	-	protein_coding	1557.05	1701.99	1412.11	-0.25413	4.89344e-07	1.75961e-05	1649.19	1713.69	1680.89	1764.17	1356.01	1355.91	1523.31	1413.21
ENSMUSG00000010080	Epn3	11	94380425	94390800	10376	-	protein_coding	346.717	401.777	291.657	-0.380664	4.96926e-07	1.78278e-05	409.392	433.338	383.044	381.333	307.977	261.982	294.799	301.87
ENSMUSG00000036510	Cdh8	8	99751103	100143103	392001	-	protein_coding	1411.1	1571.48	1250.72	-0.299675	5.37515e-07	1.92398e-05	1410.27	1701.19	1683.14	1491.33	1230.61	1252.4	1249.33	1270.54
ENSMUSG00000030111	A2m	6	121612335	121656186	43852	+	protein_coding	988.885	870.271	1107.5	0.309401	5.43777e-07	1.94195e-05	781.331	910.456	897.901	891.396	1133.15	1189.78	1079.47	1027.6
ENSMUSG00000035199	Arl6ip5	6	97187650	97210276	22627	+	protein_coding	3879.93	4120.51	3639.34	-0.17518	5.97608e-07	2.12934e-05	4110.71	4141.28	4052.38	4177.66	3526.79	3653.68	3661.42	3715.49
ENSMUSG00000028794	A3galt2	4	128649157	128663091	13935	+	protein_coding	2810.52	3193.8	2427.23	-0.344765	6.39185e-07	2.2723e-05	2850.24	3477.42	3155.61	3291.93	2263.69	2339.94	2268.52	2836.75
ENSMUSG00000024150	Mcfd2	17	87561871	87573363	11493	-	protein_coding	1041.47	1157.86	925.082	-0.292413	6.58317e-07	2.33501e-05	1201.05	1127.57	1232.5	1070.32	908.336	940.577	873.437	977.977
ENSMUSG00000004383	Large1	8	73541227	74080168	538942	-	protein_coding	3664.47	3403.72	3925.23	0.197745	6.86701e-07	2.43018e-05	3443.02	3466.7	3288.55	3416.61	4016.69	3924.61	4029.65	3729.96
ENSMUSG00000040479	Dgkz	2	91763169	91806209	43041	-	protein_coding	22478.5	20621.1	24335.8	0.226215	7.23014e-07	2.55291e-05	19308.6	20771.6	20771.1	21633.2	23777.9	22876.7	25216.8	25471.9
ENSMUSG00000028197	Col24a1	3	144998233	145257766	259534	+	protein_coding	889.824	758.05	1021.6	0.362229	7.5437e-07	2.65762e-05	656.06	733.547	764.962	877.633	994.102	952.079	1025.77	1114.44
ENSMUSG00000031853	Map3k21	8	126637189	126674179	36991	+	protein_coding	145.753	177.889	113.617	-0.461353	7.77995e-07	2.7347e-05	156.266	170.655	201.662	182.975	107.857	123.962	116.166	106.482
ENSMUSG00000038807	Rap1gap2	11	74274182	74501741	227560	-	protein_coding	2179.47	2000.51	2358.44	0.223911	7.86336e-07	2.75782e-05	1920.4	2028.2	1941.13	2112.31	2389.74	2300.33	2309.07	2434.6
ENSMUSG00000023067	Cdkn1a	17	29309950	29319701	9752	+	protein_coding	2524.5	2291.71	2757.29	0.248878	7.99612e-07	2.79811e-05	2207.1	2351.64	2246.44	2361.67	2812.07	2658.15	2976.48	2582.44
ENSMUSG00000052430	Bmpr1b	3	141542897	141875186	332290	-	protein_coding	114.383	144.816	83.9493	-0.487281	8.37582e-07	2.92443e-05	156.266	142.957	120.546	159.496	87.7149	65.1759	89.8643	93.0422
ENSMUSG00000078532	Nkain1	4	130297197	130339644	42448	+	protein_coding	859.576	757.678	961.475	0.307356	8.51137e-07	2.96514e-05	689.638	729.973	831.431	779.668	997.351	992.974	946.862	908.712
ENSMUSG00000104677	Gm43376	3	55797727	55844120	46394	+	lncRNA	97.5515	125.494	69.6094	-0.496615	8.66236e-07	3.01104e-05	103.316	139.383	127.306	131.969	64.3242	63.8979	60.2748	89.9408
ENSMUSG00000003500	Impdh1	6	29200433	29216363	15931	-	protein_coding	3925.33	4213.32	3637.33	-0.204424	8.69421e-07	3.01541e-05	4118.45	4380.73	3998.31	4355.78	3569.02	3614.07	3746.9	3619.34
ENSMUSG00000073574	Grxcr2	18	42118388	42132114	13727	-	protein_coding	96.7986	70.7012	122.896	0.487886	8.85854e-07	3.0656e-05	74.9045	69.6914	65.3428	72.8662	107.207	126.518	117.262	140.597
ENSMUSG00000024065	Ehd3	17	74111129	74139089	27961	+	protein_coding	3960.84	3615.57	4306.11	0.235974	9.32966e-07	3.22151e-05	3299.67	3700.79	3583.72	3878.1	4391.59	4338.67	4294.85	4199.31
ENSMUSG00000064065	Ipcef1	10	6835796	7002478	166683	-	protein_coding	133.122	178.632	87.6116	-0.500711	9.79781e-07	3.37571e-05	151.1	173.335	209.548	180.546	109.156	115.016	75.6175	50.6563
ENSMUSG00000029321	Slc10a6	5	103753577	103777269	23693	-	protein_coding	149.583	184.587	114.58	-0.465592	9.91569e-07	3.40882e-05	158.849	191.205	185.889	202.406	135.146	113.738	101.919	107.515
ENSMUSG00000031343	Gabra3	X	71476287	71700454	224168	-	protein_coding	1156.45	1025.32	1287.59	0.298073	9.97581e-07	3.42196e-05	1068.03	999.804	985.776	1047.65	1378.75	1350.8	1143.03	1277.78
ENSMUSG00000033170	Card10	15	78659338	78687242	27905	-	protein_coding	436.273	494.448	378.098	-0.337287	1.00102e-06	3.42623e-05	492.045	515.538	458.526	511.683	380.748	355.272	401.101	375.27
ENSMUSG00000021314	Amph	13	19132375	19335091	202717	+	protein_coding	4548.44	4847.98	4248.89	-0.183887	1.01264e-06	3.45847e-05	4675.07	4889.12	4827.48	5000.24	4317.52	4199.37	4112.93	4365.75
ENSMUSG00000004317	Clcn5	X	7020049	7185597	165549	-	protein_coding	4643.52	5016.93	4270.11	-0.221319	1.02604e-06	3.4966e-05	4779.68	5339.44	5026.89	4921.71	4268.79	4470.3	4042.8	4298.55
ENSMUSG00000030682	Cdipt	7	126575086	126579673	4588	+	protein_coding	5644.25	5979.42	5309.07	-0.166157	1.04177e-06	3.54248e-05	5963.94	6064.05	5940.57	5949.12	5348.66	5146.34	5237.33	5503.96
ENSMUSG00000038916	Soga3	10	29019835	29075626	55792	+	protein_coding	3930.88	4293.38	3568.38	-0.249128	1.06543e-06	3.61508e-05	4048.72	4646.99	4072.66	4405.17	3718.46	3376.37	3629.64	3549.04
ENSMUSG00000042448	Hoxd1	2	74593324	74595486	2163	+	protein_coding	690.36	611.86	768.861	0.293183	1.07176e-06	3.62869e-05	578.572	646.88	593.719	628.268	752.399	788.5	736.449	798.096
ENSMUSG00000021071	Trim9	12	70291307	70394388	103082	-	protein_coding	1377.58	1555.95	1199.21	-0.327808	1.07886e-06	3.64481e-05	1744.76	1495.69	1372.2	1611.15	1205.92	1090.1	1223.03	1277.78
ENSMUSG00000025037	Maoa	X	16485937	16554057	68121	+	protein_coding	4072.71	3714.66	4430.75	0.238386	1.10973e-06	3.74103e-05	3539.88	3841.07	3873.25	3604.45	4363.65	4544.42	4117.32	4697.6
ENSMUSG00000026825	Dnm1	2	32198483	32243350	44868	-	protein_coding	8491.9	9059.21	7924.59	-0.186366	1.13941e-06	3.83282e-05	8841.31	9253.77	8835.93	9305.82	8009.34	8048.58	7498.19	8142.23
ENSMUSG00000007021	Syngr3	17	24904066	24908929	4864	-	protein_coding	4010.34	4308.8	3711.88	-0.2059	1.16704e-06	3.91735e-05	4365.12	4492.42	4059.14	4318.54	3680.78	3630.68	3879.51	3656.56
ENSMUSG00000035580	Kcnh8	17	52909737	53286222	376486	+	protein_coding	472.597	413.785	531.408	0.317668	1.23622e-06	4.14066e-05	408.1	421.723	426.982	398.335	524.34	561.024	533.706	506.563
ENSMUSG00000020042	Btbd11	10	85222678	85496156	273479	+	protein_coding	739.369	657.858	820.88	0.28742	1.31927e-06	4.40941e-05	650.894	694.234	615.124	671.179	815.423	812.782	787.956	867.36
ENSMUSG00000032059	Alg9	9	50686319	50754842	68524	+	protein_coding	744.256	826.143	662.37	-0.284828	1.3265e-06	4.4241e-05	832.989	822.002	867.483	782.097	686.125	630.034	688.229	645.093
ENSMUSG00000018999	Slc35b4	6	34130315	34154046	23732	-	protein_coding	2400.8	2230.4	2571.19	0.196654	1.33441e-06	4.44102e-05	2234.22	2184.56	2303.9	2198.94	2497.6	2539.3	2649.9	2597.95
ENSMUSG00000029212	Gabrb1	5	71815456	72306380	490925	+	protein_coding	356.825	416.649	297.001	-0.390547	1.33936e-06	4.44803e-05	410.683	412.788	401.07	442.055	330.718	307.988	243.291	306.006
ENSMUSG00000113853	Gm47583	13	63358764	63362188	3425	+	TEC	256.28	323.568	188.992	-0.479305	1.37556e-06	4.55859e-05	263.457	327.907	319.955	382.952	218.962	180.192	130.413	226.403
ENSMUSG00000026380	Tfcp2l1	1	118555675	118612898	57224	+	protein_coding	244.886	202.766	287.005	0.397586	1.43418e-06	4.74281e-05	196.301	211.755	189.269	213.741	307.327	297.764	258.634	284.296
ENSMUSG00000020953	Coch	12	51640124	51652554	12431	+	protein_coding	688.968	762.306	615.631	-0.283298	1.44399e-06	4.76516e-05	746.462	802.345	766.088	734.329	597.111	641.535	599.46	624.417
ENSMUSG00000029054	Gabrd	4	155469437	155482569	13133	-	protein_coding	44.4523	60.7438	28.1608	-0.490942	1.45876e-06	4.80379e-05	67.1557	57.1827	61.963	56.6737	29.888	24.2812	28.4935	29.9803
ENSMUSG00000063531	Sema3e	5	14075290	14306703	231414	+	protein_coding	728.909	627.674	830.144	0.342054	1.46793e-06	4.82382e-05	608.276	668.323	599.352	634.745	794.632	967.415	758.367	800.163
ENSMUSG00000039621	Prex1	2	166408262	166555752	147491	-	protein_coding	1756.72	1921.43	1592.02	-0.251841	1.48512e-06	4.87008e-05	2037.92	1908.47	1805.94	1933.38	1557.43	1511.82	1714	1584.82
ENSMUSG00000025190	Got1	19	43488191	43513044	24854	-	protein_coding	3131.89	3360.31	2903.46	-0.201205	1.48973e-06	4.87497e-05	3249.3	3322.85	3361.78	3507.29	2988.8	2807.67	2830.72	2986.66
ENSMUSG00000039313	Minar1	9	89469269	89505178	35910	-	protein_coding	2078.04	1843.82	2312.26	0.29393	1.51256e-06	4.93936e-05	1659.52	2024.63	1925.36	1765.79	2375.45	2260.71	2153.45	2459.42
ENSMUSG00000037824	Tspan14	14	40628402	40688764	60363	-	protein_coding	3107.65	3301.41	2913.89	-0.174095	1.53274e-06	4.99483e-05	3353.91	3284.43	3218.7	3348.61	2908.89	2863.91	2908.53	2974.25
ENSMUSG00000001027	Scn4a	11	106209418	106244114	34697	-	protein_coding	141.815	97.8485	185.782	0.490126	1.55663e-06	5.06213e-05	81.3617	128.661	103.647	77.7239	172.181	166.135	247.675	157.138
ENSMUSG00000074968	Ano3	2	110485546	110781268	295723	-	protein_coding	2718.94	3136.64	2301.25	-0.37041	1.62474e-06	5.27265e-05	2736.6	3130.75	3429.37	3249.83	2198.07	2366.78	1923.31	2716.83
ENSMUSG00000030666	Calcb	7	114317878	114322600	4723	+	protein_coding	856.199	972.067	740.33	-0.338579	1.64259e-06	5.31956e-05	923.391	1040.01	971.13	953.737	732.257	702.877	661.927	864.259
ENSMUSG00000020638	Cmpk2	12	26519203	26529836	10634	+	protein_coding	1285.66	1167.34	1403.97	0.247775	1.6798e-06	5.42881e-05	1163.6	1199.05	1203.21	1103.52	1378.75	1469.65	1331.53	1435.95
ENSMUSG00000044749	Abca6	11	110067646	110142602	74957	-	protein_coding	837.089	702.234	971.945	0.379703	1.68845e-06	5.44551e-05	574.698	690.66	778.481	765.095	964.214	1042.81	843.847	1036.9
ENSMUSG00000071856	Mcc	18	44558127	44945249	387123	-	protein_coding	531.193	466.067	596.318	0.316467	1.71357e-06	5.51515e-05	453.301	469.97	495.704	445.293	600.36	544.41	619.187	621.315
ENSMUSG00000086425	F730016J06Rik	2	27985489	28017743	32255	+	lncRNA	813.858	692.513	935.203	0.361474	1.76586e-06	5.67178e-05	601.819	679.938	682.72	805.576	1020.74	857.51	887.684	974.876
ENSMUSG00000027230	Creb3l1	2	91812673	91854847	42175	-	protein_coding	1143.33	1042.54	1244.12	0.238583	1.83329e-06	5.8763e-05	1065.45	992.656	1026.33	1085.71	1233.86	1229.4	1277.83	1235.39
ENSMUSG00000033007	Asic4	1	75427080	75450987	23908	+	protein_coding	67.7221	90.6219	44.8223	-0.487155	1.90311e-06	6.05163e-05	100.734	78.6262	81.1152	102.013	50.03	37.0608	58.083	34.1155
ENSMUSG00000023011	Faim2	15	99394893	99426046	31154	-	protein_coding	899.315	982.796	815.833	-0.248859	1.89847e-06	6.05163e-05	971.175	1020.35	989.155	950.499	828.418	819.171	801.107	814.636
ENSMUSG00000063455	D630045J12Rik	6	38100109	38230944	130836	-	protein_coding	1807.7	1642.68	1972.72	0.245985	1.89435e-06	6.05163e-05	1588.49	1723.52	1573.86	1684.83	2022.64	1838.98	1943.04	2086.21
ENSMUSG00000009216	Fam163b	2	27000392	27032503	32112	-	protein_coding	160.483	121.343	199.624	0.461492	1.90347e-06	6.05163e-05	91.6934	142.957	122.799	127.921	174.13	208.307	190.688	225.369
ENSMUSG00000019810	Fuca2	10	13375284	13394779	19496	+	protein_coding	1525.27	1398	1652.55	0.226959	1.91258e-06	6.06826e-05	1403.81	1476.92	1357.55	1353.69	1662.03	1686.91	1671.26	1589.99
ENSMUSG00000070337	Gpr179	11	97222935	97242903	19969	-	protein_coding	80.4589	102.6	58.3178	-0.479017	1.96808e-06	6.22033e-05	92.9848	104.537	114.913	97.9645	53.2787	52.3963	62.4666	65.1296
ENSMUSG00000032348	Gsta4	9	78090056	78116631	26576	+	protein_coding	623.726	702.144	545.307	-0.31689	1.96846e-06	6.22033e-05	759.376	697.808	642.162	709.231	585.416	554.634	531.514	509.665
ENSMUSG00000025889	Snca	6	60708559	60806839	98281	-	protein_coding	2166.61	2375.58	1957.63	-0.257455	2.00089e-06	6.31007e-05	2362.07	2331.09	2362.48	2446.68	2021.34	1992.34	1733.72	2083.11
ENSMUSG00000033287	Kctd17	15	78312764	78323503	10740	+	protein_coding	1912.48	2082.82	1742.14	-0.23994	2.03113e-06	6.39254e-05	2127.03	2069.3	2038.02	2096.93	1752.35	1630.68	1902.49	1683.03
ENSMUSG00000039037	St6galnac5	3	152522718	152687883	165166	-	protein_coding	1543.72	1683.55	1403.89	-0.245327	2.06019e-06	6.47098e-05	1570.41	1753.9	1763.13	1646.78	1394.34	1428.76	1334.81	1457.66
ENSMUSG00000074607	Tox2	2	163045045	163166090	121046	+	protein_coding	680.53	751.379	609.681	-0.273463	2.07332e-06	6.49918e-05	755.502	752.31	733.417	764.285	630.897	596.807	627.954	583.065
ENSMUSG00000060371	Caln1	5	130398296	130876253	477958	+	protein_coding	1125.77	1007.51	1244.02	0.278477	2.12394e-06	6.64454e-05	951.803	1071.28	1075.9	931.068	1292.98	1201.28	1216.46	1265.37
ENSMUSG00000039942	Ptger4	15	5236142	5273668	37527	-	protein_coding	190.221	227.596	152.846	-0.422287	2.16412e-06	6.75671e-05	251.834	232.305	202.788	223.456	159.836	148.243	134.796	168.51
ENSMUSG00000001865	Cpa3	3	20269784	20296345	26562	-	protein_coding	146.399	178.856	113.943	-0.451704	2.20416e-06	6.86801e-05	162.723	204.607	166.737	181.356	109.156	135.464	113.974	97.1774
ENSMUSG00000039419	Cntnap2	6	45036291	47281147	2244857	+	protein_coding	4346.48	4790.3	3902.66	-0.271117	2.2123e-06	6.87969e-05	4387.08	5102.66	4672.01	4999.43	3985.5	4158.48	3512.38	3954.29
ENSMUSG00000026443	Lrrn2	1	132808011	132867743	59733	+	protein_coding	1306.03	1134.01	1478.05	0.331428	2.51158e-06	7.79487e-05	1314.7	1108.81	1025.21	1087.33	1477.51	1461.98	1632.9	1339.81
ENSMUSG00000038319	Kcnh2	5	24524587	24556602	32016	-	protein_coding	2387.69	2615.94	2159.44	-0.253722	2.64976e-06	8.20744e-05	2715.93	2633.98	2556.26	2557.6	2257.2	1957.83	2337.57	2085.18
ENSMUSG00000051853	Arf3	15	98634515	98661095	26581	-	protein_coding	8703.16	9141.23	8265.09	-0.142285	2.73094e-06	8.44215e-05	8957.54	9355.63	9039.84	9211.9	8349.16	8177.66	8354.09	8179.45
ENSMUSG00000032852	Rspo4	2	151684847	151716588	31742	+	protein_coding	174.369	141.759	206.978	0.411805	2.73757e-06	8.44596e-05	135.603	146.531	146.458	138.446	204.668	196.806	227.948	198.49
ENSMUSG00000018417	Myo1b	1	51788924	51955230	166307	-	protein_coding	1863.81	1688.22	2039.4	0.249229	2.87912e-06	8.86521e-05	1534.25	1729.78	1721.45	1767.41	1929.73	2077.96	2010.99	2138.94
ENSMUSG00000017978	Cadps2	6	23262772	23839420	576649	-	protein_coding	328.001	381.381	274.62	-0.384826	2.89625e-06	8.90041e-05	333.196	358.285	403.323	430.72	259.246	295.208	259.73	284.296
ENSMUSG00000032966	Fkbp1a	2	151384403	151403612	19210	+	protein_coding	11342.1	11902.5	10781.8	-0.139914	2.94707e-06	9.03884e-05	12046.7	12127.2	11555.5	11880.4	10632.3	10924	10753	10817.7
ENSMUSG00000066129	Kndc1	7	139474612	139521450	46839	+	protein_coding	506.876	570.95	442.802	-0.314957	3.02066e-06	9.24642e-05	603.11	537.875	565.554	577.262	461.315	408.947	428.499	472.448
ENSMUSG00000044447	Dock5	14	67989584	68170891	181308	-	protein_coding	3905.94	3572.92	4238.96	0.230235	3.04981e-06	9.31742e-05	3272.55	3826.77	3483.45	3708.89	4338.31	4212.15	4096.5	4308.89
ENSMUSG00000022421	Nptxr	15	79670552	79688967	18416	-	protein_coding	5485.46	5896.32	5074.6	-0.205791	3.15072e-06	9.60694e-05	6067.26	6072.98	5729.89	5715.14	5043.93	4987.87	5434.6	4831.99
ENSMUSG00000027381	Bcl2l11	2	127967958	128004467	36510	+	protein_coding	633.921	552.996	714.846	0.321883	3.20883e-06	9.76507e-05	561.783	509.284	584.706	556.212	695.222	718.213	796.723	649.228
ENSMUSG00000019737	Syne4	7	30014232	30018471	4240	+	protein_coding	594.509	507.877	681.141	0.351708	3.40712e-06	0.000103484	452.01	454.781	532.882	591.835	700.42	663.26	700.284	660.6
ENSMUSG00000036499	Eea1	10	95776512	95881380	104869	+	protein_coding	3083.62	2742.55	3424.68	0.286799	3.47171e-06	0.000105241	2531.25	2835.91	2766.93	2836.11	3337.71	3596.18	3003.88	3760.97
ENSMUSG00000024548	Setbp1	18	78793595	79152606	359012	-	protein_coding	949.208	833.445	1064.97	0.311272	3.49623e-06	0.000105779	809.743	799.665	816.785	907.589	1172.78	1074.76	940.287	1072.05
ENSMUSG00000056004	Elapor2	5	9316118	9531825	215708	+	protein_coding	4920.98	5356.48	4485.47	-0.238934	3.57271e-06	0.000107885	4963.07	5496.69	5656.66	5309.52	4456.57	4545.7	4146.91	4792.71
ENSMUSG00000025020	Slit1	19	41588696	41732104	143409	-	protein_coding	1666.89	1829.59	1504.19	-0.260325	3.71436e-06	0.000111946	1897.15	1839.68	1711.31	1870.23	1420.33	1421.09	1651.53	1523.82
ENSMUSG00000020178	Adora2a	10	75152711	75170618	17908	+	protein_coding	228.029	188.325	267.732	0.396265	3.75976e-06	0.000113096	189.844	189.418	187.016	187.023	278.089	228.755	303.566	260.518
ENSMUSG00000032246	Calml4	9	62765362	62783203	17842	+	protein_coding	261.113	217.697	304.53	0.385603	3.83494e-06	0.000115137	250.542	218.009	183.636	218.599	307.327	290.097	299.182	321.513
ENSMUSG00000039137	Whrn	4	63333147	63414228	81082	-	protein_coding	678.647	749.54	607.753	-0.277615	3.98424e-06	0.00011939	718.05	745.162	759.329	775.62	589.964	636.423	569.871	634.755
ENSMUSG00000020869	Lrrc59	11	94520593	94536042	15450	+	protein_coding	4258.32	4539.5	3977.15	-0.183414	4.03454e-06	0.000120436	4530.43	4781.9	4479.36	4366.3	3951.72	3933.56	4104.17	3919.15
ENSMUSG00000086429	Gt(ROSA)26Sor	6	113044389	113054294	9906	-	lncRNA	321.937	270.883	372.991	0.374658	4.02876e-06	0.000120436	306.075	268.937	279.397	229.124	349.56	392.333	374.8	375.27
ENSMUSG00000023868	Pde10a	17	8744204	9205480	461277	+	protein_coding	2037.51	2283.25	1791.76	-0.30845	4.05892e-06	0.000120933	1969.47	2401.67	2418.81	2343.05	1795.88	1924.61	1584.68	1861.88
ENSMUSG00000034751	Mast4	13	102868994	103471005	602012	-	protein_coding	692.565	764.895	620.236	-0.272611	4.06811e-06	0.000120976	742.587	732.654	785.241	799.099	638.044	587.861	620.283	634.755
ENSMUSG00000050965	Prkca	11	107824213	108234754	410542	-	protein_coding	11009.5	12102.3	9916.7	-0.262999	4.09825e-06	0.000121641	11160.8	13227.1	11753.8	12267.4	10037.8	9502.9	9249.44	10876.6
ENSMUSG00000036880	Acaa2	18	74912268	74939279	27012	+	protein_coding	2129.3	2306.53	1952.06	-0.224598	4.45091e-06	0.000131858	2462.81	2225.66	2194.62	2343.05	2022.64	2000.01	1912.36	1873.25
ENSMUSG00000022840	Adcy5	16	34975247	35126108	150862	+	protein_coding	3126.61	3393.47	2859.74	-0.230975	4.50793e-06	0.000133295	3333.25	3488.15	3200.67	3551.82	2891.99	2638.98	3043.33	2864.67
ENSMUSG00000046719	Nxph3	11	95400671	95405396	4726	-	protein_coding	71.7693	46.8563	96.6823	0.466992	4.52053e-06	0.000133415	49.0753	44.674	39.431	54.2448	109.156	97.1248	119.454	60.9943
ENSMUSG00000050069	Grem2	1	174661351	174749385	88035	-	protein_coding	213.846	248.328	179.364	-0.375873	4.61868e-06	0.000136055	237.628	260.896	247.852	246.935	182.577	181.47	179.729	173.679
ENSMUSG00000049090	Zadh2	18	84106188	84115653	9466	+	protein_coding	1423.07	1539.45	1306.69	-0.224176	4.68005e-06	0.000137604	1585.91	1592.18	1465.71	1514	1267.64	1369.97	1304.13	1285.02
ENSMUSG00000022099	Dmtn	14	70838703	70873488	34786	-	protein_coding	5241.77	5596.8	4886.74	-0.187535	4.78265e-06	0.000140357	5438.32	5727.21	5557.52	5664.13	4876.95	4572.54	5077.33	5020.14
ENSMUSG00000049922	Slc35c1	2	92283109	92290883	7775	-	protein_coding	861.215	943.552	778.879	-0.254293	4.9399e-06	0.00014443	962.135	998.911	887.761	925.401	780.987	760.385	796.723	777.419
ENSMUSG00000059146	Ntrk3	7	77825707	78387760	562054	-	protein_coding	8919.36	7984.76	9853.97	0.274232	4.93193e-06	0.00014443	7383.25	8567.58	8030.41	7957.8	9993.65	10742.5	8609.43	10070.3
ENSMUSG00000061859	Patj	4	98284022	98607840	323819	+	protein_coding	859.614	780.536	938.692	0.24448	5.05152e-06	0.000147418	756.793	818.428	787.494	759.428	918.732	940.577	939.191	956.267
ENSMUSG00000029420	Rimbp2	5	128834855	129030550	195696	-	protein_coding	992.285	1098.75	885.819	-0.276075	5.14799e-06	0.000149953	1057.7	1065.92	1158.15	1113.23	982.407	848.564	844.943	867.36
ENSMUSG00000041548	Hspb8	5	116546550	116560923	14374	-	protein_coding	3823.91	4072.32	3575.51	-0.180432	5.19907e-06	0.00015116	4069.38	4111.79	3949.86	4158.23	3680.13	3639.63	3593.47	3388.8
ENSMUSG00000028475	Spaar	4	43730034	43759462	29429	+	protein_coding	86.3452	110.514	62.176	-0.463416	5.21337e-06	0.000151294	104.608	102.75	94.6345	140.065	57.8268	62.62	55.8912	72.3662
ENSMUSG00000068036	Afdn	17	13980801	14126412	145612	+	protein_coding	4027.44	3729.3	4325.58	0.203066	5.50145e-06	0.000159359	3457.23	3902.72	3813.54	3743.7	4507.89	4256.88	4221.43	4316.13
ENSMUSG00000028631	Kcnq4	4	120553335	120605809	52475	-	protein_coding	899.936	1017.01	782.858	-0.323944	5.5117e-06	0.00015936	978.924	1088.26	1039.85	961.024	747.851	672.206	883.3	828.076
ENSMUSG00000045284	Dcaf12l1	X	43875447	43879074	3628	-	protein_coding	425.571	480.537	370.606	-0.317497	5.83764e-06	0.000168473	468.799	486.053	511.477	455.818	399.59	359.106	366.032	357.696
ENSMUSG00000059898	Dsc3	18	20093987	20135408	41422	-	protein_coding	44.2755	67.4393	21.1116	-0.405497	5.87405e-06	0.000169211	37.4522	83.9871	107.027	41.2908	28.5886	16.6135	17.5345	21.7099
ENSMUSG00000031760	Mt3	8	94879235	94880774	1540	+	protein_coding	2684.8	2957.75	2411.84	-0.265954	5.96223e-06	0.000171436	3356.49	2842.16	2738.77	2893.6	2454.07	2259.43	2490.99	2442.88
ENSMUSG00000026737	Pip4k2a	2	18847066	19002937	155872	-	protein_coding	874.251	958.042	790.46	-0.253765	5.99793e-06	0.000172146	918.225	1009.63	970.003	934.306	823.87	802.558	751.791	783.622
ENSMUSG00000022265	Ank	15	27466763	27594995	128233	+	protein_coding	2836.77	3027.85	2645.68	-0.188574	6.01788e-06	0.000172402	2913.53	3152.2	2987.74	3057.95	2585.96	2747.61	2581.95	2667.21
ENSMUSG00000022075	Rhobtb2	14	70022439	70043085	20647	-	protein_coding	1623.83	1756.7	1490.96	-0.221984	6.27007e-06	0.000179299	1742.17	1813.76	1697.79	1773.08	1482.71	1382.75	1551.8	1546.57
ENSMUSG00000028528	Dnajc6	4	101353828	101499996	146169	+	protein_coding	6082.2	6507.51	5656.88	-0.192812	6.29487e-06	0.00017968	6179.62	6760.96	6512.88	6576.58	5915.88	5690.75	5337.06	5683.85
ENSMUSG00000019923	Zwint	10	72490677	72510796	20120	+	protein_coding	11962.3	12955.1	10969.6	-0.224987	6.31829e-06	0.000180019	12524.5	12647.2	12953.7	13694.8	10831.2	11013.4	10095.5	11938.4
ENSMUSG00000063063	Ctnna2	6	76858620	77956682	1098063	-	protein_coding	13634.6	14617.9	12651.4	-0.198623	6.41159e-06	0.000182346	13420.8	15123	15291.4	14636.4	12574.4	12943.2	12235.8	12852.2
ENSMUSG00000038296	Galnt18	7	111070868	111379184	308317	-	protein_coding	1537.1	1392.73	1681.47	0.249105	6.44702e-06	0.00018302	1416.73	1474.24	1338.4	1341.55	1580.17	1623.01	1815.92	1706.81
ENSMUSG00000034648	Lrrn1	6	107506729	107547175	40447	+	protein_coding	9752.8	9096.52	10409.1	0.186107	6.51024e-06	0.000184147	8965.29	9658.52	9222.35	8539.92	10369.8	10688.8	10339.9	10237.7
ENSMUSG00000017639	Rab11fip4	11	79482038	79588849	106812	+	protein_coding	3807.87	3523.46	4092.28	0.204461	6.50678e-06	0.000184147	3371.99	3730.28	3451.9	3539.68	4166.78	3859.43	4270.74	4072.15
ENSMUSG00000010066	Cacna2d2	9	107276811	107406542	129732	+	protein_coding	5955.38	5578.75	6332	0.175467	6.93417e-06	0.000195784	5391.83	5685.21	5483.17	5754.81	6390.84	6136.76	6182	6618.4
ENSMUSG00000015652	Steap1	5	5786317	5799326	13010	-	protein_coding	27.1474	39.0836	15.2113	-0.42763	7.05322e-06	0.000198787	37.4522	37.5262	41.6842	39.6716	10.3958	20.4473	18.6304	11.3718
ENSMUSG00000078963	Hsbp1l1	18	80272973	80290317	17345	-	protein_coding	225.555	263.069	188.04	-0.382904	7.16304e-06	0.000201518	233.754	249.281	279.397	289.845	181.927	201.917	187.4	180.915
ENSMUSG00000021458	Aopep	13	63112707	63473910	361204	+	protein_coding	5569.41	5211.39	5927.44	0.178412	7.20314e-06	0.000202283	5025.06	4999.02	5513.58	5307.9	5907.43	5845.38	5965.01	5991.92
ENSMUSG00000021703	Serinc5	13	92747599	92848455	100857	+	protein_coding	3950.63	3622.03	4279.24	0.223998	7.3712e-06	0.000206631	3431.4	3606.09	3690.74	3759.9	4233.7	4636.43	3961.7	4285.11
ENSMUSG00000026494	Kif26b	1	178356690	178766765	410076	+	protein_coding	8737.21	7930.33	9544.09	0.246173	7.42414e-06	0.000207743	7269.61	8889.23	7769.04	7793.44	9983.25	9086.29	9725.07	9381.76
ENSMUSG00000062661	Ncs1	2	31135835	31186001	50167	+	protein_coding	5045.55	5355.65	4735.46	-0.170795	7.6034e-06	0.000212379	5340.17	5439.51	5373.89	5269.03	4730.11	4530.36	4995.14	4686.23
ENSMUSG00000041482	Piezo2	18	63143284	63520254	376971	-	protein_coding	38604.9	35806.4	41403.4	0.199032	7.66888e-06	0.000213826	33372.5	38837.8	35868.7	35146.6	41869.9	40611	40765.5	42367.3
ENSMUSG00000033849	B3galt2	1	143516402	143530352	13951	+	protein_coding	99.1957	121.858	76.5336	-0.435466	7.85219e-06	0.000218548	120.105	120.62	117.166	129.54	80.5677	77.9555	69.0421	78.569
ENSMUSG00000053825	Ppfia2	10	106306200	106771813	465614	+	protein_coding	3536.16	3783.99	3288.34	-0.192908	8.24057e-06	0.00022895	3747.81	3805.33	3921.7	3661.12	3215.56	3249.85	3179.22	3508.73
ENSMUSG00000021259	Cyp46a1	12	108300640	108328493	27854	+	protein_coding	585.867	649.686	522.048	-0.285063	8.26188e-06	0.000229135	671.557	645.986	628.643	652.557	477.559	522.685	535.898	552.051
ENSMUSG00000035297	Cops4	5	100666175	100695669	29495	+	protein_coding	2404.84	2603.96	2205.71	-0.22395	8.88908e-06	0.000246094	2788.25	2477.62	2503.31	2646.66	2160.38	2306.72	2085.51	2270.23
ENSMUSG00000058975	Kcnc1	7	46045921	46088128	42208	+	protein_coding	1404.39	1271.33	1537.44	0.250946	9.3251e-06	0.000257709	1314.7	1379.53	1175.04	1216.06	1516.49	1507.99	1625.23	1500.05
ENSMUSG00000024420	Zfp521	18	13820070	14105844	285775	-	protein_coding	2143.47	2314.72	1972.21	-0.214417	9.51143e-06	0.000262395	2381.45	2331.98	2380.51	2164.94	2053.18	1913.1	2030.71	1891.86
ENSMUSG00000061607	Mdc1	17	36152407	36170562	18156	+	protein_coding	1567.57	1444.14	1691	0.215066	9.9886e-06	0.000275073	1501.96	1402.76	1467.96	1403.89	1628.9	1652.4	1693.17	1789.51
ENSMUSG00000035547	Capn5	7	97770766	97827481	56716	-	protein_coding	4037.28	4289.02	3785.53	-0.174538	1.02137e-05	0.000280415	4084.88	4328.02	4261.93	4481.27	3793.83	3879.88	3688.82	3779.58
ENSMUSG00000021978	Extl3	14	65289509	65387304	97796	-	protein_coding	5726.88	5227.8	6225.97	0.233684	1.02184e-05	0.000280415	5030.22	5583.36	4963.8	5333.8	6382.39	5792.99	6737.63	5990.89
ENSMUSG00000030284	Creld1	6	113460258	113470304	10047	+	protein_coding	3414.89	3635.91	3193.87	-0.178872	1.02402e-05	0.00028052	3758.14	3663.27	3453.03	3669.22	3190.87	3072.21	3255.94	3256.48
ENSMUSG00000029121	Crmp1	5	37399284	37449477	50194	+	protein_coding	16834.2	18140.7	15527.6	-0.211301	1.03433e-05	0.00028285	17616.8	18755	18057.2	18134	15624.9	14455	17027.1	15003.6
ENSMUSG00000048978	Nrsn1	13	25436023	25454485	18463	-	protein_coding	735.888	826.333	645.444	-0.306394	1.07381e-05	0.000293133	785.205	879.184	770.595	870.346	721.861	595.529	657.543	606.842
ENSMUSG00000066406	Akap13	7	75105282	75404357	299076	+	protein_coding	2399.37	2207.79	2590.94	0.217272	1.08838e-05	0.000296594	2086.99	2241.74	2210.39	2292.05	2788.03	2463.9	2566.61	2545.22
ENSMUSG00000053414	Hunk	16	90182901	90296441	113541	+	protein_coding	450.775	507.093	394.456	-0.31171	1.09558e-05	0.000298036	523.04	525.366	504.717	475.249	387.245	393.611	436.17	360.797
ENSMUSG00000049115	Agtr1a	13	30520424	30566850	46427	+	protein_coding	387.347	435.885	338.81	-0.314613	1.10942e-05	0.000301277	421.015	445.847	448.387	428.291	326.169	334.825	374.8	319.445
ENSMUSG00000026204	Ptprn	1	75223671	75241146	17476	-	protein_coding	5640.67	6041.61	5239.73	-0.195363	1.15375e-05	0.000312773	5896.79	6152.5	5868.46	6248.68	5207.01	4865.19	5523.36	5363.37
ENSMUSG00000031748	Gnao1	8	94536594	94696016	159423	+	protein_coding	21457.9	22762	20153.8	-0.169354	1.16735e-05	0.000315912	21434.3	24006	22295.4	23312.3	20255	20235.2	19977.3	20147.8
ENSMUSG00000029245	Epha5	5	84202620	84565241	362622	-	protein_coding	1083.43	1236.67	930.2	-0.337443	1.23472e-05	0.000333565	1500.67	1148.12	1140.12	1157.76	975.259	927.798	990.699	827.042
ENSMUSG00000074345	Tnfaip8l3	9	53930689	53975672	44984	-	protein_coding	109.821	138.065	81.5768	-0.442169	1.26835e-05	0.000342062	109.774	146.531	139.698	156.257	64.974	85.6232	72.3298	103.38
ENSMUSG00000022257	Laptm4b	15	34238174	34284448	46275	+	protein_coding	2512.55	2690.22	2334.88	-0.194206	1.27915e-05	0.00034438	2779.21	2517.83	2755.67	2708.19	2276.69	2380.84	2387.98	2294.01
ENSMUSG00000055022	Cntn1	15	91949046	92239848	290803	+	protein_coding	14426.9	15264.3	13589.6	-0.162046	1.30726e-05	0.000351343	14527.6	15601.1	15424.3	15504.3	13827.8	13582.1	12993.1	13955.3
ENSMUSG00000020917	Acly	11	100367179	100418826	51648	-	protein_coding	14883.5	15888.7	13878.3	-0.186453	1.31901e-05	0.000353892	14721.3	16669.7	15667.6	16496.1	14139	13511.9	14091.2	13771.3
ENSMUSG00000057329	Bcl2	1	106465908	106642004	176097	-	protein_coding	1512.29	1627.66	1396.92	-0.205066	1.34271e-05	0.000359636	1634.98	1669.91	1624.56	1581.2	1468.41	1373.81	1344.68	1400.8
ENSMUSG00000020963	Tshr	12	91351337	91516582	165246	+	protein_coding	59.7962	81.5086	38.0837	-0.434791	1.36669e-05	0.000365211	47.7839	108.111	86.7483	83.3913	29.2383	37.0608	40.5485	45.4873
ENSMUSG00000058248	Kcnh1	1	191873082	192192467	319386	+	protein_coding	1178.28	1058.48	1298.07	0.266836	1.3682e-05	0.000365211	1073.2	1144.55	1051.12	965.072	1357.96	1279.24	1360.02	1195.08
ENSMUSG00000033454	Zbtb1	12	76417040	76443724	26685	+	protein_coding	1753.45	1627.1	1879.8	0.194926	1.39348e-05	0.000371325	1543.29	1617.2	1680.89	1667.02	1830.32	1925.88	1878.38	1884.62
ENSMUSG00000043068	Fam89a	8	125466996	125478571	11576	-	protein_coding	652.563	722.569	582.557	-0.277408	1.3982e-05	0.00037195	736.13	742.482	689.48	722.185	579.568	568.692	644.393	537.577
ENSMUSG00000040151	Hs2st1	3	144135467	144275942	140476	-	protein_coding	2767.49	2571.78	2963.2	0.192581	1.4151e-05	0.000375806	2469.26	2659	2586.68	2572.18	2946.57	3108	3003.88	2794.37
ENSMUSG00000045534	Kcna5	6	126509514	126512375	2862	-	protein_coding	150.657	117.799	183.516	0.419247	1.43729e-05	0.000381053	123.98	141.17	93.5079	112.538	179.328	199.362	196.167	159.206
ENSMUSG00000024767	Otub1	19	7175567	7183681	8115	-	protein_coding	5169.44	5494.81	4844.07	-0.174347	1.44295e-05	0.00038126	5318.22	5337.65	5737.78	5585.6	4831.47	4664.55	4838.42	5041.85
ENSMUSG00000027004	Frzb	2	80242314	80277969	35656	-	protein_coding	1842	1635.23	2048.77	0.28481	1.44273e-05	0.00038126	1396.06	1801.26	1616.67	1726.93	2002.5	2053.68	1944.14	2194.76
ENSMUSG00000026100	Mstn	1	53100799	53107238	6440	+	protein_coding	38.4017	54.2406	22.5627	-0.420871	1.49053e-05	0.000393169	69.7386	51.8218	48.4438	46.9582	20.1419	15.3355	36.1649	18.6084
ENSMUSG00000038608	Dock10	1	80478790	80736244	257455	-	protein_coding	2185.54	1986.62	2384.45	0.240317	1.51476e-05	0.000398886	1802.87	1954.93	2096.6	2092.07	2324.77	2475.41	2238.94	2498.7
ENSMUSG00000017390	Aldoc	11	78213794	78218607	4814	+	protein_coding	3844.34	4221.39	3467.29	-0.257055	1.57294e-05	0.000413511	4374.16	4209.18	3739.19	4563.04	3598.26	3269.02	3300.87	3701.01
ENSMUSG00000071719	Tmem28	X	98864627	98892396	27770	+	protein_coding	252.095	212.517	291.674	0.362799	1.60926e-05	0.00042235	247.96	201.033	188.142	212.931	291.083	286.263	275.072	314.276
ENSMUSG00000026347	Tmem163	1	127414283	127607285	193003	-	protein_coding	757.732	843.511	671.953	-0.287737	1.67361e-05	0.000438501	763.251	900.628	890.015	820.149	707.567	658.149	709.051	613.045
ENSMUSG00000047907	Tshz2	2	169474933	169913736	438804	+	protein_coding	6055.26	6502.51	5608.02	-0.201476	1.69567e-05	0.000443539	6130.54	6869.97	6317.98	6691.54	5923.68	5313.75	5593.5	5601.14
ENSMUSG00000039904	Gpr37	6	25665877	25690728	24852	-	protein_coding	738.096	810.741	665.451	-0.25647	1.73069e-05	0.000451945	856.235	845.232	748.063	793.432	682.227	672.206	649.872	657.498
ENSMUSG00000026824	Kcnj3	2	55325982	55488157	162176	+	protein_coding	774.863	676.543	873.182	0.30985	1.75015e-05	0.000456264	609.567	741.588	632.023	722.994	875.849	961.025	779.189	876.665
ENSMUSG00000047259	Mc4r	18	66990775	66993577	2803	-	protein_coding	33.1737	18.6477	47.6997	0.402997	1.77293e-05	0.000461433	32.2864	13.4022	13.5192	15.3829	46.7813	44.7285	37.2608	62.0281
ENSMUSG00000025813	Homer2	7	81250229	81357275	107047	-	protein_coding	2020.15	1807.31	2233	0.271115	1.80466e-05	0.000468912	1654.36	1917.41	1900.58	1756.88	2108.41	2290.1	2048.25	2485.26
ENSMUSG00000078812	Eif5a	11	69807540	69812784	5245	-	protein_coding	8703.54	9089.34	8317.74	-0.125324	1.83981e-05	0.000476463	9215.83	9103.67	9062.38	8975.49	8267.29	8398.74	8446.14	8158.77
ENSMUSG00000057715	A830018L16Rik	1	11484329	12046125	561797	+	protein_coding	1863.13	1654.7	2071.55	0.282721	1.83965e-05	0.000476463	1459.35	1758.37	1720.32	1680.78	1856.31	2273.49	1997.84	2158.58
ENSMUSG00000086416	Gm14002	2	125049449	125059432	9984	-	lncRNA	80.8938	59.0496	102.738	0.434404	1.86841e-05	0.00048307	49.0753	59.8632	55.2034	72.0566	100.06	120.128	100.823	89.9408
ENSMUSG00000062382	Ftl1-ps1	13	74547813	74555465	7653	+	protein_coding	59.7702	42.3554	77.185	0.437167	1.89716e-05	0.000489693	37.4522	39.3131	47.3172	45.339	68.8724	86.9012	72.3298	80.6366
ENSMUSG00000024502	Jakmip2	18	43664472	43820838	156367	-	protein_coding	2875.64	2697.1	3054.19	0.173007	1.91829e-05	0.000493938	2684.94	2755.49	2720.74	2627.23	3072.62	2954.64	2994.01	3195.48
ENSMUSG00000020941	Map3k14	11	103110588	103158298	47711	-	protein_coding	524.207	466.149	582.265	0.284056	1.91992e-05	0.000493938	461.05	437.805	474.299	491.442	592.563	535.465	615.899	585.132
ENSMUSG00000079426	Arpc4	6	113355076	113367409	12334	+	protein_coding	3222	3401.14	3042.86	-0.155646	1.9267e-05	0.000494867	3459.81	3437.22	3299.81	3407.71	3044.68	3082.44	3077.3	2967.01
ENSMUSG00000029875	Ccdc184	15	98065039	98068015	2977	+	protein_coding	610.864	694.259	527.469	-0.326991	1.93241e-05	0.000495521	756.793	661.175	632.023	727.043	539.284	454.953	604.94	510.698
ENSMUSG00000022523	Fgf12	16	27978850	28571820	592971	-	protein_coding	3396.4	3757.61	3035.19	-0.274913	1.95474e-05	0.000500427	3437.86	3821.41	3837.2	3933.96	2873.15	3271.57	2663.05	3332.98
ENSMUSG00000031297	Slc7a3	X	100122816	100129626	6811	-	protein_coding	471.874	391.75	551.997	0.373718	1.99934e-05	0.000510175	328.03	378.836	452.893	407.241	555.528	561.024	451.513	639.924
ENSMUSG00000009378	Slc16a12	19	34645803	34724689	78887	-	protein_coding	237.53	191.616	283.444	0.397351	1.99798e-05	0.000510175	192.427	207.287	161.104	205.645	308.626	309.266	219.181	296.701
ENSMUSG00000039257	Vstm2b	7	40547752	40580018	32267	+	protein_coding	444.269	364.781	523.758	0.387585	2.01578e-05	0.000513532	441.678	297.529	371.778	348.138	614.004	472.845	551.241	456.941
ENSMUSG00000031688	Pou4f2	8	79159639	79163274	3636	-	protein_coding	1591.49	1406.16	1776.82	0.293328	2.04525e-05	0.000520193	1274.67	1483.18	1501.76	1365.03	1722.46	1537.38	1945.23	1902.2
ENSMUSG00000036523	Greb1	12	16720616	16850887	130272	-	protein_coding	505.016	444.397	565.634	0.299911	2.05289e-05	0.000521287	410.683	496.775	433.741	436.387	590.613	521.407	581.926	568.591
ENSMUSG00000031934	Panx1	9	14913424	14956774	43351	-	protein_coding	2854	3051.21	2656.8	-0.189877	2.08084e-05	0.000527528	2980.68	3064.64	3069.99	3089.53	2669.13	2572.53	2853.74	2531.78
ENSMUSG00000022687	Boc	16	44305412	44379260	73849	-	protein_coding	929.166	844.163	1014.17	0.241856	2.10048e-05	0.000531646	840.738	809.493	852.837	873.585	983.056	950.801	1083.85	1038.97
ENSMUSG00000011832	Evi5l	8	4216567	4261257	44691	+	protein_coding	3012.4	3220.61	2804.19	-0.189142	2.11954e-05	0.000535602	3096.91	3268.35	3181.52	3335.65	2916.68	2623.65	2842.78	2833.65
ENSMUSG00000090877	Hspa1b	17	35175412	35178214	2803	-	protein_coding	91.932	66.073	117.791	0.433998	2.12651e-05	0.000536498	73.613	78.6262	52.9502	59.1026	97.461	141.853	132.605	99.245
ENSMUSG00000030007	Cct7	6	85428496	85445457	16962	+	protein_coding	8664.18	9103.59	8224.77	-0.141695	2.13251e-05	0.000537145	9532.24	9041.12	8923.8	8917.2	8314.07	8168.71	8200.66	8215.63
ENSMUSG00000038587	Akap12	10	4216380	4309470	93091	+	protein_coding	24304.4	22530.7	26078	0.19937	2.16043e-05	0.000543303	23022.8	23316.3	21447.1	22336.7	28143.5	25354.7	26477.1	24336.7
ENSMUSG00000087651	1500009L16Rik	10	83558729	83598626	39898	+	protein_coding	542.528	602.132	482.925	-0.280138	2.18664e-05	0.000548613	606.984	636.158	608.364	557.021	470.412	475.401	467.952	517.935
ENSMUSG00000042401	Crtac1	19	42256726	42420224	163499	-	protein_coding	1538.09	1366.97	1709.22	0.284653	2.18856e-05	0.000548613	1516.17	1260.7	1279.82	1411.18	1792.63	1646.01	1863.04	1535.2
ENSMUSG00000002908	Kcnn1	8	71294693	71315902	21210	-	protein_coding	1709.36	1460.36	1958.35	0.341081	2.20669e-05	0.000552272	1162.31	1643.11	1631.32	1404.7	1793.28	1837.7	2189.62	2012.81
ENSMUSG00000024526	Cidea	18	67476674	67500855	24182	+	protein_coding	102.674	70.905	134.443	0.433204	2.22085e-05	0.00055493	68.4472	106.324	47.3172	61.5314	161.785	118.85	122.741	134.394
ENSMUSG00000030774	Pak1	7	97437748	97561588	123841	+	protein_coding	2829.68	2983.19	2676.18	-0.153301	2.24376e-05	0.000559758	2966.47	2974.39	2966.34	3025.57	2615.2	2711.83	2697.02	2680.65
ENSMUSG00000026023	Cdk15	1	59296065	59392152	96088	+	protein_coding	499.004	423.869	574.139	0.344769	2.25621e-05	0.000561968	370.648	449.42	417.969	457.438	493.802	563.58	577.542	661.634
ENSMUSG00000024211	Grm8	6	27275118	28135177	860060	-	protein_coding	1052.39	951.163	1153.62	0.249963	2.26737e-05	0.00056385	854.944	1006.95	1011.69	931.068	1139.64	1215.34	1124.4	1135.12
ENSMUSG00000033308	Dpyd	3	118355778	119226573	870796	+	protein_coding	513.056	575.87	450.242	-0.302302	2.28187e-05	0.000566557	581.155	577.188	556.541	588.597	487.305	479.234	385.759	448.67
ENSMUSG00000030337	Vamp1	6	125192514	125222927	30414	+	protein_coding	3792.68	4028.45	3556.91	-0.172923	2.30769e-05	0.000572058	3836.92	4062.65	4042.24	4171.99	3579.42	3568.06	3404.98	3675.17
ENSMUSG00000087670	9530036M11Rik	6	54123872	54127922	4051	-	lncRNA	38.4504	55.8858	21.0149	-0.39345	2.34566e-05	0.000580552	33.5779	54.5023	64.2162	71.2469	31.1875	19.1694	10.9591	22.7437
ENSMUSG00000053030	Spink2	5	77352954	77359318	6365	-	protein_coding	48.8563	63.912	33.8006	-0.430373	2.4929e-05	0.000616017	58.1155	66.1175	64.2162	67.1988	30.5378	26.8371	41.6444	36.1831
ENSMUSG00000017400	Stac2	11	97927449	97944288	16840	-	protein_coding	889.003	789.54	988.466	0.281237	2.49761e-05	0.000616208	763.251	811.28	742.43	841.2	935.625	1018.53	899.739	1099.97
ENSMUSG00000050511	Oprd1	4	131838037	131871797	33761	-	protein_coding	353.977	282.492	425.462	0.401188	2.60797e-05	0.000642424	290.578	298.422	216.307	324.659	504.198	471.567	352.882	373.203
ENSMUSG00000049409	Prokr1	6	87555573	87567725	12153	-	protein_coding	1113.58	1220.05	1007.11	-0.250285	2.62173e-05	0.000643785	1130.02	1241.04	1312.49	1196.62	1035.04	1012.14	920.561	1060.68
ENSMUSG00000028278	Rragd	4	32983037	33022180	39144	+	protein_coding	4043.27	3790.2	4296.35	0.172444	2.62033e-05	0.000643785	3526.97	3879.49	3886.77	3867.58	4374.7	4306.72	4212.66	4291.31
ENSMUSG00000007617	Homer1	13	93436143	93541637	105495	+	protein_coding	938.553	851.769	1025.34	0.239356	2.65364e-05	0.000650599	800.703	843.445	867.483	895.444	963.564	1074.76	1013.71	1049.31
ENSMUSG00000002147	Stat6	10	127478855	127496826	17972	+	protein_coding	1939.7	1784.97	2094.43	0.213011	2.76376e-05	0.000675481	1740.88	1842.36	1651.6	1905.05	2076.57	2122.69	2021.95	2156.51
ENSMUSG00000035829	Ppp1r26	2	28336812	28345520	8709	+	protein_coding	788.691	722.363	855.02	0.225727	2.76222e-05	0.000675481	727.09	721.932	725.531	714.898	851.809	835.785	890.971	841.515
ENSMUSG00000021536	Adcy2	13	68768162	69147660	379499	-	protein_coding	1410.04	1545.82	1274.25	-0.248949	2.87588e-05	0.000701787	1606.57	1486.75	1572.73	1517.24	1384.6	1207.67	1346.87	1157.86
ENSMUSG00000039474	Wfs1	5	37123448	37146549	23102	-	protein_coding	691.605	756.469	626.741	-0.245635	2.89144e-05	0.000704485	743.879	788.943	725.531	767.524	645.192	589.139	638.913	633.721
ENSMUSG00000062980	Cped1	6	21985915	22256403	270489	+	protein_coding	665.727	591.914	739.54	0.279554	2.93854e-05	0.000714846	523.04	564.679	650.049	629.888	748.5	760.385	727.681	721.594
ENSMUSG00000049336	Tenm2	11	35897483	37126791	1229309	-	protein_coding	1177.28	1290.42	1064.15	-0.250272	2.94725e-05	0.00071583	1213.97	1367.92	1247.15	1332.64	1165.63	1028.76	999.466	1062.75
ENSMUSG00000031284	Pak3	X	142301587	142580792	279206	+	protein_coding	2535.46	2758	2312.92	-0.23521	2.95174e-05	0.00071583	2511.88	2761.75	2841.29	2917.08	2177.28	2406.4	2196.19	2471.82
ENSMUSG00000007891	Ctsd	7	141929648	141941775	12128	-	protein_coding	6455.59	6819.58	6091.6	-0.156742	3.0565e-05	0.00074009	7203.74	6618.01	6637.93	6818.66	6028.29	6099.7	6006.66	6231.76
ENSMUSG00000052364	B630019K06Rik	X	8758621	8761203	2583	+	protein_coding	578.073	647.726	508.421	-0.295874	3.07548e-05	0.000743534	687.055	679.045	609.491	615.314	547.731	484.346	544.665	456.941
ENSMUSG00000015837	Sqstm1	11	50090193	50101654	11462	-	protein_coding	10033.3	10547	9519.58	-0.143537	3.14567e-05	0.000758547	10490.5	10904.9	10390.6	10402.1	9501.79	9230.69	9892.74	9453.09
ENSMUSG00000014813	Stc1	14	69266687	69279253	12567	+	protein_coding	163.935	134.018	193.851	0.380463	3.14728e-05	0.000758547	138.186	149.211	112.66	136.017	192.323	205.751	200.551	176.78
ENSMUSG00000021549	Rasa1	13	85362899	85437249	74351	-	protein_coding	2584.7	2423.74	2745.66	0.170523	3.18516e-05	0.000766497	2380.15	2427.59	2441.34	2445.87	2693.82	2899.69	2661.95	2727.17
ENSMUSG00000027642	Rpn2	2	157120937	157168239	47303	+	protein_coding	7725.69	8051.26	7400.12	-0.119202	3.27927e-05	0.000787931	8065.14	8041.32	8094.63	8003.95	7355.05	7343.15	7552.98	7349.3
ENSMUSG00000017929	B4galt5	2	167140364	167191103	50740	-	protein_coding	2939.29	3134.59	2744	-0.182128	3.3174e-05	0.000795871	3143.4	3293.37	3117.3	2984.28	2756.2	2661.99	2865.79	2692.02
ENSMUSG00000017631	Abr	11	76307560	76514384	206825	-	protein_coding	6143.67	6501.87	5785.47	-0.161587	3.36059e-05	0.000804997	6213.2	6601.03	6619.91	6573.34	5993.85	5505.45	5799.53	5843.05
ENSMUSG00000051379	Flrt3	2	140492834	140513389	20556	-	protein_coding	905.083	805.704	1004.46	0.278669	3.37266e-05	0.000806653	826.532	814.854	864.103	717.327	922.631	1078.6	961.109	1055.51
ENSMUSG00000034936	Arl4d	11	101556367	101558658	2292	+	protein_coding	465.065	524.194	405.936	-0.30763	3.46136e-05	0.000826605	517.874	555.745	511.477	511.683	419.082	339.937	446.034	418.69
ENSMUSG00000027860	Vangl1	3	102060899	102112009	51111	-	protein_coding	1354.48	1476.15	1232.82	-0.236421	3.48211e-05	0.000830293	1372.82	1515.34	1524.29	1492.14	1301.43	1138.66	1308.51	1182.67
ENSMUSG00000038349	Plcl1	1	55445080	55793444	348365	+	protein_coding	996.927	1087.72	906.133	-0.242234	3.48942e-05	0.00083077	1022.83	1101.66	1153.64	1072.75	875.2	948.245	842.751	958.335
ENSMUSG00000033379	Atp6v0b	4	117741523	117744530	3008	-	protein_coding	4971.05	5271.44	4670.66	-0.166017	3.50202e-05	0.000832502	5542.93	5144.66	5122.65	5275.51	4876.3	4558.48	4660.89	4586.98
ENSMUSG00000041141	Pnmal1	7	16693604	16698532	4929	+	protein_coding	796.546	871.546	721.545	-0.247593	3.51353e-05	0.000833971	823.949	934.58	862.976	864.679	732.257	716.935	675.078	761.912
ENSMUSG00000032908	Sgpp2	1	78286982	78396926	109945	+	protein_coding	1682.18	1817.56	1546.81	-0.218669	3.52112e-05	0.000834505	1686.64	1828.95	1894.94	1859.71	1513.24	1657.51	1456.46	1560.01
ENSMUSG00000019888	Mgat4c	10	101517348	102227330	709983	+	protein_coding	218.903	251.065	186.742	-0.341693	3.55511e-05	0.000841287	231.171	250.174	255.738	267.176	186.475	176.358	192.879	191.253
ENSMUSG00000051243	Islr2	9	58103580	58111602	8023	-	protein_coding	3682.27	3290.87	4073.68	0.272329	3.57817e-05	0.000845465	3379.74	3393.44	3142.09	3248.21	4370.8	3690.74	4614.86	3618.31
ENSMUSG00000021684	Pde8b	13	95160962	95386844	225883	-	protein_coding	322.805	364.427	281.183	-0.31126	3.58692e-05	0.000846254	355.15	355.605	372.905	374.046	301.479	295.208	269.593	258.451
ENSMUSG00000025790	Slco3a1	7	73925167	74204528	279362	-	protein_coding	2069.28	2243.06	1895.51	-0.222846	3.59687e-05	0.000847324	2287.17	2389.17	2143.92	2151.98	2008.35	1801.92	1978.11	1793.65
ENSMUSG00000029516	Cit	5	115983337	116147006	163670	+	protein_coding	775.244	846.001	704.487	-0.239759	3.60352e-05	0.000847613	870.441	839.871	869.736	803.957	678.978	692.654	693.708	752.608
ENSMUSG00000037610	Kcnmb2	3	31956656	32254329	297674	+	protein_coding	385.119	438.79	331.448	-0.322914	3.61653e-05	0.000849395	467.507	432.444	464.159	391.049	371.001	323.324	306.854	324.614
ENSMUSG00000035184	Fam124a	14	62793186	62845935	52750	+	protein_coding	1419.39	1527.26	1311.52	-0.206128	3.64886e-05	0.000855705	1429.64	1568.06	1573.86	1537.48	1317.02	1240.9	1354.54	1333.61
ENSMUSG00000020300	Cpeb4	11	31822211	31885634	63424	+	protein_coding	4550.57	4226.63	4874.52	0.193852	3.78564e-05	0.000886452	3936.36	4401.28	4436.55	4132.32	5000.4	5069.66	4720.07	4707.94
ENSMUSG00000025278	Flnb	14	14518185	14651816	133632	-	protein_coding	4757.64	4444.98	5070.3	0.180634	3.81854e-05	0.00089282	4194.65	4419.15	4507.53	4658.58	5262.24	4954.65	4857.05	5207.26
ENSMUSG00000038174	Fam126b	1	58561965	58625482	63518	-	protein_coding	1455.54	1241.42	1669.66	0.339359	3.85221e-05	0.000899347	1189.43	1179.39	1313.62	1283.25	1574.97	1931	1294.26	1878.42
ENSMUSG00000020407	Upp1	11	9068103	9086170	18068	+	protein_coding	129.769	156.685	102.852	-0.396036	3.86751e-05	0.000901574	171.764	155.466	140.825	158.686	114.354	88.1791	92.0561	116.82
ENSMUSG00000040537	Adam22	5	8122352	8418160	295809	-	protein_coding	7786.53	7284.35	8288.71	0.17691	4.06605e-05	0.000946446	6811.14	7568.67	7391.63	7365.96	8158.78	8509.93	7900.38	8585.73
ENSMUSG00000040147	Maob	X	16575521	16683605	108085	-	protein_coding	393.41	345.133	441.686	0.29995	4.18914e-05	0.000973648	338.362	387.77	334.6	319.802	437.275	457.509	446.034	425.927
ENSMUSG00000063600	Egfem1	3	29136172	29745358	609187	+	protein_coding	143.826	171.172	116.48	-0.389197	4.27775e-05	0.000992768	152.392	186.737	183.636	161.925	98.7604	123.962	113.974	129.225
ENSMUSG00000020354	Sgcd	11	46787080	47879796	1092717	-	protein_coding	348.619	302.275	394.963	0.316944	4.29676e-05	0.000995703	287.995	312.718	286.157	322.23	418.432	414.059	345.21	402.149
ENSMUSG00000004961	Syt5	7	4542764	4550540	7777	-	protein_coding	3140.52	3359.1	2921.93	-0.189016	4.55942e-05	0.00105501	3338.41	3405.05	3273.9	3419.04	3028.44	2665.82	3019.22	2974.25
ENSMUSG00000056665	Them6	15	74593053	74596488	3436	+	protein_coding	1400.5	1527.56	1273.44	-0.240818	4.58292e-05	0.00105888	1512.3	1677.06	1368.82	1552.05	1232.56	1261.35	1329.33	1270.54
ENSMUSG00000032035	Ets1	9	32547517	32669116	121600	+	protein_coding	1356.34	1460.8	1251.88	-0.20967	4.60457e-05	0.00106231	1356.03	1516.24	1469.09	1501.85	1258.55	1237.06	1309.61	1202.31
ENSMUSG00000031872	Bean1	8	104897074	104945754	48681	+	protein_coding	1864.37	1703.43	2025.3	0.228232	4.6487e-05	0.00107091	1703.43	1857.54	1644.84	1607.91	1908.29	1957.83	2145.78	2089.31
ENSMUSG00000055471	Alk	17	72175967	72911622	735656	-	protein_coding	159.789	191.704	127.874	-0.388857	4.66494e-05	0.00107307	204.05	185.844	165.61	211.312	153.339	126.518	110.686	120.955
ENSMUSG00000039114	Nrn1	13	36909335	36919105	9771	-	protein_coding	6991.07	7617.24	6364.9	-0.23659	4.70681e-05	0.00108111	7313.52	7818.84	7633.85	7702.77	6095.86	6596.82	5646.11	7120.83
ENSMUSG00000053617	Sh3pxd2a	19	47248613	47452840	204228	-	protein_coding	10564.5	9942.47	11186.5	0.163748	4.72793e-05	0.00108437	10114.7	10107.9	9526.54	10020.7	11840.9	10710.6	11270.3	10924.2
ENSMUSG00000028973	Abcb8	5	24598661	24615052	16392	+	protein_coding	1872.14	2011.01	1733.26	-0.201304	4.78674e-05	0.00109465	1979.8	2029.09	1968.17	2066.97	1730.26	1626.84	1879.48	1696.47
ENSMUSG00000030554	Synm	7	67379908	67409490	29583	-	protein_coding	8797.55	8204.86	9390.24	0.183958	4.78068e-05	0.00109465	7569.22	8791.84	8173.49	8284.89	9303.62	9335.49	9726.16	9195.67
ENSMUSG00000028176	Lrrc7	3	157788528	158267858	479331	-	protein_coding	153.811	123.306	184.316	0.388549	4.9324e-05	0.00112632	117.523	117.939	136.319	121.444	170.232	207.029	150.139	209.862
ENSMUSG00000036782	Klhl13	X	23085510	23231321	145812	-	protein_coding	3396.09	3147.58	3644.6	0.199667	5.07971e-05	0.00115826	3321.63	3011.92	3317.84	2938.94	3554.08	3681.8	3547.45	3795.09
ENSMUSG00000025468	Caly	7	139649793	139662461	12669	-	protein_coding	954.925	1038.6	871.245	-0.229665	5.09436e-05	0.00115991	1071.91	971.213	1015.07	1096.23	912.884	856.232	871.245	844.617
ENSMUSG00000074796	Slc4a11	2	130526033	130539439	13407	-	protein_coding	788.748	868.981	708.515	-0.265384	5.1757e-05	0.00117672	811.034	886.332	879.875	898.683	638.694	702.877	705.763	786.724
ENSMUSG00000042834	Nrep	18	33570072	33597082	27011	-	protein_coding	13689.5	12805.9	14573.1	0.177979	5.19206e-05	0.00117872	13485.4	12082.5	13185.7	12469.8	15062.9	14517.6	14905.4	13806.4
ENSMUSG00000037138	Aff3	1	38216407	38704036	487630	-	protein_coding	1826.04	1957.47	1694.62	-0.195282	5.24679e-05	0.00118942	1910.06	2080.91	1889.31	1949.58	1777.04	1695.85	1669.06	1636.51
ENSMUSG00000091345	Col6a5	9	105733277	105837842	104566	-	protein_coding	39.6655	53.7437	25.5873	-0.402099	5.41847e-05	0.00122657	51.6582	54.5023	52.9502	55.8641	28.5886	17.8914	37.2608	18.6084
ENSMUSG00000005357	Slc1a6	10	78616330	78650599	34270	+	protein_coding	252.269	289.862	214.677	-0.338549	5.49174e-05	0.00124135	317.698	258.216	272.637	310.896	217.663	223.643	196.167	221.234
ENSMUSG00000028937	Acot7	4	152262591	152356312	93722	+	protein_coding	12584.1	13257.1	11911.2	-0.149005	5.5588e-05	0.0012547	13038.5	13235.1	13426.8	13328	11975.4	11177	12321.3	12171
ENSMUSG00000027966	Col11a1	3	113824189	114014367	190179	+	protein_coding	4041.96	3724.01	4359.92	0.210339	5.57698e-05	0.00125699	3564.42	3573.92	3579.21	4178.47	4284.38	4309.28	4392.39	4453.62
ENSMUSG00000039458	Mtmr12	15	12205114	12274582	69469	+	protein_coding	885.063	812.801	957.325	0.214514	5.69044e-05	0.00128072	777.457	812.173	812.279	849.296	938.224	981.472	969.876	939.726
ENSMUSG00000047497	Adamts12	15	11064876	11349317	284442	+	protein_coding	1361.15	1260.38	1461.92	0.199945	5.71767e-05	0.001285	1195.89	1273.21	1315.87	1256.54	1496.35	1520.77	1404.95	1425.61
ENSMUSG00000042532	Golga7b	19	42236013	42258787	22775	+	protein_coding	2263.5	2122.03	2404.97	0.170741	5.77011e-05	0.00129492	2094.74	2154.18	2045.91	2193.27	2389.74	2396.17	2497.57	2336.39
ENSMUSG00000037101	Ttc29	8	78939926	79120955	181030	+	protein_coding	56.8238	72.824	40.8236	-0.411024	5.82679e-05	0.00130577	60.6984	64.3306	84.4951	81.7721	35.0859	42.1726	40.5485	45.4873
ENSMUSG00000030376	Slc8a2	7	15863751	15894988	31238	+	protein_coding	1636.62	1435.75	1837.49	0.301167	5.8854e-05	0.00131702	1610.45	1462.63	1311.36	1358.55	2010.29	1623.01	2063.59	1653.05
ENSMUSG00000022272	Myo10	15	25622611	25813759	191149	+	protein_coding	1510.12	1398.44	1621.81	0.199626	5.91301e-05	0.0013213	1383.15	1412.59	1335.02	1462.99	1623.05	1522.05	1675.64	1666.49
ENSMUSG00000104938	Gm42840	3	55922339	55924589	2251	-	TEC	79.4432	100.02	58.8661	-0.409665	6.00054e-05	0.00133895	83.9447	99.1763	109.28	107.68	50.6797	53.6743	51.5076	79.6028
ENSMUSG00000040722	Scamp5	9	57348610	57375343	26734	-	protein_coding	5708.8	5995.39	5422.22	-0.140617	6.07635e-05	0.00135394	5901.95	5994.36	6054.35	6030.89	5492.25	5426.21	5586.93	5183.49
ENSMUSG00000054728	Phactr1	13	42834099	43292002	457904	+	protein_coding	2621.9	2860.29	2383.51	-0.239942	6.1694e-05	0.00137271	2590.66	3032.47	2777.07	3040.95	2358.56	2529.08	2161.13	2485.26
ENSMUSG00000084890	A830036E02Rik	11	99307782	99316323	8542	+	lncRNA	31.7177	18.6438	44.7917	0.377443	6.30794e-05	0.00140155	16.7889	15.1892	24.7852	17.8117	42.8828	44.7285	28.4935	63.062
ENSMUSG00000052609	Plekhg3	12	76577665	76627262	49598	+	protein_coding	1467.77	1347.87	1587.66	0.216668	6.43081e-05	0.00142682	1244.96	1295.55	1387.97	1462.99	1614.6	1583.39	1543.04	1609.63
ENSMUSG00000079056	Kcnip3	2	127298418	127364014	65597	-	protein_coding	938.691	1020.61	856.772	-0.233806	6.60538e-05	0.00146348	954.386	1085.58	989.155	1053.32	819.322	834.507	862.478	910.78
ENSMUSG00000053963	Stum	1	180259952	180311069	51118	-	protein_coding	516.242	582.132	450.351	-0.302197	6.63094e-05	0.00146706	577.281	554.851	594.845	601.551	528.888	414.059	444.938	413.521
ENSMUSG00000003153	Slc2a3	6	122704768	122778599	73832	-	protein_coding	4364.87	4684.76	4044.98	-0.19865	6.73924e-05	0.00148472	4399.99	4878.4	4561.61	4899.04	4248	4084.36	3739.23	4108.33
ENSMUSG00000030499	Kctd15	7	34338439	34356157	17719	-	protein_coding	786.263	712.246	860.28	0.246326	6.72298e-05	0.00148472	763.251	666.536	675.96	743.235	869.352	842.175	912.889	816.704
ENSMUSG00000021596	Mctp1	13	76532654	77179929	647276	+	protein_coding	713.68	645.403	781.957	0.246804	6.73796e-05	0.00148472	606.984	659.388	623.01	692.229	826.469	794.89	751.791	754.676
ENSMUSG00000029290	Zfp326	5	106024431	106063684	39254	+	protein_coding	1588.86	1492.84	1684.87	0.166765	6.77273e-05	0.00149	1504.55	1498.37	1480.35	1488.09	1673.08	1676.68	1712.9	1676.83
ENSMUSG00000023064	Sncg	14	34092231	34096746	4516	-	protein_coding	26113.7	27362	24865.4	-0.134154	6.82168e-05	0.00149866	27470.6	27106.4	27006.9	27864	24721.9	24235.2	24354.3	26150
ENSMUSG00000085067	Gm15631	6	105650025	105654542	4518	-	lncRNA	151.485	179.316	123.653	-0.374927	6.87854e-05	0.00150903	183.387	186.737	163.357	183.785	127.999	146.965	99.7274	119.921
ENSMUSG00000031517	Gpm6a	8	55407878	55513906	106029	+	protein_coding	1351.41	1482.56	1220.27	-0.251782	6.95253e-05	0.00152313	1634.98	1333.07	1420.64	1541.52	1128.6	1272.85	1250.43	1229.19
ENSMUSG00000020704	Asic2	11	80770995	81859283	1088289	-	protein_coding	2978.63	2727.89	3229.37	0.223421	7.01925e-05	0.0015356	2745.64	3001.2	2552.88	2611.85	3222.06	3028.76	3478.4	3188.25
ENSMUSG00000097466	D430036J16Rik	9	81513604	81527209	13606	+	lncRNA	132.697	159.082	106.311	-0.385762	7.19607e-05	0.00157208	135.603	147.424	162.23	191.071	109.806	113.738	93.152	108.549
ENSMUSG00000024268	Celf4	18	25610689	25887214	276526	-	protein_coding	2221.31	2440.82	2001.79	-0.253485	7.22126e-05	0.00157538	2519.63	2461.54	2361.36	2420.78	2092.16	1782.75	2282.77	1849.47
ENSMUSG00000049556	Lingo1	9	56525759	56703752	177994	-	protein_coding	3838.06	3535.1	4141.03	0.21176	7.25758e-05	0.0015811	3738.77	3657.91	3204.05	3539.68	4199.27	3980.84	4430.75	3953.26
ENSMUSG00000036752	Tubb4b	2	25112172	25114714	2543	-	protein_coding	6976.44	7354.68	6598.2	-0.150993	7.31043e-05	0.0015904	7212.78	7393.55	7244.04	7568.37	6705.96	6375.74	6911.88	6399.24
ENSMUSG00000000120	Ngfr	11	95459644	95478561	18918	-	protein_coding	34049.2	31704	36394.5	0.18776	7.35459e-05	0.00159779	30763.8	33726.2	30639	31687.1	37919.5	34292.7	38562.7	34803
ENSMUSG00000031841	Cdh13	8	119010472	120051660	1041189	+	protein_coding	1304.22	1198.82	1409.61	0.214404	7.55163e-05	0.00163832	1127.44	1164.2	1200.96	1302.69	1459.32	1431.31	1367.69	1380.13
ENSMUSG00000030123	Plxnd1	6	115931772	115971966	40195	-	protein_coding	7803.16	8349.11	7257.22	-0.190318	7.58507e-05	0.00164329	8230.45	8498.78	8262.49	8404.71	7110.1	6612.16	7846.68	7459.92
ENSMUSG00000022419	Deptor	15	54975713	55122667	146955	+	protein_coding	1690.26	1879.72	1500.8	-0.279688	7.64092e-05	0.0016531	1747.34	1937.06	1977.18	1857.28	1628.25	1688.18	1275.63	1411.14
ENSMUSG00000026031	Cflar	1	58750667	58798043	47377	+	protein_coding	1476.51	1376.8	1576.23	0.183708	7.66034e-05	0.00165501	1357.32	1328.6	1400.36	1420.89	1568.47	1603.84	1517.83	1614.8
ENSMUSG00000038170	Pde4dip	3	97597140	97796023	198884	-	protein_coding	7727.75	7215.38	8240.12	0.181637	7.73007e-05	0.00166778	6918.33	7667.85	7315.02	6960.34	8498.6	7713.76	8546.97	8201.16
ENSMUSG00000060882	Kcnd2	6	21215502	21729804	514303	+	protein_coding	173.029	202.447	143.611	-0.356872	7.74145e-05	0.00166793	229.879	176.016	203.915	199.977	148.79	144.409	146.851	134.394
ENSMUSG00000030616	Sytl2	7	89951460	90059927	108468	+	protein_coding	2345.03	2137.75	2552.31	0.23111	8.00177e-05	0.00172165	1877.78	2155.97	2274.61	2242.66	2487.2	2512.47	2466.88	2742.68
ENSMUSG00000034040	Galnt17	5	130900923	131337335	436413	-	protein_coding	4339.53	4605.25	4073.8	-0.168711	8.14025e-05	0.00174904	4542.05	4889.12	4390.36	4599.48	4198.62	3984.67	4153.48	3958.43
ENSMUSG00000021097	Clmn	12	104729376	104831335	101960	-	protein_coding	1009.55	915.395	1103.7	0.243806	8.32339e-05	0.00178593	927.266	923.858	932.825	877.633	1168.23	1203.84	1020.29	1022.43
ENSMUSG00000018507	Trpv2	11	62465312	62491341	26030	+	protein_coding	1607.17	1705.6	1508.74	-0.168612	8.49489e-05	0.00182023	1721.51	1715.48	1693.28	1692.11	1507.4	1499.05	1559.47	1469.03
ENSMUSG00000030092	Cntn6	6	104469751	104840367	370617	+	protein_coding	457.875	507.344	408.406	-0.277572	8.5349e-05	0.00182631	499.794	506.603	487.818	535.162	371.001	437.062	393.43	432.129
ENSMUSG00000071862	Lrrtm2	18	35342056	35348077	6022	-	protein_coding	1101.14	1005.74	1196.53	0.227614	8.79005e-05	0.00187833	927.266	1037.33	1065.76	992.599	1183.83	1161.66	1146.32	1294.32
ENSMUSG00000042115	Klhdc8a	1	132226364	132235095	8732	+	protein_coding	569.981	635.633	504.328	-0.282205	9.36762e-05	0.00199902	674.14	622.756	565.554	680.084	552.929	504.794	496.445	463.144
ENSMUSG00000029622	Arpc1b	5	145051025	145067515	16491	+	protein_coding	5057.28	5525.13	4589.43	-0.240147	9.49918e-05	0.00202162	6422.41	5226.86	5017.88	5433.39	4670.33	4719.5	4408.83	4559.07
ENSMUSG00000032193	Ldlr	9	21634779	21661215	26437	+	protein_coding	3050.96	3299.37	2802.54	-0.217013	9.49938e-05	0.00202162	3072.37	3652.55	3089.14	3383.42	2904.34	2674.77	2844.97	2786.1
ENSMUSG00000037533	Rapgef6	11	54413673	54590111	176439	+	protein_coding	3945.37	4241.99	3648.74	-0.20281	9.55298e-05	0.00203027	3858.87	4188.63	4641.59	4278.86	3606.06	3694.58	3517.86	3776.48
ENSMUSG00000006527	Sfmbt1	14	30436806	30544678	107873	+	protein_coding	880.716	812.784	948.649	0.204185	9.59461e-05	0.00203635	809.743	802.345	815.659	823.388	912.235	977.638	956.726	947.997
ENSMUSG00000021708	Rasgrf2	13	92028519	92268164	239646	-	protein_coding	501.946	562.255	441.637	-0.291738	9.84135e-05	0.00208306	497.211	592.377	575.693	583.739	480.158	433.228	387.951	465.211
ENSMUSG00000021366	Hivep1	13	42205497	42346013	140517	+	protein_coding	2116.98	1970.04	2263.93	0.188576	9.83089e-05	0.00208306	1933.31	2090.74	1881.42	1974.67	2310.47	2138.02	2363.87	2243.35
ENSMUSG00000015501	Hivep2	10	13841819	14027118	185300	+	protein_coding	3845.46	3540.31	4150.62	0.211294	9.98707e-05	0.00211105	3191.19	3403.27	3738.06	3828.71	4183.02	4037.07	4073.48	4308.89
ENSMUSG00000022246	Rai14	15	10569055	10714710	145656	-	protein_coding	1267.19	1180.22	1354.16	0.188977	0.000100254	0.00211629	1158.44	1142.76	1239.26	1180.43	1398.89	1320.13	1339.2	1358.42
ENSMUSG00000049583	Grm5	7	87233376	87784115	550740	+	protein_coding	137.214	167.819	106.609	-0.388471	0.000102963	0.00217055	148.517	137.596	194.902	190.262	131.247	103.515	98.6315	93.0422
ENSMUSG00000034993	Vat1	11	101349571	101357056	7486	-	protein_coding	5094.89	5439.42	4750.36	-0.183786	0.000103315	0.00217504	5690.16	5628.92	5237.57	5201.03	4817.82	4654.32	5047.74	4481.53
ENSMUSG00000020541	Tom1l1	11	90534291	90579192	44902	-	protein_coding	870.833	952.859	788.808	-0.244313	0.000104431	0.00219558	1007.34	872.93	973.383	957.786	755.647	849.842	730.969	818.772
ENSMUSG00000005802	Slc30a4	2	122523153	122544583	21431	-	protein_coding	1412.1	1299.36	1524.84	0.21171	0.000105315	0.0022112	1180.39	1367.02	1332.77	1317.26	1590.56	1565.5	1460.84	1482.47
ENSMUSG00000029231	Pdgfra	5	75312953	75358876	45924	+	protein_coding	2744.22	2523.57	2964.87	0.214847	0.000108787	0.00228103	2590.66	2442.77	2410.93	2649.9	3231.16	2982.76	2954.56	2690.99
ENSMUSG00000031906	Smpd3	8	106979180	107064620	85441	-	protein_coding	5045.98	4625.66	5466.3	0.220696	0.00010899	0.00228222	4610.5	4836.41	4500.77	4554.95	5592.96	4987.87	6137.07	5147.3
ENSMUSG00000051331	Cacna1c	6	118564201	119173851	609651	-	protein_coding	4541.73	4214.8	4868.65	0.194544	0.000109364	0.00228699	3884.7	4339.63	4317.13	4317.73	5015.34	4591.71	4687.19	5180.38
ENSMUSG00000041353	Tmem29	X	149180769	149242150	61382	-	protein_coding	835.618	906.638	764.598	-0.225072	0.000109872	0.00229119	927.266	935.474	908.04	855.773	719.912	746.328	804.395	787.757
ENSMUSG00000020658	Efr3b	12	4012554	4088915	76362	-	protein_coding	1531.28	1633.28	1429.29	-0.182108	0.000110004	0.00229119	1563.95	1671.7	1642.58	1654.87	1444.37	1373.81	1499.2	1399.77
ENSMUSG00000071369	Map3k5	10	19810218	20018499	208282	+	protein_coding	984.358	912.205	1056.51	0.197045	0.000109897	0.00229119	884.647	952.45	911.42	900.302	1065.57	1059.43	1027.96	1073.09
ENSMUSG00000020023	Tmcc3	10	94147811	94426818	279008	+	protein_coding	703.889	768.094	639.685	-0.237393	0.000111914	0.00232787	755.502	769.286	758.202	789.384	628.298	581.471	654.256	694.715
ENSMUSG00000026841	Fibcd1	2	31703302	31736017	32716	-	protein_coding	92.6724	70.8006	114.544	0.390764	0.000112516	0.00233728	77.4874	74.1588	67.596	63.9603	87.7149	120.128	130.413	119.921
ENSMUSG00000026655	Fam107b	2	3571525	3783179	211655	+	protein_coding	1422.52	1512.31	1332.72	-0.171803	0.000118924	0.00246712	1556.2	1476.03	1511.9	1505.09	1346.91	1357.19	1311.8	1315
ENSMUSG00000030075	Cntn3	6	102139616	102550062	410447	-	protein_coding	338.261	380.211	296.312	-0.299859	0.000119569	0.00247722	334.487	396.705	380.791	408.86	309.926	313.1	270.689	291.532
ENSMUSG00000036368	Rmdn2	17	79919292	80000621	81330	+	protein_coding	315.019	275.113	354.924	0.297374	0.000120328	0.00248964	251.834	298.422	269.258	280.94	350.21	382.11	326.58	360.797
ENSMUSG00000038172	Ttc39b	4	83138537	83242492	103956	-	protein_coding	548.323	609.731	486.914	-0.281113	0.000121631	0.00251328	546.286	626.329	627.517	638.794	450.919	498.404	450.417	547.915
ENSMUSG00000019899	Lama2	10	26856032	27495754	639723	-	protein_coding	8998.61	8473.02	9524.19	0.160867	0.000123118	0.00254065	8035.44	8602.43	8734.53	8519.68	9629.14	10047.3	9359.03	9061.28
ENSMUSG00000001123	Lgals9	11	78853800	78875772	21973	-	protein_coding	1691.38	1850.99	1531.77	-0.246008	0.000123323	0.00254152	1779.63	2006.76	1747.36	1870.23	1428.13	1703.52	1395.09	1600.33
ENSMUSG00000055373	Fut9	4	25609332	25800244	190913	-	protein_coding	77.8734	100.461	55.286	-0.391896	0.000124119	0.00255456	131.729	75.0523	89.0015	106.061	63.6745	40.8947	50.4117	66.1634
ENSMUSG00000024431	Nr3c1	18	39543598	39652474	108877	-	protein_coding	1316.32	1223.86	1408.77	0.189799	0.00012739	0.00261845	1203.64	1244.62	1270.81	1176.38	1400.84	1484.99	1356.73	1392.53
ENSMUSG00000035274	Tpbg	9	85724433	85729093	4661	+	protein_coding	113.797	135.453	92.1412	-0.368619	0.00012772	0.00262178	151.1	118.833	131.812	140.065	92.9128	95.8469	89.8643	89.9408
ENSMUSG00000021541	Trpc7	13	56920926	57043806	122881	-	protein_coding	121.933	144.966	98.9003	-0.364657	0.000130341	0.00267208	145.935	143.85	147.585	142.494	110.456	81.7893	104.111	99.245
ENSMUSG00000020612	Prkar1a	11	109540231	109560482	20252	+	protein_coding	21172.6	20162.9	22182.4	0.133176	0.000130856	0.00267911	19357.6	21049.5	20017.4	20226.8	21759.1	22835.8	21972.9	22161.6
ENSMUSG00000040280	Ndufa4l2	10	127350836	127353023	2188	+	protein_coding	235.538	280.522	190.555	-0.370361	0.000132406	0.00269656	211.799	323.44	313.195	273.653	179.328	154.633	223.565	204.693
ENSMUSG00000025885	Myo5b	18	74574007	74904564	330558	+	protein_coding	221.46	256.804	186.117	-0.340759	0.000132113	0.00269656	266.04	268.044	227.573	265.557	203.369	155.911	211.51	173.679
ENSMUSG00000047714	Ppp1r2	16	31070355	31094095	23741	-	protein_coding	11050.1	10528.6	11571.6	0.13171	0.000132569	0.00269656	10118.6	10997	10600.2	10398.8	11421.1	11741.9	11642.9	11480.4
ENSMUSG00000052920	Prkg1	19	30541889	31742433	1200545	-	protein_coding	3882.29	3644.2	4120.38	0.168283	0.000132266	0.00269656	3412.03	3780.31	3792.14	3592.3	4222.01	4178.92	3947.45	4133.14
ENSMUSG00000058317	Ube2e2	14	3575429	3896121	320693	+	protein_coding	1446.87	1339.49	1554.26	0.19845	0.000132058	0.00269656	1263.04	1349.15	1356.43	1389.32	1610.06	1598.73	1567.15	1441.12
ENSMUSG00000047976	Kcna1	6	126617360	126623347	5988	-	protein_coding	1077.81	974.923	1180.7	0.243157	0.000133777	0.00271758	914.351	1046.27	897.901	1041.18	1207.22	1247.29	1078.37	1189.91
ENSMUSG00000058254	Tspan7	X	10351397	10462844	111448	+	protein_coding	7197.75	7582.04	6813.46	-0.148772	0.000141592	0.00287261	7350.97	7790.25	7881.7	7305.24	6703.37	6989.16	6949.14	6612.2
ENSMUSG00000053141	Ptprt	2	161363910	162503067	1139158	-	protein_coding	2791.65	2533.07	3050.23	0.238983	0.000143124	0.00289993	2337.54	2642.02	2446.98	2705.76	3249.35	3249.85	2668.53	3033.18
ENSMUSG00000027710	Acad9	3	36120128	36147002	26875	+	protein_coding	1192.17	1272	1112.34	-0.183969	0.000147113	0.0029769	1233.34	1300.01	1278.69	1275.97	1115.6	1157.83	1109.06	1066.88
ENSMUSG00000066438	Plekhd1	12	80739365	80770988	31624	+	protein_coding	2798.25	2633.66	2962.84	0.160808	0.000147785	0.00298664	2590.66	2621.47	2543.86	2778.63	2957.62	2961.03	3059.77	2872.94
ENSMUSG00000034424	Gcsh	8	117708549	117720276	11728	-	protein_coding	1455.62	1361.94	1549.31	0.176361	0.000151006	0.00304778	1379.28	1340.22	1409.38	1318.88	1526.89	1598.73	1499.2	1572.41
ENSMUSG00000004892	Bcan	3	87894838	87907537	12700	-	protein_coding	1285.3	1473.09	1097.51	-0.326303	0.000151276	0.0030493	1787.38	1450.12	1338.4	1316.45	947.97	957.191	1270.15	1214.72
ENSMUSG00000071711	Mpst	15	78290616	78298213	7598	+	protein_coding	767.738	851.07	684.407	-0.267057	0.00015169	0.00304979	967.301	834.51	786.367	816.101	708.216	632.589	750.695	646.127
ENSMUSG00000030315	Vgll4	6	114837589	114946955	109367	-	protein_coding	1636.01	1537.93	1734.09	0.166218	0.000151542	0.00304979	1543.29	1534.11	1508.52	1565.81	1778.34	1661.35	1757.83	1738.86
ENSMUSG00000064329	Scn1a	2	66101122	66271184	170063	-	protein_coding	2058.36	2265.11	1851.61	-0.256188	0.00015248	0.00306173	2003.05	2408.82	2277.99	2370.58	1819.92	2006.39	1606.6	1973.53
ENSMUSG00000062753	AI413582	17	27782547	27784730	2184	-	protein_coding	915.958	988.526	843.391	-0.206923	0.000152942	0.00306707	1026.71	944.408	999.295	983.693	872.601	823.005	804.395	873.563
ENSMUSG00000028634	Hivep3	4	119590981	119995242	404262	+	protein_coding	1500.28	1367.66	1632.91	0.228987	0.000153686	0.00307805	1230.76	1483.18	1366.57	1390.12	1603.56	1566.78	1575.91	1785.38
ENSMUSG00000037747	Phyhipl	10	70393512	70491795	98284	-	protein_coding	1247.29	1338.02	1156.57	-0.194593	0.000154003	0.00308046	1442.56	1327.71	1288.83	1292.97	1135.75	1146.33	1195.63	1148.55
ENSMUSG00000031428	Zcchc18	X	135893904	135899221	5318	+	protein_coding	5950.28	6230.49	5670.06	-0.131349	0.000154502	0.00308649	6144.75	6237.38	6173.77	6366.08	5845.71	5495.22	5573.78	5765.52
ENSMUSG00000087516	Tbx3os1	5	119708195	119809430	101236	-	lncRNA	222.886	188.327	257.446	0.333905	0.000155405	0.00310057	160.141	208.181	197.155	187.833	246.251	236.422	295.895	251.214
ENSMUSG00000024601	Isoc1	18	58792538	58813440	20903	+	protein_coding	2420.55	2290.91	2550.2	0.148209	0.000156526	0.00311896	2313	2318.58	2214.9	2317.14	2571.02	2612.15	2509.62	2508
ENSMUSG00000035200	Chrnb4	9	54935438	54956063	20626	-	protein_coding	167.465	134.501	200.43	0.371698	0.000157453	0.00313343	161.432	150.105	117.166	109.299	197.521	164.857	236.716	202.625
ENSMUSG00000056258	Kcnq3	15	65858236	66158491	300256	-	protein_coding	1472.02	1358.41	1585.62	0.204465	0.000160676	0.00319352	1237.22	1450.12	1421.77	1324.55	1595.76	1635.79	1536.46	1574.48
ENSMUSG00000021190	Lgmn	12	102360343	102406072	45730	-	protein_coding	4462.31	4665.64	4258.99	-0.127926	0.000160963	0.00319516	4672.49	4608.57	4611.18	4770.31	4235.65	4157.2	4295.95	4347.14
ENSMUSG00000074923	Pak6	2	118493784	118528501	34718	+	protein_coding	115.994	143.425	88.5636	-0.382788	0.000161204	0.00319589	180.804	100.07	148.711	144.113	92.9128	83.0673	81.097	97.1774
ENSMUSG00000020577	Tspan13	12	36064556	36092499	27944	-	protein_coding	4465.05	4685.07	4245.04	-0.138994	0.00016231	0.00321374	4650.53	4758.67	4702.43	4628.62	4103.11	4446.02	4238.96	4192.07
ENSMUSG00000027660	Skil	3	31149207	31176726	27520	+	protein_coding	1564.28	1457.82	1670.73	0.185404	0.000162692	0.00321723	1397.36	1400.98	1525.42	1507.52	1742.6	1660.07	1660.3	1619.97
ENSMUSG00000008393	Carhsp1	16	8476444	8490019	13576	-	protein_coding	1916.19	2046.73	1785.64	-0.181475	0.000164833	0.00325134	2108.95	2009.44	2069.57	1998.96	1913.48	1731.63	1789.61	1707.84
ENSMUSG00000030306	Tmtc1	6	148133928	148345887	211960	-	protein_coding	7109.01	7582.06	6635.96	-0.180776	0.00016474	0.00325134	7072.01	8053.83	7657.5	7544.89	7099.71	6508.64	6339.81	6595.66
ENSMUSG00000029608	Rph3a	5	121078562	121148155	69594	-	protein_coding	3488.19	3261.4	3714.99	0.175135	0.000165788	0.00326607	3043.96	3371.99	3218.7	3410.95	3554.73	3850.49	3648.27	3806.46
ENSMUSG00000036334	Igsf10	3	59224156	59251815	27660	-	protein_coding	995.842	905.096	1086.59	0.236055	0.000166586	0.00327765	856.235	859.528	945.218	959.405	1138.34	1119.49	970.972	1117.54
ENSMUSG00000042249	Grk3	5	113058348	113163657	105310	-	protein_coding	701.099	767.338	634.861	-0.242987	0.00016805	0.00330231	754.21	747.843	764.962	802.338	615.953	576.359	640.009	707.121
ENSMUSG00000033854	Kcnk10	12	98395696	98544569	148874	-	protein_coding	1243.24	1334.64	1151.84	-0.197683	0.000168556	0.00330809	1252.71	1422.42	1368.82	1294.59	1163.68	1124.6	1135.36	1183.7
ENSMUSG00000032562	Gnai2	9	107491324	107512566	21243	-	protein_coding	8223.25	8711.66	7734.83	-0.163162	0.000169234	0.00331724	9018.24	8727.51	8437.11	8663.79	7942.42	7717.59	8112.99	7166.32
ENSMUSG00000021194	Chga	12	102521228	102531287	10060	+	protein_coding	5828.58	6146.33	5510.84	-0.150567	0.000170042	0.0033289	6403.04	6246.32	5866.21	6069.75	5586.46	5352.09	5722.82	5381.98
ENSMUSG00000042734	Ttc9	12	81678023	81714331	36309	+	protein_coding	6295.5	5913.89	6677.11	0.165561	0.000172682	0.00337637	5475.77	6109.62	6107.3	5962.88	6531.18	6927.81	6443.93	6805.52
ENSMUSG00000040209	Zfp704	3	9492080	9675145	183066	-	protein_coding	2190.5	2057.16	2323.83	0.1673	0.000173245	0.00338314	2121.86	2001.4	2079.7	2025.68	2269.54	2400.01	2217.02	2408.76
ENSMUSG00000028843	Sh3bgrl3	4	133854717	133856100	1384	-	protein_coding	5289.36	5720.23	4858.49	-0.215198	0.000175597	0.00342481	5464.15	5645.01	5869.59	5902.16	4773.64	4356.56	4831.85	5471.92
ENSMUSG00000037876	Jmjd1c	10	66931904	67092105	160202	+	protein_coding	2866.95	2683.45	3050.45	0.17503	0.000180349	0.0035131	2598.41	2611.64	2839.03	2684.71	3082.37	3090.1	2849.35	3179.98
ENSMUSG00000029364	Wsb2	5	117495369	117516666	21298	+	protein_coding	3679.6	3873.65	3485.55	-0.14683	0.000182703	0.00355454	3840.79	3926.84	3812.42	3914.53	3507.95	3456.88	3652.65	3324.71
ENSMUSG00000031930	Wwp2	8	108162997	108285227	122231	+	protein_coding	2097.26	2285.03	1909.48	-0.232476	0.000183402	0.0035637	2009.51	2435.63	2445.85	2249.14	1935.57	1741.86	2006.6	1953.89
ENSMUSG00000027238	Frmd5	2	121376010	121637568	261559	-	protein_coding	277.175	314.625	239.725	-0.308473	0.000185008	0.00359045	333.196	303.783	309.815	311.705	237.805	226.199	213.702	281.194
ENSMUSG00000028527	Ak4	4	101276474	101324192	47719	+	protein_coding	797.036	879.531	714.54	-0.262729	0.000186638	0.00361759	778.748	1006.06	837.064	896.254	687.425	704.155	704.667	761.912
ENSMUSG00000028496	Mllt3	4	87688162	87951601	263440	-	protein_coding	1210.72	1306.55	1114.9	-0.214198	0.00018749	0.00362961	1220.43	1365.24	1293.34	1347.21	1064.27	1221.73	1067.41	1106.17
ENSMUSG00000060534	Dcc	18	71386705	72484140	1097436	-	protein_coding	198.96	228.857	169.063	-0.331308	0.000188434	0.00364336	244.085	209.968	203.915	257.461	158.537	168.691	175.345	173.679
ENSMUSG00000068099	1500009C09Rik	15	82136598	82144954	8357	+	protein_coding	34.7403	49.3951	20.0855	-0.33979	0.000189385	0.00365724	77.4874	33.9522	27.0384	59.1026	19.4922	20.4473	19.7263	20.676
ENSMUSG00000075570	Krt26	11	99219376	99228792	9417	-	protein_coding	105.552	83.8127	127.292	0.369387	0.000191938	0.00370197	81.3617	89.348	75.4822	89.0587	115.004	123.962	116.166	154.037
ENSMUSG00000029675	Eln	5	134731447	134776177	44731	-	protein_coding	15071.9	13532	16611.8	0.257259	0.000194265	0.00374224	15031.3	12961.7	11985.9	14149	18576.7	16460.1	17008.5	14401.9
ENSMUSG00000041078	Grid1	14	34542065	35305336	763272	+	protein_coding	281.965	245.093	318.837	0.310146	0.000195206	0.00375573	284.12	236.772	248.979	210.502	331.367	302.876	330.964	310.141
ENSMUSG00000044647	Csrnp3	2	65676111	65861890	185780	+	protein_coding	4063.99	4409.58	3718.4	-0.22317	0.00019829	0.00381039	3914.4	4605.89	4558.23	4559.8	3756.15	3776.37	3339.22	4001.85
ENSMUSG00000040663	Clcf1	19	4264292	4273544	9253	+	protein_coding	416.087	464.772	367.403	-0.284838	0.000199862	0.00383587	445.552	461.036	441.627	510.873	352.809	339.937	355.073	421.791
ENSMUSG00000056553	Ptprn2	12	116449340	117240469	791130	+	protein_coding	2444.17	2626.22	2262.12	-0.199192	0.00020647	0.00395785	2518.34	2891.3	2504.43	2590.8	2370.25	2189.14	2322.22	2166.85
ENSMUSG00000032940	Rbm11	16	75389732	75399717	9986	+	protein_coding	617.269	686.609	547.93	-0.27899	0.000208236	0.00398682	573.407	717.464	713.138	742.425	534.086	608.308	529.322	520.003
ENSMUSG00000027508	Pag1	3	9752539	9898739	146201	-	protein_coding	2415.31	2267.15	2563.47	0.168045	0.000210245	0.00402036	2160.61	2392.74	2336.57	2178.7	2582.07	2509.91	2538.12	2623.79
ENSMUSG00000027602	Map1lc3a	2	155118217	155119993	1777	+	protein_coding	5219.53	5561.9	4877.16	-0.177177	0.000211159	0.00403291	5932.95	5566.38	5279.25	5469.01	5153.09	4589.15	4999.52	4766.86
ENSMUSG00000024026	Glo1	17	30803910	30845845	41936	-	protein_coding	1494.62	1589.89	1399.34	-0.176407	0.000213242	0.00406773	1593.66	1594.86	1555.84	1615.2	1355.36	1482.43	1338.1	1421.48
ENSMUSG00000024921	Smarca2	19	26582450	26755722	173273	+	protein_coding	2530.3	2686.29	2374.3	-0.168201	0.000213904	0.00407538	2584.2	2699.2	2673.42	2788.35	2516.44	2371.89	2265.24	2343.63
ENSMUSG00000033763	Mtss2	8	111448108	111468032	19925	+	protein_coding	3944.72	3734.81	4154.63	0.147241	0.000216129	0.00411276	3865.33	3683.82	3584.84	3805.23	4052.43	4117.58	4328.83	4119.7
ENSMUSG00000056158	Car10	11	92988854	93492575	503722	+	protein_coding	1745.38	1861.65	1629.11	-0.183151	0.000216478	0.0041144	1737.01	1929.02	1863.4	1917.19	1627.6	1715.02	1551.8	1622.04
ENSMUSG00000058488	Kl	5	150876072	150917282	41211	+	protein_coding	116.947	144.854	89.0393	-0.377233	0.000218002	0.00413834	111.065	178.696	137.445	152.209	89.6641	81.7893	66.8502	117.853
ENSMUSG00000020102	Slc16a7	10	125055139	125225334	170196	-	protein_coding	2381.16	2184.26	2578.05	0.216599	0.000221252	0.00419423	1999.17	2248.89	2320.8	2168.17	2513.19	2617.26	2359.48	2822.28
ENSMUSG00000050141	Fam205c	4	42868004	42874234	6231	-	protein_coding	40.9324	28.379	53.4859	0.37184	0.000221483	0.00419423	27.1206	28.5914	27.0384	30.7657	59.1263	49.8404	64.6584	40.3183
ENSMUSG00000006342	Susd2	10	75472540	75479842	7303	-	protein_coding	8351.49	7874.11	8828.86	0.156855	0.000223183	0.00422132	7269.61	8189.64	7910.99	8126.2	8677.28	8647.95	9030.26	8959.97
ENSMUSG00000029868	Trpv6	6	41597558	41613339	15782	-	protein_coding	50.2151	65.5367	34.8935	-0.371417	0.000227526	0.00429826	50.3668	72.3719	81.1152	58.2929	32.487	25.5592	33.9731	47.5549
ENSMUSG00000031963	Bmper	9	23134372	23396496	262125	+	protein_coding	1374.52	1265.01	1484.02	0.210127	0.00022827	0.00430712	1157.14	1344.69	1357.55	1200.67	1495.7	1510.55	1423.58	1506.25
ENSMUSG00000025001	Hells	19	38919359	38959495	40137	+	protein_coding	777.043	708.364	845.722	0.227466	0.000230092	0.00433104	711.592	692.447	752.569	676.846	782.936	913.74	840.56	845.65
ENSMUSG00000116946	Gm41442	16	31052408	31067131	14724	+	lncRNA	457.369	382.988	531.75	0.338366	0.000229987	0.00433104	342.236	402.066	416.842	370.808	501.599	557.19	661.927	406.284
ENSMUSG00000028148	Them5	3	94249406	94254659	5254	+	protein_coding	120.297	141.924	98.6702	-0.354646	0.000233276	0.00438569	157.558	149.211	121.673	139.255	88.3646	102.237	98.6315	105.448
ENSMUSG00000004360	9330159F19Rik	10	29087602	29106775	19174	+	protein_coding	3290.76	3553.21	3028.3	-0.211118	0.000236475	0.00444051	3346.16	3733.85	3867.62	3265.21	2910.83	3093.94	2895.38	3213.06
ENSMUSG00000059901	Adamts14	10	61032891	61109217	76327	-	protein_coding	328.457	282.308	374.607	0.316912	0.000237139	0.00444764	272.497	294.848	290.663	271.224	395.042	307.988	444.938	350.459
ENSMUSG00000036295	Lrrn3	12	41501667	41536430	34764	-	protein_coding	1663.15	1792.84	1533.46	-0.203418	0.000243169	0.00454981	1926.85	1724.42	1829.6	1690.5	1584.07	1412.14	1533.17	1604.46
ENSMUSG00000039372	Marchf4	1	72466271	72576089	109819	-	protein_coding	2561.45	2379.64	2743.27	0.191406	0.000243065	0.00454981	2236.8	2463.32	2409.8	2408.63	2910.83	2543.14	2875.66	2643.43
ENSMUSG00000114019	Gm47155	13	93547291	93549465	2175	+	TEC	220.093	188.211	251.974	0.315972	0.000245692	0.00459153	171.764	184.057	188.142	208.883	230.658	237.7	271.785	267.755
ENSMUSG00000027799	Nbea	3	55532616	56091122	558507	-	protein_coding	1880.78	2002.92	1758.63	-0.177781	0.000247247	0.00461507	1919.1	1947.79	1989.58	2155.22	1767.94	1759.75	1699.75	1807.09
ENSMUSG00000042589	Cux2	5	121994429	122188165	193737	-	protein_coding	1059.07	937.622	1180.51	0.27904	0.000248061	0.00462476	967.301	988.189	892.268	902.731	1251.4	978.916	1373.17	1118.57
ENSMUSG00000048279	Sacs	14	61375906	61478144	102239	+	protein_coding	5956.31	5550.28	6362.35	0.183421	0.000249912	0.00465372	5123.21	5652.15	5733.27	5692.47	6099.11	6600.66	5997.89	6751.76
ENSMUSG00000048483	Zdhhc22	12	87027537	87037204	9668	-	protein_coding	2778.72	2627.79	2929.66	0.15001	0.000256058	0.0047625	2515.76	2687.59	2670.04	2637.76	2962.16	2833.23	3038.95	2884.31
ENSMUSG00000031605	Klhl2	8	65192709	65302669	109961	-	protein_coding	1930.94	1826.08	2035.8	0.148191	0.000257048	0.00476391	1778.34	1828.95	1839.74	1857.28	1992.75	2056.24	2049.34	2044.86
ENSMUSG00000027071	P2rx3	2	84828927	84867806	38880	-	protein_coding	12122.1	11433.6	12810.6	0.156313	0.000256793	0.00476391	10828.9	12400.6	11362.9	11142	12988.9	12823	12638	12792.3
ENSMUSG00000049907	Rasl11b	5	74355947	74360142	4196	+	protein_coding	582.427	524.738	640.116	0.251025	0.000256712	0.00476391	506.251	518.218	512.603	561.879	675.729	566.136	683.845	634.755
ENSMUSG00000052087	Rgs14	13	55517545	55532500	14956	+	protein_coding	244.659	275.803	213.516	-0.293061	0.000257621	0.00476888	277.663	264.47	290.663	270.415	220.912	195.528	224.661	212.963
ENSMUSG00000021730	Hcn1	13	117738856	118123954	385099	+	protein_coding	1886.01	2050.71	1721.3	-0.227551	0.000258556	0.00478054	1898.44	1961.19	2165.33	2177.89	1732.86	1847.93	1521.12	1783.31
ENSMUSG00000067173	Mrgpra4	7	47630585	47631843	1259	-	protein_coding	38.2253	50.9188	25.5317	-0.357811	0.000260953	0.00481916	32.2864	59.8632	59.7098	51.816	23.3906	33.2269	18.6304	26.8789
ENSMUSG00000055540	Epha6	16	59473846	60425894	952049	-	protein_coding	128.881	157.497	100.265	-0.37039	0.000262862	0.0048487	109.774	176.909	155.471	187.833	108.507	112.46	76.7134	103.38
ENSMUSG00000039252	Lgi2	5	52690859	52723804	32946	-	protein_coding	2726.72	2917.23	2536.21	-0.189273	0.000267278	0.00492433	2677.19	3150.41	3018.16	2823.16	2514.49	2640.26	2461.4	2528.68
ENSMUSG00000043668	Tox3	8	90973668	91074971	101304	-	protein_coding	975.325	885.946	1064.7	0.23166	0.000270801	0.00498337	800.703	897.947	955.357	889.777	973.96	1136.11	1103.58	1045.17
ENSMUSG00000041120	Nbl1	4	138809595	138820304	10710	-	protein_coding	4134.32	3713.3	4555.34	0.255019	0.000274584	0.00504705	4038.38	3468.49	3164.62	4181.71	4939.32	4610.87	4335.4	4335.77
ENSMUSG00000035596	Mboat7	7	3680788	3696522	15735	-	protein_coding	2154.73	2270.48	2038.97	-0.147956	0.000279043	0.005123	2310.42	2291.78	2190.11	2289.62	2087.61	2049.85	1989.07	2029.35
ENSMUSG00000028661	Epha8	4	136656730	136684127	27398	-	protein_coding	734.977	641.058	828.896	0.297942	0.000279674	0.00512856	614.733	615.608	591.465	742.425	988.904	724.602	815.354	786.724
ENSMUSG00000033585	Ndn	7	61996317	62000010	3694	+	protein_coding	7920.7	8533.81	7307.6	-0.204487	0.000281868	0.00516274	9448.29	8185.17	8411.2	8090.58	7850.16	7293.31	7412.71	6674.23
ENSMUSG00000001510	Dlx3	11	95010945	95016122	5178	+	protein_coding	85.4033	62.3554	108.451	0.370504	0.000282986	0.00517716	68.4472	60.7566	41.6842	78.5336	121.501	79.2334	135.892	97.1774
ENSMUSG00000090626	Tex9	9	72357676	72399494	41819	-	protein_coding	372.084	333.613	410.554	0.255644	0.000284136	0.00519212	329.321	347.564	319.955	337.613	406.737	415.337	389.047	431.096
ENSMUSG00000042529	Kcnj12	11	60913390	60961957	48568	+	protein_coding	699.554	634.95	764.159	0.234291	0.000286551	0.00523014	623.773	702.275	590.339	623.411	733.556	732.27	798.915	791.893
ENSMUSG00000026042	Col5a2	1	45413481	45542442	128962	-	protein_coding	9571.17	8889.64	10252.7	0.191076	0.000294316	0.0053656	9122.85	7968.95	9231.37	9235.38	10078.8	10506.1	10819.9	9606.09
ENSMUSG00000036304	Zdhhc23	16	43785396	43800154	14759	-	protein_coding	1269.04	1184.08	1354.01	0.179821	0.000296379	0.00539693	1100.32	1215.13	1234.75	1186.1	1357.31	1348.25	1329.33	1381.16
ENSMUSG00000024646	Cyb5a	18	84856829	84897996	41168	+	protein_coding	3065.46	3243.94	2886.99	-0.158164	0.000303301	0.00551655	3480.47	3186.15	3149.98	3159.15	2951.12	2881.8	2794.56	2920.49
ENSMUSG00000027506	Tpd52	3	8990653	9069783	79131	-	protein_coding	5053.76	4726.78	5380.74	0.174507	0.000306244	0.00555715	4440.03	4756.89	4901.84	4808.36	5103.06	5767.43	5147.47	5505
ENSMUSG00000078958	Atp6ap1l	13	91031552	91053474	21923	-	protein_coding	56.7328	42.6514	70.8142	0.369044	0.000306197	0.00555715	40.0351	44.674	40.5576	45.339	64.3242	70.2877	69.0421	79.6028
ENSMUSG00000034006	Slc66a2	18	80296507	80335940	39434	+	protein_coding	1623.52	1726.62	1520.43	-0.170978	0.00030737	0.00557112	1739.59	1746.75	1704.55	1715.59	1558.73	1419.81	1600.02	1503.15
ENSMUSG00000024565	Sall3	18	81009591	81029986	20396	-	protein_coding	29.8495	44.2778	15.4211	-0.298808	0.000308476	0.0055847	54.2412	31.2718	34.9246	56.6737	11.0456	6.38979	32.8772	11.3718
ENSMUSG00000037795	N4bp2	5	65920864	65987451	66588	+	protein_coding	1079.87	1008.04	1151.69	0.180739	0.000310559	0.00561591	971.175	1010.53	1031.97	1018.51	1174.73	1106.71	1136.45	1188.87
ENSMUSG00000020911	Krt19	11	100031636	100039491	7856	-	protein_coding	308.998	412.818	205.178	-0.352604	0.00031182	0.00561922	244.085	578.975	483.312	344.9	218.962	180.192	214.798	206.76
ENSMUSG00000001687	Ubl3	5	148441445	148489599	48155	-	protein_coding	2547.24	2714.65	2379.83	-0.178495	0.000311578	0.00561922	2825.71	2716.18	2586.68	2730.05	2403.39	2555.92	2351.81	2208.2
ENSMUSG00000021196	Pfkp	13	6629804	6698813	69010	-	protein_coding	20078	19257.9	20898.2	0.115027	0.000311432	0.00561922	19165.2	19585.1	18939.3	19341.9	20929.4	20219.9	20738.9	21704.7
ENSMUSG00000074736	Syndig1	2	149671131	149846312	175182	+	protein_coding	198.496	231.31	165.681	-0.334196	0.000316299	0.00569337	268.623	227.837	211.801	216.979	176.079	158.467	135.892	192.287
ENSMUSG00000092060	Bend4	5	67549490	67585653	36164	-	protein_coding	1575.44	1411.04	1739.84	0.257668	0.000316662	0.00569337	1167.48	1638.64	1460.07	1377.98	1768.59	1675.4	1722.76	1792.61
ENSMUSG00000079278	Tmem233	5	116176814	116221305	44492	-	protein_coding	3161.28	3761.21	2561.35	-0.353782	0.000319932	0.00574556	3231.22	4099.29	3839.46	3874.86	2203.27	2544.42	2243.32	3254.41
ENSMUSG00000046793	Gpr61	3	108055637	108062198	6562	-	protein_coding	707.394	649.534	765.255	0.214883	0.000321209	0.00576187	627.648	664.749	641.036	664.702	790.084	736.104	723.298	811.535
ENSMUSG00000032657	Fam189b	3	89090450	89096602	6153	+	protein_coding	8593.19	9091.47	8094.92	-0.159554	0.000321676	0.00576364	8704.41	9253.77	8748.05	9659.63	8113.95	7669.03	8428.61	8168.07
ENSMUSG00000058589	Anks1b	10	89709371	90809162	1099792	+	protein_coding	1119.61	1214.96	1024.27	-0.223327	0.000322533	0.00576594	1150.69	1140.97	1240.39	1327.78	999.95	1060.71	945.767	1090.66
ENSMUSG00000004849	Ap1s1	5	137063847	137074989	11143	-	protein_coding	2381.7	2546.91	2216.49	-0.18482	0.00032291	0.00576594	2655.23	2549.99	2549.5	2432.92	2244.85	2016.62	2370.44	2234.05
ENSMUSG00000042429	Adora1	1	134126961	134163169	36209	-	protein_coding	710.756	655.323	766.189	0.209714	0.000322711	0.00576594	652.185	666.536	655.682	646.89	817.373	730.992	762.75	753.642
ENSMUSG00000036760	Kcnk9	15	72372938	72418189	45252	-	protein_coding	505.877	586.955	424.798	-0.332611	0.000326725	0.00582666	714.175	467.29	502.464	663.892	391.143	449.841	385.759	472.448
ENSMUSG00000039126	Prune2	19	16933482	17201296	267815	+	protein_coding	20453.4	18815.1	22091.8	0.210663	0.000327056	0.00582666	16786.3	19889.8	19607.4	18976.8	23049.5	21695.9	19929	23692.7
ENSMUSG00000036526	Card11	5	140858745	140986337	127593	-	protein_coding	103.975	126.759	81.1899	-0.363403	0.000328656	0.00584851	113.648	130.448	163.357	99.5838	80.5677	72.8436	86.5765	84.7718
ENSMUSG00000039620	Trmt9b	8	36924702	36983724	59023	+	protein_coding	227.72	260.124	195.316	-0.318372	0.00033203	0.00590184	242.794	255.535	232.08	310.086	181.277	195.528	204.934	199.524
ENSMUSG00000085015	Gm14424	2	74583028	74584088	1061	+	lncRNA	56.7094	40.5267	72.8921	0.364189	0.000332547	0.00590432	21.9548	47.3544	50.697	42.1005	81.2175	63.8979	66.8502	79.6028
ENSMUSG00000041556	Fbxo2	4	148245078	148250881	5804	+	protein_coding	2315.92	2446.45	2185.38	-0.155987	0.000333228	0.0059097	2385.32	2478.51	2369.24	2552.75	2184.43	2115.02	2167.7	2274.37
ENSMUSG00000028701	Lurap1	4	115989603	116008535	18933	-	protein_coding	305.274	344.498	266.05	-0.295916	0.000335749	0.00594767	317.698	340.416	351.499	368.379	283.287	272.205	220.277	288.431
ENSMUSG00000026879	Gsn	2	35146392	35197904	51513	+	protein_coding	6914.28	7279.52	6549.05	-0.146219	0.000336979	0.00596269	7469.78	7233.61	6961.27	7453.4	6514.29	6331.01	6939.27	6411.64
ENSMUSG00000033767	Tmem131l	3	83804962	83947482	142521	-	protein_coding	2708.13	2869.7	2546.55	-0.163643	0.00034024	0.00601359	2713.35	2891.3	2996.76	2877.4	2512.54	2446.01	2530.45	2697.19
ENSMUSG00000028222	Calb1	4	15881264	15908064	26801	+	protein_coding	391.143	434.805	347.481	-0.267781	0.000341893	0.00602918	410.683	433.338	491.198	404.003	365.804	343.771	348.498	331.851
ENSMUSG00000028337	Coro2a	4	46536937	46602202	65266	-	protein_coding	3111.71	3298.03	2925.39	-0.165776	0.000341877	0.00602918	3043.96	3438.11	3360.65	3349.42	2806.88	2929.08	3020.32	2945.3
ENSMUSG00000051323	Pcdh19	X	132483609	132589736	106128	-	protein_coding	550.148	620.028	480.268	-0.293977	0.000342513	0.00603331	637.979	680.832	588.086	573.214	463.264	426.838	588.501	442.467
ENSMUSG00000021115	Vrk1	12	105976487	106043685	67199	+	protein_coding	683.824	626.167	741.481	0.218905	0.000343009	0.00603525	621.19	587.91	662.441	633.126	704.318	725.88	757.271	778.453
ENSMUSG00000027907	S100a11	3	93427795	93433594	5800	+	protein_coding	1071.01	1170.73	971.293	-0.235986	0.000346075	0.00607554	1277.25	1199.94	1143.5	1062.23	992.802	1018.53	1013.71	860.124
ENSMUSG00000024043	Arhgap28	17	68149708	68311115	161408	-	protein_coding	6244.42	5846.32	6642.52	0.172697	0.00034602	0.00607554	5324.67	6014.91	6083.64	5962.07	6675.43	6770.62	6255.43	6868.58
ENSMUSG00000061702	Tmem91	7	25368564	25374591	6028	-	protein_coding	229.792	199.82	259.764	0.299962	0.000347659	0.0060965	202.759	183.163	191.522	221.837	278.738	253.036	249.866	257.417
ENSMUSG00000097313	Gm26569	16	29726337	29765572	39236	-	lncRNA	58.8553	43.8624	73.8482	0.365249	0.0003526	0.00617622	43.9095	48.2479	42.8108	40.4812	88.3646	69.0098	82.1929	55.8253
ENSMUSG00000039682	Lap3	5	45650716	45670033	19318	+	protein_coding	2070.83	2189.4	1952.25	-0.157182	0.000355213	0.00621504	2296.21	2168.48	2078.58	2214.32	1948.57	1989.78	1899.2	1971.46
ENSMUSG00000115424	D130079A08Rik	14	104525867	104696772	170906	-	lncRNA	682.943	595.844	770.042	0.293485	0.000356806	0.00623593	515.291	594.164	680.467	593.455	735.505	802.558	650.968	891.138
ENSMUSG00000022377	Asap1	15	63958706	64254768	296063	-	protein_coding	7378.69	6978.02	7779.36	0.148927	0.000362761	0.00632695	6474.07	7318.49	7060.41	7059.11	7548.68	7870.95	7799.56	7898.25
ENSMUSG00000005533	Igf1r	7	67602575	67883416	280842	+	protein_coding	4238.61	3995.55	4481.67	0.157257	0.000362823	0.00632695	3835.62	4291.38	3917.19	3938.01	4523.49	4305.44	4474.58	4623.16
ENSMUSG00000032735	Ablim3	18	61932463	62044895	112433	-	protein_coding	4188.63	3989.1	4388.16	0.131511	0.000363349	0.00632907	3839.5	4028.7	4080.55	4007.64	4257.1	4397.46	4508.56	4389.53
ENSMUSG00000030086	Chchd6	6	89360128	89572634	212507	-	protein_coding	830.869	900.501	761.238	-0.215391	0.000368824	0.00639861	960.843	860.421	867.483	913.256	768.642	697.765	764.942	813.603
ENSMUSG00000032131	Abcg4	9	44184485	44199912	15428	-	protein_coding	2197.23	2312.71	2081.76	-0.145464	0.000368834	0.00639861	2231.64	2298.03	2374.87	2346.29	2091.51	2029.4	2072.36	2133.77
ENSMUSG00000020027	Socs2	10	95221224	95253042	31819	-	protein_coding	1366.43	1271.28	1461.59	0.18445	0.000368539	0.00639861	1281.12	1293.76	1209.97	1300.26	1383.3	1458.15	1562.76	1442.15
ENSMUSG00000031783	Polr2c	8	95584078	95600163	16086	+	protein_coding	705.13	636.004	774.255	0.24804	0.000368977	0.00639861	605.693	590.59	657.935	689.8	829.068	699.043	740.832	828.076
ENSMUSG00000069516	Lyz2	10	117113236	117118226	4991	-	protein_coding	494.897	548.768	441.027	-0.268041	0.000369955	0.00640845	592.778	526.26	523.869	552.164	382.047	447.285	441.65	493.124
ENSMUSG00000034336	Ina	19	47003137	47013766	10630	+	protein_coding	6206	6532.69	5879.3	-0.145902	0.000374689	0.00648328	6643.25	6775.26	6314.6	6397.65	5847.66	5959.12	6139.26	5571.16
ENSMUSG00000022987	Zfp641	15	98183466	98194042	10577	-	protein_coding	396.21	439.302	353.118	-0.263831	0.000379334	0.00655309	402.934	412.788	468.666	472.821	376.199	338.659	343.018	354.594
ENSMUSG00000063229	Ldha	7	46490899	46505051	14153	+	protein_coding	12569.2	13236	11902.4	-0.146768	0.000379561	0.00655309	13061.8	13562.1	12632.6	13687.5	12070.2	11692	11337.1	12510
ENSMUSG00000019848	Popdc3	10	45054194	45194548	140355	+	protein_coding	381.486	420.657	342.315	-0.258213	0.000381155	0.00657335	370.648	449.42	426.982	435.578	342.413	343.771	341.923	341.155
ENSMUSG00000039745	Htatip2	7	49408863	49423723	14861	+	protein_coding	287.168	320.319	254.017	-0.282226	0.000385515	0.00664122	291.869	345.777	322.208	321.421	234.556	273.483	263.017	245.011
ENSMUSG00000020684	Rasl10b	11	83299963	83311865	11903	+	protein_coding	661.389	732.494	590.284	-0.260217	0.000387153	0.0066621	843.321	709.423	653.428	723.804	602.309	529.075	630.146	599.605
ENSMUSG00000037706	Cd81	7	142606476	142621671	15196	+	protein_coding	10692.4	11228.4	10156.4	-0.138821	0.000390057	0.00670469	11642.5	11324.9	11023.8	10922.6	10169.7	9671.59	10687.3	10097.1
ENSMUSG00000033257	Ttll4	1	74700904	74742889	41986	+	protein_coding	1418.93	1337.32	1500.55	0.157336	0.000394481	0.0067733	1325.03	1309.84	1368.82	1345.6	1481.41	1514.38	1479.47	1526.93
ENSMUSG00000054452	Tle5	10	81395322	81402196	6875	+	protein_coding	11028	11645.9	10410	-0.15368	0.000396058	0.00679291	12125.5	11438.3	11558.9	11461	10623.9	9775.1	11098.2	10142.6
ENSMUSG00000022332	Khdrbs3	15	68800269	68973060	172792	+	protein_coding	1276.19	1350.91	1201.46	-0.160483	0.000399478	0.00684406	1368.94	1373.28	1321.5	1339.93	1194.87	1196.17	1201.11	1213.68
ENSMUSG00000053004	Hrh1	6	114374897	114460257	85361	+	protein_coding	62.7098	47.4931	77.9265	0.362068	0.000400007	0.00684564	58.1155	48.2479	43.9374	39.6716	65.6237	76.6775	88.7684	80.6366
ENSMUSG00000030231	Plekha5	6	140369780	140542836	173057	+	protein_coding	6576.63	6238.25	6915	0.142079	0.000406392	0.0069473	5998.81	6106.04	6492.6	6355.55	6689.07	6842.19	6873.52	7255.23
ENSMUSG00000041930	Fam222a	5	114706077	114751281	45205	+	protein_coding	169.209	194.735	143.682	-0.318584	0.000407138	0.00694792	182.095	216.222	196.029	184.594	153.339	126.518	150.139	144.732
ENSMUSG00000021699	Pde4d	13	108586482	110089995	1503514	+	protein_coding	1278.51	1168.2	1388.82	0.22306	0.000407317	0.00694792	1052.54	1259.81	1158.15	1202.29	1530.14	1358.47	1304.13	1362.55
ENSMUSG00000041831	Sytl3	17	6926492	7005443	78952	+	protein_coding	497.392	453.382	541.403	0.226904	0.00040899	0.00696887	452.01	463.716	463.033	434.768	521.091	536.743	539.186	568.591
ENSMUSG00000092094	Zfp804b	5	6819010	7394756	575747	-	protein_coding	30.9996	43.4645	18.5347	-0.319675	0.000418496	0.00712308	21.9548	44.674	47.3172	59.9122	25.3399	19.1694	12.055	17.5746
ENSMUSG00000023367	Tmem176a	6	48817853	48824005	6153	+	protein_coding	2326.24	2451.02	2201.45	-0.14795	0.000419762	0.00712911	2523.51	2449.03	2490.91	2340.62	2142.19	2250.48	2186.33	2226.81
ENSMUSG00000040690	Col16a1	4	129941633	129993076	51444	+	protein_coding	4458.42	4138.1	4778.74	0.191997	0.00041968	0.00712911	4428.4	3890.21	3812.42	4421.36	4830.82	4633.88	5030.21	4620.06
ENSMUSG00000024957	Kcnk4	19	6901334	6911883	10550	-	protein_coding	875.358	813.384	937.332	0.189903	0.000424639	0.00720413	795.537	796.984	824.672	836.342	950.569	912.462	905.218	981.079
ENSMUSG00000036528	Ppfibp2	7	107194414	107347790	153377	+	protein_coding	197.851	161.196	234.507	0.344765	0.000430837	0.00730135	164.015	131.342	134.065	215.36	243.652	241.534	237.812	215.031
ENSMUSG00000040452	Cdh12	15	20449351	21589619	1140269	+	protein_coding	476.799	528.911	424.687	-0.269024	0.000433408	0.00733697	462.341	537.875	543.022	572.404	422.981	477.956	378.087	419.724
ENSMUSG00000030946	Lhpp	7	132212367	132308149	95783	+	protein_coding	383.638	430.344	336.932	-0.283463	0.000435691	0.00736766	488.17	447.633	412.336	373.237	314.474	325.879	369.32	338.053
ENSMUSG00000032503	Arpp21	9	111894159	112065006	170848	-	protein_coding	1061.01	967.767	1154.26	0.224156	0.000437454	0.00738947	836.864	963.171	1033.09	1037.94	1147.44	1101.6	1159.47	1208.52
ENSMUSG00000026024	Als2	1	59202085	59276390	74306	-	protein_coding	1837.24	1715.2	1959.28	0.178184	0.000440191	0.00742768	1647.9	1844.14	1605.41	1763.36	2015.49	1916.94	1934.27	1970.43
ENSMUSG00000020787	P2rx1	11	72889929	72906026	16098	+	protein_coding	78.8166	62.3481	95.285	0.355104	0.000451461	0.00760965	61.9899	57.1827	74.3556	55.8641	102.009	100.959	97.5356	80.6366
ENSMUSG00000021614	Vcan	13	89803431	89890628	87198	-	protein_coding	2737.07	2910.33	2563.81	-0.171389	0.000456887	0.00769282	2972.93	2745.66	3080.13	2842.59	2559.33	2734.83	2478.94	2482.16
ENSMUSG00000002768	Mea1	17	46989719	46994037	4319	+	protein_coding	2237.59	2391.71	2083.47	-0.182299	0.000458593	0.00771325	2621.66	2286.42	2302.77	2356.01	2185.07	2028.12	2005.51	2115.16
ENSMUSG00000072214	Septin5	16	18439252	18448704	9453	-	protein_coding	1674.66	1812.83	1536.5	-0.214213	0.000471593	0.00790976	1749.92	1878.09	1897.2	1726.12	1526.24	1389.14	1732.63	1497.98
ENSMUSG00000040276	Pacsin1	17	27874483	27930456	55974	+	protein_coding	2230.13	2379.85	2080.41	-0.182804	0.000471794	0.00790976	2229.05	2536.59	2237.43	2516.31	2060.32	2126.52	2017.56	2117.23
ENSMUSG00000036093	Arl5a	2	52287963	52314913	26951	-	protein_coding	3331.22	3131.86	3530.58	0.162059	0.000470914	0.00790976	2961.31	3206.7	3158.99	3200.44	3561.87	3769.98	3437.86	3352.62
ENSMUSG00000057606	Colq	14	31245039	31313300	68262	-	protein_coding	76.55	60.7284	92.3715	0.352399	0.000477213	0.00799205	63.2814	69.6914	54.0768	55.8641	96.8112	95.8469	92.0561	84.7718
ENSMUSG00000032112	Trappc4	9	44314995	44318897	3903	-	protein_coding	2598.21	2729.77	2466.65	-0.13903	0.000480033	0.00803067	2736.6	2734.94	2804.11	2643.42	2483.96	2396.17	2543.6	2442.88
ENSMUSG00000092341	Malat1	19	5845718	5852700	6983	-	lncRNA	8371.55	7079.23	9663.87	0.321749	0.000481082	0.00803961	6213.2	6434.84	6866.63	8802.24	10569.3	9309.93	9254.92	9521.32
ENSMUSG00000031168	Ebp	X	8051568	8059751	8184	-	protein_coding	839.249	901.125	777.372	-0.197307	0.000484313	0.00808157	852.361	962.278	911.42	878.442	771.891	783.389	755.079	799.129
ENSMUSG00000028047	Thbs3	3	89122487	89134144	11658	+	protein_coding	1697.89	1590.94	1804.84	0.173039	0.000484626	0.00808157	1659.52	1477.82	1660.61	1565.81	1793.28	1743.14	1852.08	1830.86
ENSMUSG00000086363	A330102I10Rik	13	29198382	29224319	25938	+	lncRNA	227.105	257.294	196.916	-0.299686	0.000485848	0.00808472	250.542	253.748	251.232	273.653	200.12	213.419	162.194	211.93
ENSMUSG00000096351	Samd11	4	156331423	156340717	9295	-	protein_coding	129.996	109.679	150.313	0.322378	0.000485615	0.00808472	105.899	108.111	113.787	110.919	145.542	146.965	157.81	150.935
ENSMUSG00000019772	Vip	10	5589218	5597617	8400	+	protein_coding	28.6178	38.4652	18.7704	-0.336204	0.00049151	0.00817025	40.0351	38.4196	34.9246	40.4812	20.1419	19.1694	10.9591	24.8113
ENSMUSG00000043017	Ptgir	7	16640415	16644830	4416	+	protein_coding	1157.4	1274.39	1040.41	-0.248295	0.000492929	0.00818513	1207.51	1320.56	1265.17	1304.3	1188.37	880.513	1100.29	992.45
ENSMUSG00000022174	Dad1	14	54472936	54491561	18626	-	protein_coding	3418.7	3609.49	3227.91	-0.151829	0.000502899	0.00834183	3870.49	3509.59	3598.36	3459.52	3232.46	3207.68	3154.02	3317.47
ENSMUSG00000024440	Pcdh12	18	38400142	38417455	17314	-	protein_coding	273.076	309.037	237.116	-0.298815	0.000518488	0.0085913	263.457	299.316	330.094	343.281	223.51	215.975	243.291	265.687
ENSMUSG00000067889	Sptbn2	19	4761195	4802388	41194	+	protein_coding	4568.15	4268.38	4867.93	0.177159	0.000519815	0.00859693	4232.1	4493.31	3997.18	4350.92	5015.99	4435.79	5113.5	4906.43
ENSMUSG00000039046	Usp6nl	2	6327478	6451201	123724	+	protein_coding	1647.87	1523.78	1771.96	0.197258	0.000519927	0.00859693	1392.19	1568.06	1536.68	1598.2	1827.07	1870.93	1769.89	1619.97
ENSMUSG00000030748	Il4ra	7	125151292	125178646	27355	+	protein_coding	926.931	995.609	858.252	-0.194863	0.000530028	0.0087476	1088.7	963.171	965.497	965.072	836.215	858.788	878.916	859.09
ENSMUSG00000024277	Mapre2	18	23885390	24026918	141529	+	protein_coding	12596.6	13180.3	12012.9	-0.129574	0.000530158	0.0087476	12418.6	13546.9	13430.2	13325.6	11994.8	12007.7	12364	11685.1
ENSMUSG00000005124	Ccn4	15	66763169	66795050	31882	+	protein_coding	946.775	864.766	1028.78	0.227072	0.000531167	0.00875502	938.889	851.486	840.444	828.246	1140.29	954.635	1060.84	959.369
ENSMUSG00000024772	Ehd1	19	6326755	6350126	23372	+	protein_coding	2757.5	2963.83	2551.17	-0.197586	0.000534627	0.00880277	3103.37	3144.16	2706.09	2901.69	2623	2525.25	2720.04	2336.39
ENSMUSG00000100252	Mir124-2hg	3	17844085	17863134	19050	+	lncRNA	169.836	197.749	141.924	-0.3317	0.00053611	0.0088179	179.512	183.163	207.295	221.027	123.451	163.579	118.358	162.307
ENSMUSG00000010663	Fads1	19	10160252	10174241	13990	+	protein_coding	4762.48	5016.35	4508.62	-0.14764	0.000538989	0.00885595	4885.58	5092.84	5038.16	5048.82	4520.89	4653.05	4685	4175.53
ENSMUSG00000058022	Adtrp	13	41916624	42001160	84537	-	protein_coding	47.76	32.9738	62.5462	0.345895	0.00054094	0.00887868	19.3718	38.4196	36.0512	38.0523	45.4818	65.1759	72.3298	67.1972
ENSMUSG00000026687	Aldh9a1	1	167177560	167196101	18542	+	protein_coding	1566.38	1662.31	1470.44	-0.166286	0.000544197	0.00892277	1627.23	1714.59	1680.89	1626.54	1509.35	1492.66	1506.87	1372.89
ENSMUSG00000024500	Ppp2r2b	18	42770497	43216192	445696	-	protein_coding	4344.88	4524.74	4165.03	-0.116755	0.000545497	0.00893473	4429.69	4547.81	4504.15	4617.29	4145.99	4097.14	4155.67	4261.33
ENSMUSG00000026718	Stam	2	14078909	14154445	75537	+	protein_coding	2779.45	2961.44	2597.47	-0.177007	0.00054663	0.00894392	2748.22	2944.02	3017.04	3136.48	2706.17	2674.77	2410.99	2597.95
ENSMUSG00000033022	Cdo1	18	46846260	46861462	15203	-	protein_coding	628.224	681.955	574.493	-0.218773	0.000550672	0.00900064	720.633	670.11	706.379	630.697	567.223	607.03	546.857	576.862
ENSMUSG00000029674	Limk1	5	134684893	134717452	32560	-	protein_coding	3813.35	4032.77	3593.92	-0.157727	0.000557739	0.00910663	3891.16	4169.87	3840.58	4229.48	3677.53	3454.32	3502.51	3741.33
ENSMUSG00000021108	Prkch	12	73631570	73824959	193390	+	protein_coding	344.78	384.21	305.35	-0.269558	0.000566417	0.00923869	356.442	395.812	414.589	369.998	319.022	277.317	339.731	285.329
ENSMUSG00000054204	Alkal2	12	30934321	30943853	9533	+	protein_coding	71.3485	89.3653	53.3317	-0.35237	0.000567821	0.00924909	118.814	89.348	78.862	70.4373	53.2787	49.8404	65.7543	44.4535
ENSMUSG00000037762	Slc16a9	10	70080930	70121798	40869	+	protein_coding	358.371	310.92	405.821	0.292868	0.000568238	0.00924909	284.12	297.529	278.27	383.762	408.686	415.337	421.924	377.338
ENSMUSG00000000915	Hip1r	5	124111691	124143621	31931	+	protein_coding	1397.28	1504.82	1289.73	-0.20102	0.000579799	0.00942228	1580.74	1429.57	1391.35	1617.63	1337.16	1202.56	1323.85	1295.35
ENSMUSG00000051344	Plekhm3	1	64825142	64995983	170842	-	protein_coding	2522.9	2361.82	2683.98	0.172787	0.000580083	0.00942228	2196.77	2421.33	2427.82	2401.35	2797.13	2587.87	2534.83	2816.08
ENSMUSG00000048027	Rgmb	17	16023450	16051301	27852	-	protein_coding	7021.98	6657	7386.96	0.143148	0.000587886	0.00953912	6617.42	6950.38	6587.23	6472.95	7283.58	7606.41	7691.07	6966.79
ENSMUSG00000020803	Txndc17	11	72098373	72100841	2469	+	protein_coding	2507.81	2645.08	2370.54	-0.148828	0.000591339	0.00958521	2806.33	2621.47	2615.97	2536.55	2400.14	2415.34	2300.31	2366.37
ENSMUSG00000033721	Vav3	3	109247969	109593014	345046	+	protein_coding	739.292	793.695	684.888	-0.199496	0.000595561	0.00964365	745.17	814.854	815.659	799.099	652.988	716.935	690.421	679.208
ENSMUSG00000021062	Rab15	12	76844734	76869682	24949	-	protein_coding	4803.66	4557.18	5050.15	0.141009	0.00060958	0.00986045	4390.95	4784.59	4543.58	4509.61	4884.09	4915.03	5169.39	5232.07
ENSMUSG00000037386	Rims2	15	39061656	39547768	486113	+	protein_coding	2476.38	2637.33	2315.43	-0.174095	0.00061033	0.00986239	2515.76	2704.56	2621.6	2707.38	2487.2	2146.97	2375.92	2251.62
ENSMUSG00000036019	Tmtc2	10	105023524	105410312	386789	-	protein_coding	1410.79	1508.67	1312.91	-0.188132	0.000611769	0.00987543	1523.92	1571.63	1456.69	1482.42	1250.1	1450.48	1288.79	1262.27
ENSMUSG00000026819	Slc25a25	2	32304499	32341457	36959	-	protein_coding	1444.38	1536.89	1351.87	-0.171466	0.00061651	0.00994171	1500.67	1602.01	1533.3	1511.57	1389.79	1249.84	1392.9	1374.96
ENSMUSG00000039629	Strip2	6	29917011	29959680	42670	+	protein_coding	1064.83	1186.77	942.888	-0.271696	0.000621032	0.00999401	954.386	1229.43	1381.21	1182.05	918.082	925.242	878.916	1049.31
ENSMUSG00000028456	Unc13b	4	43058953	43264871	205919	+	protein_coding	4609.74	4342.13	4877.35	0.158094	0.000620493	0.00999401	3978.98	4456.68	4544.71	4388.16	4904.24	4823.02	4712.39	5069.77
ENSMUSG00000036181	H1f2	13	23922791	23924350	1560	+	protein_coding	1074.38	1172.47	976.29	-0.231636	0.000632273	0.0101644	1321.16	1077.54	1148.01	1143.19	915.483	1088.82	979.74	921.118
ENSMUSG00000000958	Slc7a7	14	54606899	54655237	48339	-	protein_coding	1199.28	1282.46	1116.1	-0.187188	0.000633591	0.0101752	1244.96	1356.3	1280.94	1247.63	1051.93	1074.76	1172.62	1165.1
ENSMUSG00000028755	Cda	4	138065735	138095303	29569	-	protein_coding	214.1	254.44	173.759	-0.340549	0.000635668	0.0101981	191.136	331.481	269.258	225.885	153.339	155.911	203.838	181.949
ENSMUSG00000069085	Dytn	1	63662010	63726086	64077	-	protein_coding	214.017	247.636	180.399	-0.318562	0.000648775	0.0103977	222.13	226.944	292.916	248.555	179.328	152.077	172.057	218.132
ENSMUSG00000029802	Abcg2	6	58561508	58672661	111154	+	protein_coding	1198.6	1127.37	1269.83	0.162018	0.000653765	0.0104669	1135.19	1143.65	1145.75	1084.9	1258.55	1304.8	1253.72	1262.27
ENSMUSG00000038518	Jarid2	13	44882950	45075119	192170	+	protein_coding	1696.52	1603.72	1789.31	0.150316	0.000656209	0.0104953	1535.54	1643.11	1617.8	1618.44	1828.37	1727.8	1794	1807.09
ENSMUSG00000025207	Sema4g	19	44977540	44991836	14297	+	protein_coding	3378.06	3563.83	3192.28	-0.151492	0.00066176	0.0105711	3330.67	3473.85	3714.4	3736.42	3242.2	3194.9	3137.58	3194.45
ENSMUSG00000006362	Cbfa2t3	8	123351880	123425848	73969	-	protein_coding	523.861	475.958	571.763	0.232718	0.000662301	0.0105711	489.462	471.757	469.792	472.821	560.725	507.35	622.474	596.504
ENSMUSG00000033706	Smyd5	6	85408971	85423417	14447	+	protein_coding	1581.2	1677.75	1484.66	-0.16467	0.000666614	0.0106255	1715.05	1604.69	1742.85	1648.4	1445.67	1428.76	1514.54	1549.67
ENSMUSG00000036622	Atp13a2	4	140714184	140734641	20458	+	protein_coding	10400.6	10995.9	9805.32	-0.156347	0.000667634	0.0106255	11004.5	11295.4	10619.3	11064.3	9885.14	9000.66	10518.5	9816.99
ENSMUSG00000021311	Mtr	13	12197598	12272999	75402	-	protein_coding	1432.03	1346.06	1518	0.16121	0.000667747	0.0106255	1295.33	1385.79	1337.27	1365.84	1521.69	1584.67	1453.17	1512.45
ENSMUSG00000010803	Gabra1	11	42021766	42073757	51992	-	protein_coding	498.306	427.408	569.204	0.302997	0.0006791	0.0107952	378.397	461.036	448.387	421.814	481.457	673.484	477.815	644.059
ENSMUSG00000004266	Ptpn6	6	124697670	124715677	18008	-	protein_coding	141.8	165.705	117.894	-0.326021	0.000680586	0.0108078	169.181	191.205	139.698	162.734	127.349	98.4028	123.837	121.989
ENSMUSG00000021559	Dapk1	13	60749761	60911005	161245	+	protein_coding	3993.83	4236.94	3750.72	-0.164562	0.000682461	0.0108157	4071.96	4492.42	4266.44	4116.94	3912.08	3464.55	3883.89	3742.36
ENSMUSG00000022489	Pde1b	15	103411461	103438479	27019	+	protein_coding	880.082	810.446	949.718	0.209853	0.000682137	0.0108157	897.562	789.836	811.152	743.235	947.321	926.52	1004.95	920.084
ENSMUSG00000025789	St8sia2	7	73588867	73663438	74572	-	protein_coding	702.298	759.531	645.066	-0.212412	0.000683483	0.0108209	740.004	783.582	787.494	727.043	641.943	674.762	679.461	584.098
ENSMUSG00000005534	Insr	8	3172061	3329617	157557	-	protein_coding	2512.91	2374.9	2650.93	0.150623	0.000684524	0.0108264	2266.51	2509.79	2342.2	2381.1	2761.39	2623.65	2609.35	2609.32
ENSMUSG00000007041	Clic1	17	35268942	35277725	8784	+	protein_coding	4588.64	4829.24	4348.04	-0.14443	0.000688686	0.0108812	5182.61	4789.95	4640.47	4703.92	4246.7	4483.08	4344.17	4318.19
ENSMUSG00000021395	Spin1	13	51254916	51306582	51667	+	protein_coding	3982.8	3787.07	4178.54	0.136684	0.000691057	0.0109077	3653.53	3868.77	3856.35	3769.61	4381.2	4184.04	4131.56	4017.36
ENSMUSG00000040631	Dok4	8	95590456	95602958	12503	-	protein_coding	17345	16421.4	18268.6	0.146787	0.000692585	0.0109208	16202.6	16476.7	16236.6	16769.7	19098.5	16866.5	19157.5	17952
ENSMUSG00000037933	Bicd2	13	49495061	49540502	45442	+	protein_coding	5650.62	5356.98	5944.27	0.143541	0.000698303	0.0109962	5239.44	5665.56	5350.23	5172.69	5974.36	5694.58	5878.44	6229.69
ENSMUSG00000032267	Usp28	9	48896675	48953817	57143	+	protein_coding	1299.93	1221.66	1378.21	0.160985	0.000698773	0.0109962	1155.85	1270.53	1227.99	1232.25	1357.31	1382.75	1388.51	1384.26
ENSMUSG00000060181	Slc35e3	10	117569584	117582270	12687	-	protein_coding	629.988	678.835	581.141	-0.206723	0.000703004	0.0110517	652.185	681.725	708.632	672.798	543.832	591.695	604.94	584.098
ENSMUSG00000031642	Sh3rf1	8	61676906	61849105	172200	+	protein_coding	752.284	809.406	695.162	-0.199316	0.0007048	0.0110688	773.582	807.706	848.33	808.005	693.272	655.593	747.408	684.377
ENSMUSG00000013698	Pea15a	1	172024295	172034371	10077	-	protein_coding	9100.28	9550.85	8649.72	-0.136312	0.000708772	0.01112	9971.33	9137.62	9882.54	9211.9	8843.61	8493.31	8820.94	8441
ENSMUSG00000034115	Scn11a	9	119582825	119654522	71698	-	protein_coding	18169.9	16849.3	19490.6	0.192224	0.000709836	0.0111255	14961.5	17918.7	17527.7	16989.2	19025	19278	18382.7	21276.7
ENSMUSG00000037902	Sirpa	2	129434755	129474148	39394	+	protein_coding	1550.91	1462.14	1639.68	0.155716	0.000715353	0.0112008	1509.71	1417.95	1420.64	1500.23	1602.26	1642.18	1695.37	1618.93
ENSMUSG00000055805	Fmnl1	11	103061933	103089727	27795	+	protein_coding	2839.43	2654.28	3024.57	0.174057	0.000723001	0.0113092	2464.1	2699.2	2702.72	2751.1	2876.4	2898.41	3059.77	3263.71
ENSMUSG00000041220	Elovl6	3	129326004	129432144	106141	+	protein_coding	4524.02	4801.3	4246.75	-0.167032	0.000726992	0.0113534	4371.58	5112.49	4943.52	4777.59	4179.78	4327.17	4082.25	4397.8
ENSMUSG00000048040	Arxes2	X	134894573	134896104	1532	+	protein_coding	1286.22	1365.34	1207.11	-0.166545	0.00072728	0.0113534	1361.19	1370.6	1408.25	1321.31	1207.22	1262.62	1139.74	1218.85
ENSMUSG00000073411	H2-D1	17	35481706	35486475	4770	+	protein_coding	1148.89	1238.5	1059.27	-0.207145	0.000730092	0.0113859	1251.42	1324.14	1124.35	1254.11	972.011	1091.38	1124.4	1049.31
ENSMUSG00000040606	Kazn	4	141829701	142205056	375356	-	protein_coding	1398.66	1315.68	1481.63	0.15854	0.000737593	0.0114915	1277.25	1298.23	1312.49	1374.74	1443.72	1522.05	1458.65	1502.12
ENSMUSG00000022234	Cct5	15	31590946	31601950	11005	-	protein_coding	9153.56	9540.46	8766.65	-0.11796	0.000738877	0.0115	9949.38	9424.43	9383.46	9404.6	8779.28	8892.04	8456.01	8939.29
ENSMUSG00000020402	Vdac1	11	52251687	52280224	28538	+	protein_coding	11552.5	11942.8	11162.2	-0.0959694	0.000745229	0.0115873	11974.4	11961.9	11837.2	11997.8	10920.8	11132.3	11178.2	11417.3
ENSMUSG00000024563	Smad2	18	76374651	76444034	69384	+	protein_coding	3161.54	2985.28	3337.81	0.152475	0.00075883	0.0117871	2776.63	3072.68	3128.57	2963.22	3433.23	3325.25	3378.68	3214.09
ENSMUSG00000030421	Uri1	7	37659417	37722976	63560	-	protein_coding	1416.93	1335.91	1497.95	0.156544	0.000761743	0.0118206	1352.15	1308.95	1336.15	1346.41	1515.84	1523.33	1534.27	1418.38
ENSMUSG00000042305	Tmem183a	1	134273835	134289717	15883	-	protein_coding	2377.47	2501.88	2253.06	-0.14309	0.000762976	0.011828	2600.99	2510.68	2512.32	2383.53	2226.66	2255.6	2204.96	2325.02
ENSMUSG00000033624	Pdpr	8	111821262	111863706	42445	+	protein_coding	1328.89	1224.22	1433.56	0.203957	0.000773191	0.0119745	1102.9	1251.77	1194.2	1348.02	1520.39	1419.81	1362.21	1431.82
ENSMUSG00000049119	Fam110b	4	5644090	6108223	464134	+	protein_coding	594.384	643.407	545.362	-0.212902	0.000776639	0.012016	648.311	638.838	612.871	673.607	543.832	503.516	584.118	549.983
ENSMUSG00000000560	Gabra2	5	71114940	71253192	138253	-	protein_coding	2270.41	2428.23	2112.59	-0.186308	0.000793643	0.012267	2291.04	2510.68	2466.13	2445.07	2054.48	2219.81	1906.88	2269.2
ENSMUSG00000033595	Lgi3	14	70768125	70775764	7640	+	protein_coding	1728.7	1832.61	1624.79	-0.165288	0.00079534	0.012281	1828.7	1876.31	1709.05	1916.38	1574.32	1623.01	1603.31	1698.54
ENSMUSG00000015829	Tnr	1	159351339	159759299	407961	+	protein_coding	2827.78	3132.38	2523.18	-0.259024	0.000798232	0.0123136	2876.07	3531.03	2995.63	3126.77	2488.5	2789.78	2025.23	2789.2
ENSMUSG00000095332	Gm9821	2	91776048	91779033	2986	+	lncRNA	200.328	166.94	233.715	0.323511	0.00081501	0.01256	143.352	184.057	188.142	152.209	249.5	227.477	180.824	277.059
ENSMUSG00000054934	Kcnmb4	10	116253766	116309783	56018	-	protein_coding	152.178	173.695	130.662	-0.302515	0.000819285	0.0126134	176.929	167.081	179.13	171.64	129.298	140.575	136.988	115.786
ENSMUSG00000027737	Slc7a11	3	49846975	50398063	551089	-	protein_coding	1196.47	1092.6	1300.33	0.221645	0.000822172	0.0126454	1146.81	1142.76	964.37	1116.47	1402.14	1372.53	1246.04	1180.6
ENSMUSG00000025499	Hras	7	140769018	140773918	4901	-	protein_coding	2721.27	2889.11	2553.44	-0.165172	0.0008283	0.0127272	3053	2904.7	2812	2786.73	2631.45	2405.12	2716.75	2460.45
ENSMUSG00000037348	Paqr7	4	134224008	134237546	13539	+	protein_coding	1060.42	1142.9	977.936	-0.203288	0.000829498	0.0127331	1180.39	1199.94	1126.6	1064.66	910.935	927.798	1025.77	1047.24
ENSMUSG00000000296	Tpd52l1	10	31208372	31321954	113583	-	protein_coding	203.682	174.919	232.444	0.302199	0.000834119	0.0127915	209.216	159.933	153.218	177.308	221.561	251.758	210.414	246.045
ENSMUSG00000028571	Cyp2j13	4	95915771	95965783	50013	-	protein_coding	54.9199	68.5501	41.2897	-0.340931	0.000836503	0.0128029	59.407	71.4784	77.7354	65.5796	35.7357	30.671	46.028	52.7239
ENSMUSG00000028051	Hcn3	3	89053381	89067503	14123	-	protein_coding	1790.84	1897.17	1684.51	-0.160563	0.000835933	0.0128029	1904.9	1904.9	1932.12	1846.75	1649.04	1591.06	1688.79	1809.15
ENSMUSG00000038145	Snrk	9	121946332	121998768	52437	+	protein_coding	2250.32	2123.1	2377.54	0.154992	0.000840884	0.0128574	2021.13	2225.66	2160.82	2084.78	2452.12	2254.32	2438.39	2365.34
ENSMUSG00000040363	Bcor	X	11902979	12026594	123616	-	protein_coding	1550.82	1443.97	1657.67	0.182435	0.000846336	0.0129281	1366.36	1497.47	1409.38	1502.66	1710.12	1635.79	1757.83	1526.93
ENSMUSG00000040998	Npnt	3	132587506	132656052	68547	-	protein_coding	676.101	737.245	614.958	-0.228729	0.000848298	0.0129329	681.889	796.984	744.683	725.423	646.491	632.589	641.105	539.645
ENSMUSG00000048758	Rpl29	9	106306653	106308767	2115	+	protein_coding	797.823	863.727	731.919	-0.209269	0.000848304	0.0129329	963.426	821.108	803.266	867.108	762.145	709.267	723.298	732.966
ENSMUSG00000086596	Susd5	9	113886208	113927796	41589	+	protein_coding	148.665	223.405	73.9244	-0.255864	0.000864555	0.0131295	81.3617	281.446	341.36	189.452	57.1771	61.342	80.0011	97.1774
ENSMUSG00000078185	Chml	1	175509803	175520467	10665	-	protein_coding	1608.78	1736	1481.57	-0.205564	0.00086395	0.0131295	1600.11	1795.89	1825.09	1722.88	1554.18	1564.22	1296.46	1511.42
ENSMUSG00000020496	Rnf187	11	58823114	58829742	6629	-	protein_coding	7611.06	8017.73	7204.38	-0.146169	0.000862881	0.0131295	8329.89	8057.4	7975.21	7708.43	7313.47	6835.8	7692.16	6976.1
ENSMUSG00000026339	Ccdc93	1	121358778	121434189	75412	+	protein_coding	1638.48	1535.21	1741.76	0.170251	0.000863322	0.0131295	1486.47	1506.41	1597.52	1550.43	1747.8	1716.3	1630.71	1872.22
ENSMUSG00000040511	Pvr	7	19637503	19655085	17583	-	protein_coding	786.61	730.156	843.063	0.193645	0.000868335	0.0131741	730.964	711.21	757.076	721.375	877.149	773.165	869.053	852.887
ENSMUSG00000039903	Eva1c	16	90623607	90701997	78391	+	protein_coding	176.578	199.574	153.582	-0.288565	0.000871026	0.0132021	204.05	188.524	196.029	209.693	153.988	148.243	162.194	149.901
ENSMUSG00000026657	Frmd4a	2	4022528	4618854	596327	+	protein_coding	4833.13	4541.31	5124.94	0.164278	0.000878645	0.0133047	4437.44	4701.49	4436.55	4589.76	5459.11	4668.38	5329.39	5042.89
ENSMUSG00000046982	Tshz1	18	84029752	84105831	76080	-	protein_coding	845.301	912.279	778.323	-0.207183	0.000884831	0.0133854	892.396	895.267	855.09	1006.36	806.977	803.836	772.613	729.865
ENSMUSG00000021375	Kif13a	13	46902563	47083343	180781	-	protein_coding	2224.92	2111.02	2338.81	0.140731	0.000889194	0.0134384	2085.7	2209.58	2047.03	2101.78	2344.91	2268.38	2406.61	2335.36
ENSMUSG00000038351	Sgsm2	11	74740087	74787886	47800	-	protein_coding	2520.15	2779.08	2261.22	-0.24985	0.000905766	0.0136757	2367.24	3029.79	2558.51	3160.77	2387.79	1974.45	2326.61	2356.04
ENSMUSG00000042797	Aqp11	7	97373213	97387496	14284	-	protein_coding	604.969	655.159	554.779	-0.211667	0.000914869	0.0137998	625.065	661.175	668.074	666.321	590.613	561.024	503.021	564.456
ENSMUSG00000055675	Kbtbd11	8	15061025	15083333	22309	+	protein_coding	1804.69	1912.4	1696.98	-0.163518	0.000936028	0.0141053	1862.28	1995.14	1823.97	1968.2	1719.86	1787.86	1604.41	1675.79
ENSMUSG00000073154	9330158H04Rik	6	36186555	36367126	180572	-	lncRNA	56.2326	70.2197	42.2455	-0.337508	0.000942188	0.0141437	60.6984	59.8632	77.7354	82.5817	48.0807	44.7285	30.6854	45.4873
ENSMUSG00000045034	Ankrd34b	13	92562404	92578166	15763	+	protein_coding	93.5867	111.169	76.0041	-0.331593	0.000941036	0.0141437	118.814	100.07	94.6345	131.159	74.0703	79.2334	69.0421	81.6704
ENSMUSG00000028969	Cdk5	5	24623239	24628528	5290	-	protein_coding	3049.3	3210.34	2888.26	-0.144204	0.000941596	0.0141437	3220.89	3094.12	3271.65	3254.69	2888.09	2706.72	2926.07	3032.14
ENSMUSG00000025665	Rps6ka6	X	110297889	110447656	149768	-	protein_coding	863.237	779.618	946.855	0.238731	0.000940784	0.0141437	714.175	779.115	858.47	766.714	965.513	1046.65	806.587	968.673
ENSMUSG00000055912	Tmem150a	6	72332430	72336745	4316	+	protein_coding	826.035	911.146	740.925	-0.249856	0.000944386	0.0141631	840.738	849.699	922.686	1031.46	779.688	686.264	835.08	662.667
ENSMUSG00000029713	Gnb2	5	137526389	137531772	5384	-	protein_coding	9054.01	9629.46	8478.56	-0.170648	0.000946177	0.0141763	10017.8	9624.57	9311.35	9564.09	8748.1	7822.38	9297.66	8046.08
ENSMUSG00000030519	Apba2	7	64151454	64403626	252173	+	protein_coding	2813.79	2963.56	2664.02	-0.145713	0.000948137	0.0141921	2841.2	2998.52	3029.43	2985.08	2713.96	2502.24	2791.27	2648.6
ENSMUSG00000035268	Pkig	2	163500306	163568078	67773	+	protein_coding	1111.64	1189.03	1034.25	-0.181971	0.00095752	0.0143118	1292.75	1098.09	1184.06	1181.24	1042.83	1017.25	1040.01	1036.9
ENSMUSG00000038301	Snx10	6	51500881	51567659	66779	+	protein_coding	3918.42	4122.4	3714.44	-0.1445	0.000958881	0.0143118	3848.54	4186.85	4172.93	4281.29	3713.91	3855.6	3556.21	3732.03
ENSMUSG00000042680	Garem1	18	21260258	21433195	172938	-	protein_coding	729.128	665.303	792.952	0.220525	0.000958099	0.0143118	573.407	705.849	701.872	680.084	827.769	798.724	744.12	801.197
ENSMUSG00000041565	L3mbtl4	17	68580792	69087081	506290	+	protein_coding	227.608	258.358	196.858	-0.291223	0.000962296	0.0143271	223.422	270.724	279.397	259.889	212.465	162.301	203.838	208.828
ENSMUSG00000009013	Dynll1	5	115435169	115439058	3890	-	protein_coding	5818.02	6214.91	5421.14	-0.181049	0.000961738	0.0143271	6893.79	6223.98	5961.97	5779.91	5396.74	5329.09	5151.85	5806.87
ENSMUSG00000026853	Crat	2	30290483	30305825	15343	-	protein_coding	2015.81	2117.24	1914.38	-0.13774	0.000962647	0.0143271	2070.2	2175.62	2127.02	2096.12	1964.16	1846.65	1914.55	1932.18
ENSMUSG00000003528	Slc25a1	16	17743087	17746083	2997	-	protein_coding	1461.86	1543.33	1380.38	-0.15373	0.00096475	0.0143447	1569.12	1593.07	1488.24	1522.9	1335.87	1372.53	1425.77	1387.36
ENSMUSG00000032420	Nt5e	9	88209250	88254145	44896	+	protein_coding	1187.64	1073.97	1301.31	0.235295	0.000965904	0.0143482	1051.25	1121.32	928.319	1195.01	1320.92	1430.04	1168.24	1286.05
ENSMUSG00000036131	Frmd7	X	49984057	50031587	47531	-	protein_coding	116.054	134.393	97.7158	-0.315655	0.000980839	0.0145562	131.729	134.915	128.432	142.494	89.6641	92.013	97.5356	111.651
ENSMUSG00000022307	Oxr1	15	41310878	41724444	413567	+	protein_coding	2427.31	2576.22	2278.39	-0.167569	0.000991466	0.0147	2446.02	2644.7	2515.7	2698.48	2187.02	2279.88	2184.14	2462.52
ENSMUSG00000075520	Malrd1	2	15531290	16260366	729077	+	protein_coding	82.7228	63.8437	101.602	0.336598	0.000992955	0.0147081	50.3668	78.6262	66.4694	59.9122	85.7657	97.1248	131.509	92.0084
ENSMUSG00000049530	Clrn2	5	45611093	45621491	10399	+	protein_coding	33.7552	23.358	44.1523	0.324609	0.00101537	0.0150259	19.3718	27.6979	18.0256	28.3368	43.5326	52.3963	37.2608	43.4197
ENSMUSG00000041481	Serpina3g	12	104202504	104208198	5695	+	protein_coding	645.883	583.302	708.464	0.23744	0.00101896	0.0150648	534.663	545.023	573.44	680.084	736.805	682.43	681.653	732.966
ENSMUSG00000111052	Gm20139	10	19017499	19082450	64952	+	lncRNA	43.3804	61.4124	25.3484	-0.283341	0.00102246	0.0150881	40.0351	39.3131	78.862	87.4394	31.1875	10.2237	18.6304	41.3521
ENSMUSG00000115936	4833415N18Rik	16	11596293	11599364	3072	+	lncRNA	72.0997	57.6985	86.5009	0.332008	0.00102228	0.0150881	58.1155	66.1175	50.697	55.8641	84.4662	86.9012	89.8643	84.7718
ENSMUSG00000021764	Ndufs4	13	114424331	114524794	100464	-	protein_coding	2020.96	2136.79	1905.13	-0.154407	0.00102807	0.0151565	2307.83	2126.48	2077.45	2035.4	1899.19	1895.21	1934.27	1891.86
ENSMUSG00000010095	Slc3a2	19	8684246	8700733	16488	-	protein_coding	3007.34	3185.64	2829.03	-0.160277	0.00103273	0.0152109	3186.02	3227.25	3135.33	3193.97	2901.09	2686.27	3072.92	2655.84
ENSMUSG00000056201	Cfl1	19	5540483	5545229	4747	+	protein_coding	15028.9	15703.2	14354.7	-0.124944	0.00104436	0.0153678	16214.2	15086.4	15872.7	15639.5	13757.6	14564.9	14116.4	14979.8
ENSMUSG00000029185	Fam114a1	5	65127414	65199229	71816	+	protein_coding	1745.62	1633.06	1858.18	0.170558	0.00104822	0.01541	1589.78	1694.04	1612.17	1636.25	1798.48	2030.68	1746.87	1856.71
ENSMUSG00000057880	Abat	16	8331293	8439432	108140	+	protein_coding	2846.02	3027.76	2664.28	-0.17043	0.00105555	0.0155032	3040.09	2980.65	2924.66	3165.63	2912.13	2687.55	2482.23	2575.2
ENSMUSG00000040111	Gramd1b	9	40204529	40442679	238151	-	protein_coding	5994.26	5693.26	6295.26	0.137875	0.00106295	0.0155973	5298.84	5770.99	5985.63	5717.57	6251.15	6449.86	6110.77	6369.26
ENSMUSG00000041757	Plekha6	1	133091948	133231173	139226	+	protein_coding	8663.8	9168.2	8159.4	-0.158235	0.00107275	0.0157263	8563.65	9418.17	9372.19	9318.78	8224.41	7808.33	7769.97	8834.88
ENSMUSG00000040836	Gpr161	1	165123358	165154314	30957	+	protein_coding	1733.85	1859.25	1608.45	-0.189914	0.0010763	0.0157636	1748.63	1922.77	1769.89	1995.72	1757.55	1532.27	1590.16	1553.81
ENSMUSG00000029279	Brdt	5	107479025	107534924	55900	+	protein_coding	425.936	466.611	385.261	-0.236198	0.00108167	0.0158126	455.884	459.249	503.59	447.722	371.651	370.608	431.787	367
ENSMUSG00000034854	Mfsd12	10	81193325	81202059	8735	+	protein_coding	808.518	736.279	880.757	0.224016	0.00108112	0.0158126	749.045	749.63	669.201	777.239	872.601	821.727	1001.66	827.042
ENSMUSG00000027858	Tspan2	3	102641845	102708829	66985	+	protein_coding	3070.51	2860.29	3280.73	0.180837	0.00108409	0.0158332	2631.99	2880.58	3046.33	2882.26	3171.38	3508	3025.8	3417.75
ENSMUSG00000026991	Pkp4	2	58991194	59185552	194359	+	protein_coding	2261.67	2403.94	2119.39	-0.167889	0.00109221	0.0159233	2396.94	2452.6	2290.38	2475.83	2315.02	2097.13	2034	2031.42
ENSMUSG00000038507	Parp12	6	39063344	39095283	31940	-	protein_coding	499.03	447.274	550.786	0.248605	0.0010923	0.0159233	497.211	470.864	414.589	406.431	494.452	599.363	566.583	542.746
ENSMUSG00000029211	Gabra4	5	71727092	71815651	88560	-	protein_coding	92.8867	110.222	75.5515	-0.326735	0.00109572	0.0159583	130.437	95.6024	110.407	104.442	69.5222	83.0673	67.9461	81.6704
ENSMUSG00000054013	Tmem179	12	112466623	112483181	16559	-	protein_coding	1856.12	1972.49	1739.75	-0.167757	0.00110111	0.0160219	1966.89	2035.35	1927.61	1960.1	1794.58	1631.95	1878.38	1654.08
ENSMUSG00000048388	Fam171b	2	83642980	83713830	70851	+	protein_coding	6430.2	6771.1	6089.31	-0.146143	0.00110914	0.0161238	6254.52	7161.24	6971.4	6697.21	6028.94	6187.88	6229.13	5911.28
ENSMUSG00000037493	Cib2	9	54452078	54467502	15425	-	protein_coding	511.651	560.667	462.636	-0.23377	0.00112266	0.016289	618.608	580.762	528.376	514.921	454.168	425.56	475.623	495.191
ENSMUSG00000045083	Lingo2	4	35706647	36951747	1245101	-	protein_coding	653.523	701.934	605.113	-0.195024	0.00112363	0.016289	662.517	731.76	687.226	726.233	617.903	584.027	596.173	622.349
ENSMUSG00000026048	Ercc5	1	44186904	44220420	33517	+	protein_coding	1431.27	1345.04	1517.49	0.161774	0.00112362	0.016289	1403.81	1293.76	1330.52	1352.07	1433.33	1551.44	1574.82	1510.39
ENSMUSG00000021250	Fos	12	85520664	85524047	3384	+	protein_coding	117.858	97.8019	137.913	0.317109	0.00114327	0.0165583	105.899	85.7741	99.1409	100.393	117.603	157.189	142.468	134.394
ENSMUSG00000020097	Sgpl1	10	60934421	60983482	49062	-	protein_coding	2601.22	2488.93	2713.51	0.119858	0.00114897	0.0166255	2456.35	2458.86	2505.56	2534.93	2723.71	2751.44	2681.68	2697.19
ENSMUSG00000053007	Creb5	6	53264255	53677361	413107	+	protein_coding	564.144	519.912	608.376	0.208742	0.0011767	0.017011	560.492	494.094	518.236	506.825	641.943	580.193	615.899	595.47
ENSMUSG00000001467	Cyp51	5	4131145	4154746	23602	-	protein_coding	4979.18	5206.6	4751.76	-0.127966	0.00118378	0.0170976	5001.81	5493.11	5121.53	5209.93	4633.29	4701.61	4850.48	4821.65
ENSMUSG00000038305	Spats2l	1	57813321	57987553	174233	+	protein_coding	1424.09	1509.11	1339.08	-0.159326	0.00118796	0.0171422	1514.88	1541.25	1525.42	1454.89	1389.79	1336.74	1254.81	1374.96
ENSMUSG00000029334	Prkg2	5	99077632	99185210	107579	-	protein_coding	414.412	377.18	451.644	0.227967	0.00119062	0.0171646	384.854	384.196	398.817	340.852	455.468	466.455	432.883	451.772
ENSMUSG00000020205	Phlda1	10	111342147	111344506	2360	+	protein_coding	545.341	589.248	501.434	-0.207516	0.00119869	0.0172018	625.065	564.679	594.845	572.404	478.858	515.017	524.939	486.921
ENSMUSG00000040035	Disp2	2	118610200	118641774	31575	+	protein_coding	7614.48	7976.37	7252.59	-0.1317	0.00119795	0.0172018	7810.73	8525.59	7735.24	7833.92	7264.74	6992.99	7356.81	7395.82
ENSMUSG00000107476	Zfp862-ps	6	48481271	48511766	30496	+	transcribed_unitary_pseudogene	1458.57	1374.63	1542.51	0.159553	0.00119623	0.0172018	1377.98	1346.47	1387.97	1386.08	1650.34	1481.15	1499.2	1539.33
ENSMUSG00000017485	Top2b	14	6034301	6104584	70284	-	protein_coding	5614.57	5275.82	5953.32	0.163007	0.0011982	0.0172018	5098.67	5244.73	5654.41	5105.49	6040.63	6254.33	6087.76	5430.56
ENSMUSG00000021866	Anxa11	14	25842580	25887228	44649	+	protein_coding	451.896	405.461	498.331	0.244974	0.00119523	0.0172018	414.557	430.657	392.057	384.572	463.914	545.688	539.186	444.535
ENSMUSG00000028161	Ppp3ca	3	136375885	136643488	267604	+	protein_coding	12723.6	13402.8	12044.3	-0.146686	0.00121535	0.0174249	13079.9	14390.4	13118.1	13022.8	11564.1	12508.7	12541.5	11563.1
ENSMUSG00000070934	Rraga	4	86493905	86495522	1618	+	protein_coding	3856.8	4009.76	3703.84	-0.111745	0.00121756	0.0174406	3991.89	4069.8	4017.46	3959.87	3624.9	3690.74	3694.3	3805.43
ENSMUSG00000046182	Gsg1l	7	125477592	125681583	203992	-	protein_coding	1165.15	1070.24	1260.07	0.212519	0.00122482	0.0175285	1130.02	1063.24	1037.6	1050.08	1441.77	1171.89	1263.58	1163.03
ENSMUSG00000023353	Agap3	5	24657175	24707045	49871	+	protein_coding	3595.96	3783.24	3408.69	-0.142371	0.00124153	0.0177514	3809.8	3831.24	3638.92	3853	3500.8	3206.4	3594.57	3332.98
ENSMUSG00000026525	Opn3	1	175489987	175520342	30356	-	protein_coding	130.735	149.818	111.653	-0.301795	0.00124439	0.017776	158.849	159.039	139.698	141.684	105.908	121.406	111.782	107.515
ENSMUSG00000016520	Lnx2	5	146953465	147013396	59932	-	protein_coding	721.598	771.455	671.741	-0.184097	0.001246	0.0177828	725.798	761.245	807.773	791.003	675.08	674.762	664.119	673.005
ENSMUSG00000042770	Hebp1	6	135114520	135175020	60501	-	protein_coding	220.906	248.445	193.366	-0.276553	0.00126054	0.017974	277.663	263.577	218.561	233.981	197.521	200.639	183.016	192.287
ENSMUSG00000037062	Sh3glb1	3	144389439	144426096	36658	-	protein_coding	9024.89	8660.5	9389.27	0.112634	0.00126687	0.0180477	8448.71	8848.13	8850.57	8494.58	9338.06	9753.38	9338.21	9127.44
ENSMUSG00000024798	Htr7	19	35936134	36034907	98774	-	protein_coding	683.015	627.823	738.206	0.208263	0.00127783	0.0181873	641.854	689.767	575.693	603.98	770.591	737.382	740.832	704.019
ENSMUSG00000052566	Hook2	8	85717232	85729978	12747	+	protein_coding	915.967	848.86	983.074	0.190208	0.00128724	0.0183045	831.698	798.771	877.622	887.348	974.61	1069.65	935.903	952.132
ENSMUSG00000043535	Setx	2	29014193	29072483	58291	+	protein_coding	2647.9	2515.19	2780.6	0.137305	0.00129284	0.0183675	2378.86	2465.11	2643.01	2573.8	2796.48	2819.18	2767.16	2739.58
ENSMUSG00000041992	Rapgef5	12	117480099	117723472	243374	+	protein_coding	2652.76	2809.72	2495.8	-0.161382	0.00131148	0.0186154	2651.36	2839.48	2729.75	3018.28	2561.27	2617.26	2400.03	2404.62
ENSMUSG00000061689	Dlgap4	2	156455625	156606283	150659	+	protein_coding	2929.3	3083.71	2774.89	-0.14421	0.00132652	0.0188118	3201.52	3031.58	2985.49	3116.24	2773.74	2736.11	2954.56	2635.16
ENSMUSG00000024529	Lox	18	52649139	52662939	13801	-	protein_coding	2736.67	2586.55	2886.8	0.149766	0.00132987	0.0188422	2655.23	2520.51	2515.7	2654.76	2952.42	2999.37	2927.16	2668.24
ENSMUSG00000006301	Tmbim1	1	74327406	74344781	17376	-	protein_coding	1273.93	1196.66	1351.19	0.161551	0.00133196	0.0188547	1109.36	1196.37	1264.05	1216.87	1328.07	1355.91	1346.87	1373.92
ENSMUSG00000022494	Shisa9	16	11801977	12088766	286790	+	protein_coding	118.952	99.7674	138.136	0.311079	0.00133792	0.018922	114.94	96.4958	85.6217	102.013	132.547	122.684	156.715	140.597
ENSMUSG00000049252	Lrp1b	2	40485258	42543636	2058379	-	protein_coding	224.395	257.916	190.873	-0.303253	0.00134448	0.0189805	227.296	256.429	241.093	306.848	185.826	177.636	163.29	236.741
ENSMUSG00000063564	Col23a1	11	51180747	51474745	293999	+	protein_coding	1103.22	979.555	1226.89	0.261586	0.00134365	0.0189805	990.547	1043.58	860.723	1023.37	1482.71	1239.62	1163.85	1021.4
ENSMUSG00000020376	Rnf130	11	49916173	50016546	100374	+	protein_coding	5440.96	5187.24	5694.69	0.129321	0.00134988	0.0190396	4987.6	5409.13	5192.5	5159.74	5967.21	5730.37	5543.09	5538.08
ENSMUSG00000032724	Abtb2	2	103396655	103548768	152114	+	protein_coding	1546.21	1639.36	1453.06	-0.164044	0.00136997	0.0193055	1610.45	1730.67	1593.01	1623.3	1456.07	1513.1	1498.1	1344.98
ENSMUSG00000026915	Strbp	2	37373240	37593871	220632	-	protein_coding	4972.38	4705.5	5239.26	0.145908	0.00137736	0.0193922	4273.43	4901.63	4841	4805.93	5242.1	5248.58	5128.84	5337.52
ENSMUSG00000053395	Cacng8	7	3439199	3464164	24966	+	protein_coding	47.1617	58.7694	35.554	-0.325879	0.00138611	0.0194978	58.1155	53.6088	58.5832	64.7699	40.2839	34.5049	40.5485	26.8789
ENSMUSG00000026856	Dolpp1	2	30282266	30290541	8276	+	protein_coding	1333.9	1411.09	1256.71	-0.157347	0.00139129	0.0195531	1337.95	1444.76	1437.54	1424.13	1255.95	1188.5	1294.26	1288.12
ENSMUSG00000020219	Timm13	10	80735284	80736803	1520	-	protein_coding	2287.74	2426.3	2149.19	-0.160896	0.00139318	0.0195621	2584.2	2407.04	2337.7	2376.25	2223.41	1975.72	2167.7	2229.91
ENSMUSG00000028289	Epha7	4	28813131	28967499	154369	+	protein_coding	916.008	978.866	853.151	-0.181166	0.00139873	0.0196224	997.004	954.237	970.003	994.219	871.301	902.239	774.805	864.259
ENSMUSG00000035021	Baz1a	12	54939774	55061133	121360	-	protein_coding	385.241	424.506	345.975	-0.248262	0.00140104	0.0196372	415.849	436.018	434.868	411.289	335.266	411.503	315.621	321.513
ENSMUSG00000047963	Stbd1	5	92750900	92754438	3539	+	protein_coding	2008.84	2131.13	1886.55	-0.16562	0.00140888	0.0197241	2045.67	2291.78	2090.97	2096.12	1849.16	1914.38	2006.6	1776.07
ENSMUSG00000020089	Ppa1	10	61484331	61509947	25617	+	protein_coding	1491.84	1574.27	1409.41	-0.149603	0.00140977	0.0197241	1629.82	1567.16	1556.96	1543.14	1380.05	1348.25	1445.5	1463.86
ENSMUSG00000041084	Ostc	3	130489561	130503093	13533	-	protein_coding	2319.4	2461.44	2177.37	-0.163474	0.00141454	0.0197733	2683.65	2371.3	2478.52	2312.29	2144.79	2224.93	2095.37	2244.39
ENSMUSG00000029552	Tes	6	17065148	17105827	40680	+	protein_coding	1412.3	1496.71	1327.88	-0.161461	0.0014324	0.020005	1432.22	1463.52	1573.86	1517.24	1313.12	1284.35	1300.84	1413.21
ENSMUSG00000026558	Uck2	1	167050452	167112889	62438	-	protein_coding	2965.24	3114.79	2815.69	-0.137519	0.00147309	0.0205336	3050.42	3227.25	3104.91	3076.57	2953.72	2696.49	2883.33	2729.24
ENSMUSG00000015759	Cnih1	14	47013024	47025868	12845	-	protein_coding	3000.45	3147.76	2853.13	-0.136004	0.00147419	0.0205336	3232.51	3181.68	3148.85	3027.99	2732.16	2961.03	2779.22	2940.13
ENSMUSG00000024030	Abcg1	17	31276649	31336962	60314	+	protein_coding	1290.31	1212.84	1367.78	0.159131	0.00147399	0.0205336	1190.72	1286.61	1186.31	1187.72	1308.58	1396.81	1391.8	1373.92
ENSMUSG00000058297	Spock2	10	59942041	59971020	28980	+	protein_coding	24887.2	23726.9	26047.5	0.129015	0.00147703	0.0205549	22818.7	25339.1	23201.2	23548.7	26335.3	25090.2	26952.7	25812
ENSMUSG00000030022	Adamts9	6	92749680	92920473	170794	-	protein_coding	2078.98	1953.28	2204.67	0.164373	0.00148875	0.0206996	1955.26	2010.33	1851	1996.53	2400.79	2098.41	2175.37	2144.11
ENSMUSG00000085936	2610307P16Rik	13	28644017	29069603	425587	-	lncRNA	184.237	160.596	207.877	0.280909	0.00149069	0.0207081	160.141	163.507	174.623	144.113	203.369	223.643	187.4	217.099
ENSMUSG00000019579	Mydgf	17	56482744	56490920	8177	-	protein_coding	1612.89	1701.12	1524.66	-0.147559	0.00149373	0.020732	1805.46	1659.19	1706.8	1633.01	1511.29	1541.22	1541.94	1504.18
ENSMUSG00000042312	S100a13	3	90421742	90431888	10147	+	protein_coding	548.261	611.662	484.859	-0.264373	0.00150172	0.0208243	694.803	639.732	528.376	583.739	454.168	469.011	438.362	577.896
ENSMUSG00000026610	Esrrg	1	187340988	187947082	606095	+	protein_coding	411.043	451.666	370.421	-0.241597	0.00153288	0.0212377	414.557	463.716	465.286	463.105	372.301	405.113	314.525	389.744
ENSMUSG00000043460	Elfn2	15	78551531	78602971	51441	-	protein_coding	267.475	316.511	218.44	-0.317425	0.00154179	0.0213234	373.231	316.292	227.573	348.948	255.348	182.748	263.017	172.645
ENSMUSG00000026721	Rabgap1l	1	160046744	160620781	574038	-	protein_coding	2673.72	2843.95	2503.5	-0.170777	0.00154159	0.0213234	2650.07	2826.08	3012.53	2887.12	2480.06	2553.36	2293.73	2686.85
ENSMUSG00000022389	Tef	15	81686622	81711064	24443	+	protein_coding	2294.94	2196.76	2393.12	0.119719	0.00154767	0.0213857	2174.81	2196.17	2196.87	2219.18	2439.12	2365.5	2389.07	2378.78
ENSMUSG00000025666	Tmem47	X	80114304	80141478	27175	+	protein_coding	2132.46	2274.02	1990.9	-0.177724	0.00155077	0.0214097	2058.58	2372.19	2317.42	2347.91	2044.08	2134.19	1925.51	1859.81
ENSMUSG00000031434	Morc4	X	138722381	138772426	50046	-	protein_coding	404.742	369.812	439.672	0.217192	0.00156255	0.0215532	373.231	360.966	366.145	378.904	438.574	428.116	471.239	420.758
ENSMUSG00000015290	Ubl4a	X	73409324	73416824	7501	-	protein_coding	1987.26	2092.38	1882.14	-0.146344	0.00159354	0.0219613	2094.74	2066.62	2116.88	2091.26	1797.83	1974.45	1796.19	1960.09
ENSMUSG00000030256	Bhlhe41	6	145803969	145811284	7316	-	protein_coding	246.422	277.711	215.132	-0.277619	0.00159994	0.0220301	282.829	314.505	230.953	282.559	223.51	201.917	198.359	236.741
ENSMUSG00000030074	Gxylt2	6	100681695	100787874	106180	+	protein_coding	552.407	497.855	606.958	0.241276	0.00160242	0.0220449	492.045	485.16	491.198	523.017	699.12	615.976	517.267	595.47
ENSMUSG00000026156	B3gat2	1	23800834	23888239	87406	+	protein_coding	256.984	285.125	228.843	-0.253656	0.0016194	0.0222589	278.955	289.488	269.258	302.799	246.251	212.141	237.812	219.166
ENSMUSG00000089706	B230216N24Rik	1	97958841	97985405	26565	-	lncRNA	107.902	127.764	88.0394	-0.315622	0.00162787	0.0223557	125.271	137.596	139.698	108.49	96.8112	76.6775	106.303	72.3662
ENSMUSG00000034610	Tut4	4	108316623	108416618	99996	+	protein_coding	1487	1400.93	1573.07	0.158374	0.00163727	0.0224651	1408.98	1343.79	1387.97	1462.99	1667.88	1541.22	1575.91	1507.28
ENSMUSG00000037553	Zdhhc18	4	133332610	133377465	44856	-	protein_coding	1865.66	2028.88	1702.45	-0.219604	0.00165103	0.0226206	1868.74	2190.81	2111.25	1944.72	1587.31	1487.54	1893.72	1841.2
ENSMUSG00000049044	Rapgef4	2	71811584	72087818	276235	+	protein_coding	2624.59	2767.52	2481.66	-0.150567	0.00165241	0.0226206	2564.83	2826.97	2804.11	2874.17	2441.72	2626.2	2386.88	2471.82
ENSMUSG00000022305	Lrp12	15	39733985	39807390	73406	-	protein_coding	1637.77	1556.44	1719.1	0.138166	0.00165295	0.0226206	1580.74	1596.65	1519.78	1528.57	1769.89	1699.68	1722.76	1684.06
ENSMUSG00000034341	Wbp2	11	115969399	115977821	8423	-	protein_coding	4556.54	4760.31	4352.77	-0.124497	0.00165571	0.022627	4589.84	4867.68	4717.08	4866.65	4383.14	4194.26	4557.87	4275.81
ENSMUSG00000027010	Slc25a12	2	71101407	71198093	96687	-	protein_coding	4367.7	4544.23	4191.16	-0.112792	0.00165631	0.022627	4487.81	4603.21	4487.25	4598.67	4250.6	4125.25	4059.23	4329.56
ENSMUSG00000019874	Fabp7	10	57660977	57664546	3570	+	protein_coding	7089.74	7728.49	6450.98	-0.223571	0.00166107	0.0226538	9413.42	7099.59	7298.12	7102.83	6405.78	6578.93	5984.74	6834.47
ENSMUSG00000020887	A230052G05Rik	8	71315771	71318072	2302	+	TEC	78.6289	57.779	99.4789	0.316597	0.00166116	0.0226538	34.8693	81.3067	57.4566	57.4833	107.207	75.3996	132.605	82.7042
ENSMUSG00000055447	Cd47	16	49620896	49735373	114478	+	protein_coding	3205.78	3414.87	2996.69	-0.173756	0.00167449	0.0228157	3563.13	3442.58	3324.6	3329.17	3033.64	3325.25	2916.2	2711.66
ENSMUSG00000070639	Lrrc8b	5	105563641	105637940	74300	+	protein_coding	6999.7	7326.48	6672.93	-0.129434	0.00167829	0.0228476	6960.95	7672.31	7567.38	7105.26	6726.11	6884.36	6540.36	6540.87
ENSMUSG00000039835	Nhsl1	10	18194733	18409640	214908	+	protein_coding	735.845	674.997	796.692	0.209438	0.00170904	0.0232459	666.391	624.543	665.821	743.235	796.581	742.494	872.341	775.352
ENSMUSG00000013921	Clip3	7	29991153	30007792	16640	+	protein_coding	9886.42	10240.6	9532.2	-0.101575	0.00171329	0.0232835	10012.7	10309	10213.8	10427.2	9295.83	9585.97	9845.62	9401.4
ENSMUSG00000079598	Clec2l	6	38640002	38657800	17799	+	protein_coding	884.478	940.107	828.848	-0.167678	0.00171807	0.023308	933.723	960.491	923.813	942.403	850.509	842.175	778.093	844.617
ENSMUSG00000018501	Ncor1	11	62207252	62349367	142116	-	protein_coding	7067.39	6729.13	7405.65	0.131913	0.00171742	0.023308	6378.5	6949.49	6773.12	6815.42	7634.44	7439	6959	7590.18
ENSMUSG00000000416	Cttnbp2	6	18366477	18514842	148366	-	protein_coding	375.509	411.689	339.328	-0.234158	0.00172075	0.0233241	431.346	376.155	424.728	414.528	341.113	376.998	315.621	323.58
ENSMUSG00000043300	B3galnt1	3	69481491	69506293	24803	-	protein_coding	1322.73	1406.69	1238.78	-0.169652	0.00172899	0.0234155	1398.65	1451.01	1473.59	1303.5	1219.56	1308.63	1178.1	1248.83
ENSMUSG00000051146	Camk2n2	16	20437965	20440037	2073	-	protein_coding	1195.67	1288.45	1102.9	-0.199937	0.00175975	0.0238115	1309.54	1358.98	1187.44	1297.83	1136.39	1099.04	1204.4	971.774
ENSMUSG00000038205	Prkab2	3	97565509	97581128	15620	+	protein_coding	4039.32	3773.25	4305.39	0.173621	0.00176344	0.0238408	3348.75	4090.35	3788.76	3865.15	4234.35	4522.7	4099.78	4364.71
ENSMUSG00000001175	Calm1	12	100165694	100176073	10380	+	protein_coding	51270.2	53381.3	49159.1	-0.114977	0.00176593	0.0238538	51826.1	54273.5	54157.9	53267.6	48357.5	49918.3	46818.2	51542.3
ENSMUSG00000035834	Polr3g	13	81821962	81859132	37171	-	protein_coding	1086.95	1173.07	1000.83	-0.206254	0.00177561	0.0239638	1039.62	1200.84	1200.96	1250.87	951.219	1077.32	916.177	1058.61
ENSMUSG00000024553	Galr1	18	82410505	82424902	14398	-	protein_coding	151.112	125.064	177.16	0.310004	0.00179077	0.0241476	90.4019	132.235	146.458	131.159	191.024	166.135	145.755	205.727
ENSMUSG00000043391	2510009E07Rik	16	21467795	21513415	45621	-	protein_coding	3962.98	3757.31	4168.66	0.140761	0.0017931	0.0241582	3507.59	3885.74	3822.56	3813.33	4125.85	4373.17	3963.89	4211.71
ENSMUSG00000025574	Tk1	11	117706352	117716918	10567	-	protein_coding	516.455	471.845	561.064	0.220021	0.00180901	0.0243516	477.839	503.923	482.185	423.433	592.563	538.021	588.501	525.172
ENSMUSG00000094910	D430019H16Rik	12	105420115	105459354	39240	+	protein_coding	7295.18	6953.13	7637.24	0.130009	0.00182427	0.0245359	6661.33	7209.49	7093.08	6848.61	8101.61	7403.21	7593.53	7450.61
ENSMUSG00000027765	P2ry1	3	60910216	60916403	6188	+	protein_coding	1083.04	1187.61	978.468	-0.236319	0.00183161	0.0245923	1058.99	1247.3	1346.29	1097.85	871.951	1102.88	923.848	1015.19
ENSMUSG00000036078	Sigmar1	4	41738493	41756157	17665	-	protein_coding	2843.45	2984.02	2702.88	-0.136123	0.00183105	0.0245923	2972.93	3137.9	2840.16	2985.08	2716.56	2599.37	2807.71	2687.89
ENSMUSG00000102796	Gm37711	4	131832141	131836674	4534	-	TEC	187.161	155.271	219.051	0.307866	0.00186656	0.0250401	167.889	140.276	119.42	193.5	233.906	253.036	210.414	178.848
ENSMUSG00000031995	St14	9	31000698	31043149	42452	-	protein_coding	64.1696	49.8938	78.4453	0.31802	0.00187675	0.0251552	46.4924	48.2479	41.6842	63.1507	79.2683	93.291	65.7543	75.4676
ENSMUSG00000021700	Rab3c	13	110190721	110417530	226810	-	protein_coding	13880.8	15014	12747.7	-0.207668	0.0018872	0.0252727	12989.5	15383	15784.8	15898.6	12356.8	13620.5	11174.9	13838.5
ENSMUSG00000021756	Il6st	13	112600604	112646620	46017	+	protein_coding	12111.5	12702.8	11520.2	-0.134744	0.00188875	0.0252727	11992.5	13403.1	12681	12734.6	11363.3	11729.1	10938.2	12050
ENSMUSG00000022876	Samsn1	16	75655681	75819169	163489	-	protein_coding	1093.46	1005.99	1180.94	0.201128	0.00189398	0.025321	857.527	1031.97	1065.76	1068.7	1141.59	1226.84	1136.45	1218.85
ENSMUSG00000029482	Aacs	5	125552878	125594474	41597	+	protein_coding	7863.94	8370.77	7357.11	-0.171389	0.00190788	0.0254851	7587.31	8839.2	8481.05	8575.54	7686.42	6624.94	7512.43	7604.65
ENSMUSG00000008035	Mid1ip1	X	10581252	10585929	4678	+	protein_coding	2728.55	2923.44	2533.66	-0.185944	0.00191267	0.0255273	2947.1	3036.94	2748.91	2960.8	2700.32	2304.16	2780.31	2349.83
ENSMUSG00000061298	Agbl4	4	110254858	111521521	1266664	+	protein_coding	111.516	94.3985	128.633	0.296918	0.00192247	0.0256362	92.9848	88.4545	95.7611	100.393	119.552	127.796	135.892	131.293
ENSMUSG00000057060	Slc35f3	8	126865734	127122717	256984	+	protein_coding	318.931	285.915	351.947	0.240053	0.00193011	0.0257162	268.623	320.759	263.625	290.655	337.865	368.052	345.21	356.662
ENSMUSG00000037351	Actr1b	1	36737195	36753503	16309	-	protein_coding	10313.6	10721.2	9906.03	-0.110186	0.00194801	0.0259326	10440.1	10915.6	10654.3	10874.9	10338	9566.8	9989.18	9730.15
ENSMUSG00000078671	Chd2	7	73076386	73191578	115193	-	protein_coding	2124.5	2007.44	2241.55	0.149558	0.00196007	0.026071	1890.69	2034.45	2022.25	2082.35	2360.5	2255.6	2114	2236.11
ENSMUSG00000006517	Mvd	8	123160340	123170161	9822	-	protein_coding	1831.14	1993.29	1669	-0.219958	0.0019684	0.0261594	1813.2	2120.23	1961.41	2078.31	1748.45	1418.53	1902.49	1606.53
ENSMUSG00000039232	Stx11	10	12813953	12840042	26090	-	protein_coding	473.034	417.893	528.175	0.26309	0.00197497	0.0262245	360.316	375.262	466.413	469.582	549.03	457.509	510.692	595.47
ENSMUSG00000020701	Tmem132e	11	82279726	82337158	57433	+	protein_coding	2783.07	2582.92	2983.23	0.187083	0.00198641	0.0263541	2531.25	2756.39	2403.04	2640.99	2914.08	2725.89	3360.05	2932.9
ENSMUSG00000019894	Slc6a15	10	103203644	103255238	51595	+	protein_coding	5998.41	6396.18	5600.64	-0.176153	0.00200453	0.0265719	5880	6598.35	6555.69	6550.67	5386.34	5996.18	5047.74	5972.28
ENSMUSG00000039384	Dusp10	1	183745499	183807833	62335	+	protein_coding	260.158	288.835	231.481	-0.249746	0.00201067	0.0266307	284.12	272.511	306.435	292.274	253.399	213.419	238.907	220.2
ENSMUSG00000020840	Blmh	11	76815635	76878205	62571	+	protein_coding	3400.13	3541.71	3258.56	-0.116574	0.00201541	0.0266709	3623.83	3569.45	3433.88	3539.68	3200.62	3269.02	3374.29	3190.31
ENSMUSG00000108348	Gm42372	7	16717011	16722077	5067	+	protein_coding	694.799	764.735	624.862	-0.239766	0.00202033	0.0267135	675.432	811.28	779.608	792.622	685.475	618.532	517.267	678.174
ENSMUSG00000020882	Cacnb1	11	97892334	97913860	21527	-	protein_coding	2430.6	2558.05	2303.16	-0.14365	0.00202901	0.0267845	2430.52	2612.54	2613.71	2575.41	2271.49	2161.03	2423.05	2357.07
ENSMUSG00000042599	Kdm7a	6	39113557	39183723	70167	-	protein_coding	1233.99	1128.83	1339.14	0.211761	0.00202913	0.0267845	1029.29	1124.89	1097.31	1263.82	1337.16	1453.04	1175.91	1390.46
ENSMUSG00000033768	Nrxn2	19	6468761	6594199	125439	+	protein_coding	6722.27	7191.29	6253.26	-0.182866	0.00205122	0.0270533	7441.37	7772.38	6569.21	6982.2	6188.12	5702.25	6906.4	6216.25
ENSMUSG00000036564	Ndrg4	8	96403608	96441747	38140	+	protein_coding	29454.2	30643.7	28264.7	-0.112957	0.00205408	0.0270682	28836.9	31656.9	30582.7	31498.4	27992.7	27896.6	28916.6	28252.8
ENSMUSG00000024644	Cndp2	18	84685590	84703827	18238	-	protein_coding	2498.73	2604.4	2393.07	-0.118079	0.00205712	0.0270854	2577.75	2675.97	2532.6	2631.28	2419.63	2377	2398.94	2376.71
ENSMUSG00000087501	Gm12116	11	33154055	33171477	17423	+	lncRNA	454.03	410.348	497.713	0.233528	0.00207039	0.0272373	400.351	436.912	449.514	354.615	472.361	492.014	490.966	535.51
ENSMUSG00000086559	Gm14426	2	74584799	74585441	643	+	lncRNA	32.5045	22.4898	42.5191	0.293231	0.00208673	0.027429	19.3718	14.2957	36.0512	20.2406	46.1315	43.4506	33.9731	46.5211
ENSMUSG00000030268	Bcat1	6	144939561	145021910	82350	-	protein_coding	1362.28	1443.26	1281.29	-0.161545	0.00210471	0.0276423	1334.07	1541.25	1421.77	1475.95	1284.54	1235.79	1307.42	1297.42
ENSMUSG00000016349	Eef1a2	2	180789446	180798807	9362	-	protein_coding	9475.91	9974.85	8976.98	-0.143384	0.00212067	0.0278285	10485.3	10265.2	9428.52	9720.35	9219.81	8869.03	9421.5	8397.58
ENSMUSG00000036591	Arhgap21	2	20852730	20973692	120963	-	protein_coding	6795.04	6443.95	7146.12	0.141221	0.00214656	0.0281445	6068.55	6668.04	6492.6	6546.62	7349.21	6857.53	6797.9	7579.84
ENSMUSG00000031066	Usp11	X	20570145	20586778	16634	+	protein_coding	2893.08	2774.23	3011.92	0.114644	0.00215666	0.0282533	2772.76	2791.23	2845.79	2687.14	2960.86	3012.15	3029.08	3045.58
ENSMUSG00000032333	Stoml1	9	58160447	58169803	9357	+	protein_coding	2815.53	2938.66	2692.41	-0.122188	0.00217801	0.0285092	2877.36	2929.72	2860.44	3087.1	2708.77	2659.43	2678.39	2723.04
ENSMUSG00000024981	Acsl5	19	55240370	55286152	45783	+	protein_coding	1386.88	1464.14	1309.63	-0.152355	0.00218222	0.0285403	1499.38	1474.24	1481.48	1401.46	1237.75	1363.58	1294.26	1342.91
ENSMUSG00000040536	Necab1	4	14952245	15149794	197550	-	protein_coding	2382.97	2552.22	2213.72	-0.186715	0.00220323	0.0287598	2278.13	2541.06	2647.51	2742.2	2196.12	2380.84	2007.7	2270.23
ENSMUSG00000026854	Usp20	2	30872291	30913598	41308	+	protein_coding	4198.77	4418.7	3978.83	-0.142998	0.00220553	0.0287598	4086.17	4547.81	4525.55	4515.27	4066.72	3730.36	4100.88	4017.36
ENSMUSG00000041112	Elmo1	13	20274766	20792523	517758	+	protein_coding	1274.59	1201.74	1347.45	0.154473	0.00220635	0.0287598	1150.69	1174.03	1283.2	1199.05	1370.3	1385.31	1332.62	1301.56
ENSMUSG00000069208	Zfp825	13	74628173	74642111	13939	-	protein_coding	178.686	155.836	201.536	0.273485	0.00220402	0.0287598	152.392	142.957	170.117	157.877	197.521	230.033	186.304	192.287
ENSMUSG00000068154	Insm1	2	146063841	146066940	3100	+	protein_coding	226.515	260.337	192.692	-0.293078	0.00223501	0.0291091	264.749	296.635	235.46	244.507	172.831	155.911	192.879	249.146
ENSMUSG00000041653	Pnpla3	15	84052038	84071437	19400	+	protein_coding	459.574	417.656	501.492	0.222227	0.00224932	0.0292575	364.191	427.083	434.868	444.484	513.294	481.79	471.239	539.645
ENSMUSG00000041372	B4galnt3	6	120180034	120271520	91487	-	protein_coding	295.976	266.18	325.772	0.23924	0.00225014	0.0292575	269.914	240.346	287.283	267.176	310.576	341.215	310.141	341.155
ENSMUSG00000069184	Zfp72	13	74517445	74538955	21511	-	protein_coding	422.138	382.798	461.477	0.224249	0.00226401	0.0294133	374.522	379.729	367.272	409.67	458.067	508.627	409.869	469.346
ENSMUSG00000042348	Arl15	13	113931041	114293997	362957	+	protein_coding	656.074	707.464	604.683	-0.197244	0.00230206	0.0298815	767.125	670.11	679.34	713.279	636.745	632.589	562.2	587.2
ENSMUSG00000005442	Cic	7	24967129	24993584	26456	+	protein_coding	7151.81	6772.47	7531.16	0.144498	0.00230387	0.0298815	6428.87	6878.9	6735.95	7046.16	7718.91	6867.75	7788.6	7749.38
ENSMUSG00000059588	Calcrl	2	84160970	84255755	94786	-	protein_coding	778.508	830.098	726.918	-0.176329	0.00234507	0.0303907	832.989	830.043	866.356	791.003	692.623	762.941	704.667	747.439
ENSMUSG00000021032	Ngb	12	87144305	87149313	5009	-	protein_coding	103.274	86.5551	119.993	0.300355	0.00236543	0.0306292	95.5678	77.7328	82.2418	90.6779	122.801	118.85	100.823	137.496
ENSMUSG00000043091	Tuba1c	15	98927772	98935991	8220	+	protein_coding	1717.52	1818.86	1616.18	-0.156212	0.00239223	0.0309506	1835.16	1736.03	1851	1853.23	1668.53	1467.1	1664.68	1664.42
ENSMUSG00000036641	Ccdc148	2	58711082	58991027	279946	-	protein_coding	151.987	172.014	131.961	-0.276517	0.00239878	0.0309652	184.678	159.933	158.851	184.594	133.846	131.63	123.837	138.53
ENSMUSG00000028670	Lypla2	4	135695535	135699937	4403	-	protein_coding	3005.43	3162.28	2848.58	-0.141961	0.00239806	0.0309652	3157.61	3187.94	3133.08	3170.49	2834.17	2628.76	3072.92	2858.46
ENSMUSG00000022619	Mapk8ip2	15	89338116	89348671	10556	+	protein_coding	8661.11	9078.56	8243.66	-0.132494	0.00240062	0.0309652	9157.72	9644.22	8497.95	9014.36	8296.53	7870.95	8494.36	8312.81
ENSMUSG00000032870	Smap2	4	120825514	120874444	48931	-	protein_coding	2323.3	2423.69	2222.92	-0.12091	0.00240128	0.0309652	2394.36	2506.21	2352.34	2441.83	2232.51	2237.71	2242.22	2179.26
ENSMUSG00000053024	Cntn2	1	132437165	132470994	33830	-	protein_coding	11734.5	11117.8	12351.2	0.143206	0.0024115	0.0310714	10754	11952.1	10862.7	10902.4	12434.1	11445.4	12944.8	12580.3
ENSMUSG00000025738	Fbxl16	17	26028059	26040229	12171	+	protein_coding	3050.46	3216.51	2884.4	-0.148425	0.00242309	0.0311951	3069.79	3430.96	3021.54	3343.75	2952.42	2798.73	2960.04	2826.42
ENSMUSG00000001416	Cct3	3	88204423	88229074	24652	+	protein_coding	8018.91	8301.95	7735.86	-0.099187	0.0024336	0.0313045	8284.69	8274.52	8443.87	8204.73	7620.15	7688.2	7586.95	8048.15
ENSMUSG00000111334	Gm30015	9	43628138	43657397	29260	-	lncRNA	42.3297	52.9691	31.6902	-0.305884	0.00247698	0.0318364	54.2412	46.461	64.2162	46.9582	33.7865	35.7828	24.1099	33.0817
ENSMUSG00000046807	Lrrc75b	10	75385957	75396164	10208	-	protein_coding	3723.98	3905.66	3542.31	-0.134556	0.00249141	0.0319956	3824	4131.45	3654.69	4012.5	3575.52	3451.77	3619.78	3522.17
ENSMUSG00000029408	Abcb9	5	124199593	124233861	34269	-	protein_coding	1075.02	1145.96	1004.09	-0.172675	0.00251763	0.0322809	1157.14	1229.43	1070.27	1127	1040.88	934.188	1031.25	1010.03
ENSMUSG00000024012	Mtch1	17	29551046	29566908	15863	-	protein_coding	11953.4	12441.8	11464.9	-0.113177	0.00251775	0.0322809	12755.7	12348.8	12393.7	12269	11891.5	10922.7	11855.5	11189.9
ENSMUSG00000102753	Gm37056	3	72949308	72951172	1865	-	TEC	44.2534	54.376	34.1308	-0.307895	0.00252294	0.0323209	59.407	49.1414	56.33	52.6256	31.1875	37.0608	37.2608	31.0141
ENSMUSG00000018001	Cyth3	5	143608202	143696005	87804	+	protein_coding	2887.37	3013.26	2761.47	-0.121081	0.00253357	0.0324306	2960.02	2931.51	3137.58	3023.95	2770.49	2843.46	2760.59	2671.35
ENSMUSG00000067879	Vxn	1	9671424	9697368	25945	+	protein_coding	38.9284	56.209	21.6478	-0.23805	0.00255775	0.0327133	111.065	23.2305	22.532	68.0084	20.1419	21.7253	23.014	21.7099
ENSMUSG00000030657	Xylt1	7	116980214	117272803	292590	+	protein_coding	406.76	446.983	366.538	-0.237217	0.00256089	0.0327267	419.723	503.923	435.994	428.291	380.748	410.225	348.498	326.682
ENSMUSG00000020387	Jade2	11	51704282	51748480	44199	-	protein_coding	588.903	546.129	631.677	0.185269	0.00257035	0.0328208	515.291	538.768	547.528	582.929	625.699	624.922	626.858	649.228
ENSMUSG00000018340	Anxa6	11	54869934	54924271	54338	-	protein_coding	24252.6	24980.8	23524.4	-0.0850635	0.00257654	0.0328729	24442.1	25391.8	25196.4	24892.7	23493.9	23192.4	24079.2	23331.9
ENSMUSG00000021306	Gpr137b	13	13532205	13568599	36395	-	protein_coding	634.684	584.74	684.628	0.199803	0.00258375	0.032938	613.442	580.762	592.592	552.164	630.897	701.599	657.543	748.473
ENSMUSG00000014776	Nol3	8	106002772	106008571	5800	+	protein_coding	715.372	768.538	662.206	-0.192213	0.00259953	0.0330726	740.004	771.073	767.215	795.861	654.288	604.474	740.832	649.228
ENSMUSG00000028266	Lmo4	3	143894291	143910981	16691	-	protein_coding	1768.38	1893.9	1642.86	-0.18308	0.00259945	0.0330726	2133.49	1860.23	1758.62	1823.27	1714.01	1670.29	1676.74	1510.39
ENSMUSG00000015094	Npdc1	2	25289363	25299506	10144	+	protein_coding	8424.89	8832.08	8017.7	-0.132259	0.00260065	0.0330726	9148.68	8770.4	8879.87	8529.39	7956.71	7469.67	8541.49	8102.94
ENSMUSG00000042359	Osbpl6	2	76236852	76430991	194140	+	protein_coding	2151.19	2052.64	2249.74	0.126883	0.00260491	0.0331	1979.8	2105.93	2131.53	1993.29	2281.89	2235.15	2232.36	2249.55
ENSMUSG00000027584	Oprl1	2	181356809	181362778	5970	+	protein_coding	1114.22	1179.46	1048.98	-0.15621	0.00261105	0.0331511	1204.93	1213.35	1102.94	1196.62	1084.42	1033.87	1015.9	1061.72
ENSMUSG00000035954	Dock4	12	40495951	40896873	400923	+	protein_coding	1695.27	1823.57	1566.97	-0.196144	0.00263277	0.0333996	1644.02	1926.34	1785.66	1938.24	1510	1653.68	1399.47	1704.74
ENSMUSG00000026426	Arl8a	1	135074562	135084007	9446	+	protein_coding	7436.06	7768.74	7103.38	-0.123576	0.00264705	0.0335536	7823.64	7827.78	7796.08	7627.47	7168.58	7073.5	7535.45	6635.98
ENSMUSG00000118219	Gm29695	1	132119195	132137284	18090	+	protein_coding	184.574	208.901	160.246	-0.276095	0.00267084	0.0338004	175.638	209.074	250.105	200.787	155.288	152.077	158.906	174.713
ENSMUSG00000052557	Gan	8	117884874	117942736	57863	+	protein_coding	2395.54	2225.78	2565.3	0.184073	0.00267034	0.0338004	2053.42	2342.7	2312.91	2194.08	2643.14	2659.43	2234.55	2724.07
ENSMUSG00000107655	Gm44220	6	93218701	93221187	2487	+	TEC	98.6711	82.4553	114.887	0.296041	0.00267981	0.0338865	69.7386	93.8154	84.4951	81.7721	116.953	125.24	113.974	103.38
ENSMUSG00000006575	Rundc3a	11	102284229	102293381	9153	+	protein_coding	4783.34	5022.11	4544.56	-0.13612	0.00270153	0.034106	5048.3	4931.12	5035.9	5073.11	4537.78	4172.53	4859.25	4608.69
ENSMUSG00000005886	Ncoa2	1	13209329	13444307	234979	-	protein_coding	3840.05	3648.96	4031.13	0.135837	0.00270125	0.034106	3362.95	3759.76	3744.82	3728.32	4200.57	4044.74	3933.21	3946.02
ENSMUSG00000045005	Fzd5	1	64769717	64776910	7194	-	protein_coding	231.127	255.63	206.623	-0.250916	0.00271299	0.0341954	258.291	269.831	232.08	262.318	186.475	221.087	204.934	213.997
ENSMUSG00000021983	Atp8a2	14	59875989	60434628	558640	-	protein_coding	6453.19	6096.2	6810.19	0.149273	0.00271134	0.0341954	5604.92	6594.78	6144.48	6040.61	6945.07	6857.53	6417.62	7020.55
ENSMUSG00000068566	Myadm	7	3337605	3348958	11354	+	protein_coding	10238.9	10709.6	9768.13	-0.127347	0.00272209	0.0342826	10047.5	11384.7	10848	10558.3	9534.93	9979.58	9550.82	10007.2
ENSMUSG00000037601	Nme1	11	93847805	93859347	11543	-	protein_coding	1688.21	1783.16	1593.26	-0.150543	0.00275138	0.0346235	1904.9	1758.37	1810.45	1658.92	1542.48	1593.61	1625.23	1611.7
ENSMUSG00000044791	Setd2	9	110361665	110447701	86037	+	protein_coding	3411.55	3258.33	3564.77	0.123484	0.00275826	0.0346822	3091.75	3350.55	3288.55	3302.46	3667.13	3652.41	3459.77	3479.78
ENSMUSG00000040018	Cox15	19	43721693	43741439	19747	-	protein_coding	1540.57	1611.53	1469.62	-0.126716	0.0027712	0.034817	1602.7	1624.35	1620.05	1599.01	1481.41	1472.21	1481.66	1443.19
ENSMUSG00000035105	Egln3	12	54225767	54250646	24880	-	protein_coding	679.661	629.701	729.621	0.186919	0.002811	0.0352886	625.065	641.519	574.566	677.656	740.703	759.107	716.722	701.952
ENSMUSG00000030465	Psd3	8	68141734	68664679	522946	-	protein_coding	5317.96	5739.05	4896.86	-0.201124	0.00281707	0.0353364	4977.27	5785.28	6039.71	6153.95	4863.3	5018.54	4291.57	5414.02
ENSMUSG00000032171	Pin1	9	20563391	20577880	14490	+	protein_coding	1630.43	1740.57	1520.3	-0.175057	0.00283097	0.0354824	1882.94	1765.52	1562.6	1751.22	1623.05	1432.59	1525.5	1500.05
ENSMUSG00000000154	Slc22a18	7	143027473	143053071	25599	+	protein_coding	117.299	137.162	97.4364	-0.297178	0.00283469	0.0355005	164.015	119.726	132.939	131.969	97.461	86.9012	121.646	83.738
ENSMUSG00000057614	Gnai1	5	18470133	18565353	95221	-	protein_coding	3817.91	4012.43	3623.4	-0.13984	0.00283754	0.0355079	3709.06	4134.13	4219.12	3987.4	3650.89	3787.87	3560.6	3494.25
ENSMUSG00000020374	Rasgef1c	11	49792662	49871821	79160	+	protein_coding	385.21	420.656	349.765	-0.222729	0.00285444	0.0356908	431.346	370.794	461.906	418.576	343.063	365.496	345.21	345.29
ENSMUSG00000016526	Dyrk3	1	131055192	131066077	10886	-	protein_coding	155.065	174.482	135.647	-0.266967	0.00285959	0.035698	165.306	166.187	185.889	180.546	141.643	131.63	136.988	132.327
ENSMUSG00000023830	Igf2r	17	12901293	12988551	87259	-	protein_coding	3860.55	3665.1	4056.01	0.139024	0.00285881	0.035698	3638.03	3731.17	3601.74	3689.46	4317.52	3914.39	4210.47	3781.65
ENSMUSG00000045994	B3gat1	9	26645024	26674397	29374	+	protein_coding	620.292	563.422	677.161	0.227112	0.00286707	0.035763	640.562	469.077	575.693	568.356	712.765	622.366	686.037	687.479
ENSMUSG00000027559	Car3	3	14928572	14937583	9012	+	protein_coding	1696.48	2585.19	807.763	-0.206522	0.00287498	0.0358248	789.08	3884.85	3937.47	1729.36	729.658	636.423	1076.18	788.791
ENSMUSG00000025485	Ric8a	7	140436870	140444285	7416	+	protein_coding	4523.96	4688.75	4359.17	-0.101193	0.00287661	0.0358248	4724.15	4537.98	4771.15	4721.73	4417.58	4318.22	4312.39	4388.49
ENSMUSG00000030406	Gipr	7	18889986	18900052	10067	-	protein_coding	78.8417	63.0097	94.6737	0.30429	0.00288427	0.0358916	51.6582	70.5849	64.2162	65.5796	94.862	92.013	119.454	72.3662
ENSMUSG00000074305	Peak1	9	56108410	56325351	216942	-	protein_coding	2636.87	2466.68	2807.06	0.171167	0.00289175	0.035956	2278.13	2530.34	2620.47	2437.78	2976.46	2660.71	2595.1	2995.96
ENSMUSG00000034403	Pja1	X	98509340	98514879	5540	-	protein_coding	6635.59	6426.05	6845.12	0.0896744	0.00289992	0.036029	6572.22	6317.8	6377.69	6436.51	6884.64	6860.08	6784.75	6851.01
ENSMUSG00000046240	Hepacam	9	37278647	37297871	19225	+	protein_coding	129.26	160.007	98.5128	-0.302028	0.00291819	0.0362272	241.502	102.75	116.04	179.737	93.5625	88.1791	116.166	96.1436
ENSMUSG00000020439	Smtn	11	3467523	3490612	23090	-	protein_coding	1108.48	1041.2	1175.75	0.163779	0.00293701	0.0364319	1111.94	974.787	1046.61	1031.46	1177.33	1184.67	1230.7	1110.3
ENSMUSG00000050931	Sgms2	3	131112634	131197172	84539	-	protein_coding	1107.04	1007.06	1207.02	0.218467	0.00294922	0.0365255	892.396	1008.74	1077.03	1050.08	1041.53	1152.72	1289.88	1343.94
ENSMUSG00000048731	Ggnbp1	17	27236961	27256598	19638	+	protein_coding	44.6045	34.0121	55.1969	0.302253	0.00294887	0.0365255	32.2864	41.1001	27.0384	35.6235	53.9284	53.6743	63.5625	49.6225
ENSMUSG00000022965	Ifngr2	16	91343960	91362511	18552	+	protein_coding	2355.94	2455.25	2256.62	-0.11677	0.00295506	0.0365688	2474.43	2426.69	2499.93	2419.97	2217.56	2215.98	2330.99	2261.96
ENSMUSG00000030209	Grin2b	6	135690231	136150509	460279	-	protein_coding	52.562	71.9643	33.1597	-0.261838	0.00296416	0.0366525	130.437	32.1653	65.3428	59.9122	42.8828	20.4473	37.2608	32.0479
ENSMUSG00000023951	Vegfa	17	46327919	46343295	15377	-	protein_coding	4324.28	4038.72	4609.84	0.173153	0.00297017	0.0366978	3612.2	4306.57	4068.16	4167.95	4538.43	4278.61	4573.21	5049.09
ENSMUSG00000003948	Mmd	11	90140282	90169415	29134	+	protein_coding	1299.27	1219.92	1378.62	0.161643	0.00297901	0.0367779	1246.26	1261.59	1204.34	1167.48	1350.81	1490.1	1389.61	1283.98
ENSMUSG00000090213	Tmem189	2	167484528	167531742	47215	-	protein_coding	1569.74	1650.25	1489.24	-0.140116	0.0029844	0.0368154	1656.94	1671.7	1642.58	1629.77	1506.1	1548.89	1515.64	1386.33
ENSMUSG00000053746	Ptrh1	2	32665798	32667609	1812	+	protein_coding	188.056	214.132	161.98	-0.27717	0.00299803	0.0369544	226.005	236.772	193.775	199.977	176.729	148.243	134.796	188.152
ENSMUSG00000032946	Rasgrp2	19	6449370	6465246	15877	+	protein_coding	1388.85	1474.31	1303.4	-0.162868	0.00300674	0.0370259	1503.25	1416.17	1484.86	1492.95	1268.94	1185.95	1377.55	1381.16
ENSMUSG00000022391	Rangap1	15	81588449	81629731	41283	-	protein_coding	5695.81	5919.52	5472.1	-0.109859	0.00300856	0.0370259	5920.04	6114.98	5780.59	5862.49	5411.68	5366.15	5733.78	5376.81
ENSMUSG00000060240	Cend1	7	141006359	141009404	3046	-	protein_coding	8943.22	9319.99	8566.45	-0.117188	0.00304629	0.0374607	9064.73	9382.43	9059	9773.78	8529.13	8169.99	8706.97	8859.69
ENSMUSG00000058672	Tubb2a	13	34258257	34261990	3734	-	protein_coding	25377.1	26375.5	24378.8	-0.10973	0.003051	0.0374892	25514	26850	26096.6	27041.5	24571.2	23102.9	24540.6	25300.2
ENSMUSG00000015484	Fam163a	1	155951712	156032596	80885	-	protein_coding	136.834	155.18	118.489	-0.277369	0.00306613	0.0375232	144.643	156.359	146.458	173.26	123.451	127.796	117.262	105.448
ENSMUSG00000017188	Coa3	11	101168794	101169940	1147	-	protein_coding	1450.05	1540.86	1359.23	-0.163323	0.00306816	0.0375232	1696.97	1502.83	1443.18	1520.47	1426.83	1345.69	1318.37	1346.01
ENSMUSG00000028745	Capzb	4	138920210	139019129	98920	+	protein_coding	5835.4	6095.37	5575.43	-0.123169	0.00306239	0.0375232	5923.91	6427.69	6001.4	6028.46	5672.23	5438.99	5830.22	5360.27
ENSMUSG00000022037	Clu	14	66205932	66218996	13065	+	protein_coding	4734.31	4472.04	4996.58	0.148888	0.00306536	0.0375232	4276.01	4694.34	4416.27	4501.51	4801.58	4930.36	4762.81	5491.56
ENSMUSG00000066197	Gpr139	7	118739970	118783826	43857	-	protein_coding	566.465	509.238	623.693	0.234606	0.0030676	0.0375232	426.181	504.816	529.502	576.452	627.649	655.593	545.761	665.769
ENSMUSG00000045094	Arhgef37	18	61624728	61669665	44938	-	protein_coding	271.214	239.756	302.671	0.254863	0.00306735	0.0375232	204.05	227.837	253.485	273.653	302.779	274.761	336.443	296.701
ENSMUSG00000020611	Gna13	11	109253657	109292195	38539	+	protein_coding	2321.36	2214.5	2428.22	0.125853	0.00307566	0.0375689	2141.23	2219.4	2166.45	2330.91	2487.2	2434.51	2398.94	2392.22
ENSMUSG00000032028	Nxpe2	9	48229306	48264754	35449	-	protein_coding	50.7989	39.4932	62.1046	0.302387	0.0030767	0.0375689	32.2864	42.887	43.9374	38.862	57.1771	65.1759	53.6994	72.3662
ENSMUSG00000027520	Zdbf2	1	63312424	63353735	41312	+	protein_coding	1036.87	971.044	1102.69	0.16647	0.00308341	0.0376214	1013.79	989.976	959.864	920.543	1024.64	1162.94	1103.58	1119.61
ENSMUSG00000023004	Tuba1b	15	98829306	98832446	3141	-	protein_coding	3240.63	3382.52	3098.74	-0.11973	0.0030878	0.0376456	3422.36	3381.82	3422.61	3303.27	3118.75	2915.02	3178.13	3183.08
ENSMUSG00000022587	Ly6e	15	74826900	74831754	4855	+	protein_coding	1285.98	1369.82	1202.13	-0.172733	0.00311037	0.0378874	1468.39	1389.36	1355.3	1266.25	1110.41	1279.24	1218.65	1200.24
ENSMUSG00000059316	Slc27a4	2	29692646	29707534	14889	+	protein_coding	4503.98	4725.69	4282.26	-0.13403	0.00311732	0.0378874	4941.11	4917.71	4464.72	4579.23	4359.1	4112.47	4458.14	4199.31
ENSMUSG00000024068	Spast	17	74645982	74698110	52129	+	protein_coding	3525.54	3383.64	3667.44	0.111183	0.00311264	0.0378874	3375.87	3369.31	3418.11	3371.28	3602.16	3787.87	3752.38	3527.33
ENSMUSG00000021704	Mtx3	13	92981268	92994738	13471	+	protein_coding	2168.4	2003.69	2333.11	0.192523	0.00311512	0.0378874	1702.14	2088.06	2134.91	2089.64	2279.94	2477.96	2152.36	2422.2
ENSMUSG00000053510	Nrd1	4	108857852	108918974	61123	+	protein_coding	5906.7	5681.77	6131.62	0.105395	0.00312094	0.037902	5407.33	5861.23	5717.5	5741.05	6045.83	6095.86	6218.17	6166.63
ENSMUSG00000040640	Erc2	14	27344385	28200494	856110	+	protein_coding	5555.07	5245.97	5864.16	0.149793	0.00312876	0.0379381	4759.02	5605.69	5335.58	5283.61	6118.6	5896.5	5535.42	5906.11
ENSMUSG00000036745	Ttll7	3	146558122	146689764	131643	+	protein_coding	14316.7	13180.2	15453.2	0.200404	0.00312777	0.0379381	11332.5	13756.9	14032.9	13598.4	14681.5	16472.9	13684.6	16974
ENSMUSG00000022176	Rem2	14	54713557	54717888	4332	+	protein_coding	171.902	148.556	195.249	0.276444	0.00314623	0.0381203	142.06	155.466	150.964	145.732	199.47	181.47	236.716	163.341
ENSMUSG00000020894	Vamp2	11	68979316	68983210	3895	+	protein_coding	9378.78	9750.68	9006.88	-0.111193	0.0031538	0.038153	9627.81	9940.86	9420.63	10013.4	8935.22	9477.34	8756.29	8858.65
ENSMUSG00000054555	Adam12	7	133484928	133833875	348948	-	protein_coding	1143.84	1056.57	1231.12	0.192211	0.00315235	0.038153	967.301	1115.06	1001.55	1142.38	1244.9	1248.57	1322.76	1108.24
ENSMUSG00000019370	Calm3	7	16649304	16658039	8736	-	protein_coding	24801.6	25833.5	23769.8	-0.115562	0.00318208	0.0384653	24922.5	26657.9	25235.9	26517.6	24113.1	22474.2	24634.9	23857.1
ENSMUSG00000024425	Ndfip1	18	38543449	38598356	54908	+	protein_coding	14545.3	15249.8	13840.8	-0.132953	0.00319875	0.038637	15429	16162.2	14900.4	14507.7	13464.6	14577.7	14183.2	13137.6
ENSMUSG00000048442	Smim5	11	115790792	115797095	6304	+	protein_coding	341.775	372.117	311.434	-0.216525	0.00322287	0.0388983	397.769	372.581	348.12	369.998	315.774	328.435	289.319	312.208
ENSMUSG00000049612	Omg	11	79391808	79394910	3103	-	protein_coding	120.096	141.573	98.6189	-0.298317	0.00323451	0.0389786	152.392	120.62	127.306	165.973	92.2631	104.793	72.3298	125.09
ENSMUSG00000036800	Fam135b	15	71303458	71599687	296230	-	protein_coding	43.2258	54.0212	32.4304	-0.297268	0.00323206	0.0389786	67.1557	41.1001	55.2034	52.6256	34.4362	30.671	27.3976	37.2169
ENSMUSG00000027499	Pkia	3	7431729	7510426	78698	+	protein_coding	6692.2	7037.27	6347.13	-0.1407	0.00323808	0.0389915	6702.66	6734.16	7391.63	7320.62	6321.32	6669.67	5932.14	6465.4
ENSMUSG00000008200	Fnbp4	2	90575714	90611365	35652	+	protein_coding	2486.46	2366.18	2606.74	0.132396	0.00325937	0.0392177	2319.46	2273.91	2520.21	2351.15	2591.16	2707.99	2611.54	2516.28
ENSMUSG00000037996	Slc24a2	4	86901361	87148714	247354	-	protein_coding	6865.66	6372.61	7358.71	0.184976	0.00326483	0.0392533	5509.35	7064.75	6406.98	6509.38	7344.01	7792.99	6737.63	7560.2
ENSMUSG00000047986	Palm3	8	84748100	84756924	8825	+	protein_coding	906.963	957.958	855.969	-0.151024	0.00330306	0.0396824	942.763	956.917	945.218	986.932	878.448	847.287	850.423	847.718
ENSMUSG00000020623	Map2k6	11	110289948	110416348	126401	+	protein_coding	410.627	377.913	443.34	0.200294	0.0033107	0.0397436	366.774	391.344	381.918	371.618	436.625	428.116	436.17	472.448
ENSMUSG00000028546	Elavl4	4	110060919	110209106	148188	-	protein_coding	10746.3	10227.6	11265.1	0.131944	0.00333647	0.0400223	9710.46	10548.4	10732	9919.52	11082.6	11957.9	10741	11278.8
ENSMUSG00000035934	Pknox2	9	36802278	37058703	256426	-	protein_coding	3083.81	2932.75	3234.87	0.133748	0.00333936	0.0400263	2736.6	3093.23	3003.52	2897.65	3305.23	3178.28	3135.39	3320.57
ENSMUSG00000022193	Psmb5	14	54851576	54855479	3904	-	protein_coding	1120.39	1202.63	1038.15	-0.185283	0.00334478	0.0400508	1325.03	1183.86	1107.45	1194.2	1106.51	936.744	1065.22	1044.14
ENSMUSG00000064368	mt-Nd6	MT	13552	14070	519	-	protein_coding	33400.4	35729.4	31071.4	-0.181108	0.00334653	0.0400508	40222.4	33065	34202.5	35427.5	29890.6	34488.3	28548.3	31358.3
ENSMUSG00000008036	Ap2s1	7	16472335	16483219	10885	+	protein_coding	4079.44	4315.55	3843.34	-0.154059	0.00335407	0.0401103	4646.66	4139.49	4204.47	4271.58	3873.75	3482.44	4050.47	3966.7
ENSMUSG00000019892	Lrriq1	10	102881892	103072183	190292	-	protein_coding	68.4326	81.8684	54.9967	-0.299537	0.00335825	0.0401296	91.6934	62.5436	83.3684	89.8683	55.8776	60.0641	48.2198	55.8253
ENSMUSG00000019505	Ubb	11	62441997	62444039	2043	+	protein_coding	6409.82	6658.53	6161.1	-0.107793	0.00336411	0.040169	7002.28	6443.78	6696.51	6491.57	6049.08	6230.05	6201.73	6163.53
ENSMUSG00000052539	Magi3	3	103920575	104127690	207116	-	protein_coding	3831.29	4050.72	3611.86	-0.154567	0.00336968	0.0402049	3765.89	4186.85	4152.65	4097.51	3574.22	3814.71	3278.95	3779.58
ENSMUSG00000054150	Syne3	12	104896192	104976068	79877	-	protein_coding	429.283	381.219	477.346	0.252926	0.00337672	0.0402582	384.854	412.788	340.233	387	584.116	471.567	433.979	419.724
ENSMUSG00000017314	Mpp2	11	101947841	101979341	31501	-	protein_coding	868.247	935.925	800.568	-0.193991	0.00339494	0.0404445	980.215	993.55	886.635	883.3	853.108	701.599	815.354	832.211
ENSMUSG00000059187	Tafa1	6	96090135	96634159	544025	+	protein_coding	498.342	538.726	457.958	-0.204097	0.00340653	0.0405291	502.376	553.958	572.313	526.256	471.711	500.96	420.828	438.332
ENSMUSG00000027605	Acss2	2	155359868	155427644	67777	+	protein_coding	1571.64	1655.17	1488.11	-0.144388	0.00340981	0.0405291	1545.87	1721.74	1656.1	1696.97	1524.94	1422.37	1475.09	1530.03
ENSMUSG00000024366	Gfra3	18	34822951	34853440	30490	-	protein_coding	3873.04	4027.34	3718.75	-0.110183	0.00340829	0.0405291	4004.81	4102.86	3928.46	4073.22	3817.87	3552.72	3740.33	3764.07
ENSMUSG00000029442	Wdr66	5	123390165	123465547	75383	+	protein_coding	194.904	218.407	171.4	-0.25559	0.00341797	0.0405931	250.542	205.5	215.181	202.406	181.277	166.135	166.578	171.611
ENSMUSG00000003070	Efna2	10	80015316	80025844	10529	+	protein_coding	469.528	432.086	506.971	0.203449	0.00342038	0.0405931	432.638	418.149	437.121	440.436	536.035	476.679	546.857	468.313
ENSMUSG00000040543	Pitpnm3	11	71938354	72026604	88251	-	protein_coding	582.082	535.115	629.049	0.201056	0.00342375	0.0406022	512.708	554.851	532.882	540.019	606.857	610.864	584.118	714.358
ENSMUSG00000036398	Ppp1r11	17	37259248	37262633	3386	-	protein_coding	1471	1552.59	1389.4	-0.148884	0.00342867	0.0406298	1622.07	1503.73	1527.67	1556.91	1360.56	1375.08	1326.05	1495.91
ENSMUSG00000032537	Ephb1	9	101799327	102231892	432566	-	protein_coding	97.679	116.865	78.4934	-0.298706	0.00343135	0.0406307	162.723	109.005	85.6217	110.109	83.1667	81.7893	75.6175	73.4
ENSMUSG00000051502	Ufsp1	5	137292891	137293927	1037	+	protein_coding	398.013	438.969	357.057	-0.236102	0.00344077	0.0407114	473.964	465.503	401.07	415.337	371.651	306.71	407.677	342.189
ENSMUSG00000086231	Rapgef4os3	2	72075309	72079319	4011	-	lncRNA	128.075	108.016	148.134	0.287828	0.0034548	0.0408466	100.734	105.431	103.647	122.253	150.74	139.297	120.55	181.949
ENSMUSG00000041797	Abca9	11	109991575	110059022	67448	-	protein_coding	1712.13	1612.37	1811.89	0.155459	0.00347774	0.0410867	1563.95	1520.7	1640.33	1724.5	1873.85	1899.05	1733.72	1740.92
ENSMUSG00000044864	Ankrd50	3	38503408	38538993	35586	-	protein_coding	3701.55	3872.54	3530.56	-0.127117	0.00348769	0.0411732	3697.44	4108.22	3842.83	3841.67	3652.19	3484.99	3588	3397.07
ENSMUSG00000079037	Prnp	2	131751848	131780349	28502	+	protein_coding	6885.13	7235.42	6534.83	-0.139285	0.00349915	0.0412774	6942.87	7278.29	7150.53	7569.99	6412.28	6981.49	6035.15	6710.41
ENSMUSG00000029861	Fam131b	6	42292246	42301577	9332	-	protein_coding	4762.64	4978.65	4546.63	-0.125926	0.00350304	0.0412921	4668.61	5305.48	4891.7	5048.82	4522.84	4489.47	4656.5	4517.72
ENSMUSG00000085282	Gm15663	10	105409814	105419735	9922	+	lncRNA	395.286	429.191	361.381	-0.214865	0.00353607	0.04165	387.437	420.829	434.868	473.63	359.306	368.052	340.827	377.338
ENSMUSG00000052833	Sae1	7	16054159	16121731	67573	-	protein_coding	2897.43	3010.58	2784.29	-0.108345	0.00354076	0.0416739	3098.2	2965.46	2991.12	2987.51	2778.94	2805.12	2837.3	2715.8
ENSMUSG00000090115	Usp49	17	47941615	47997663	56049	+	protein_coding	680.248	633.14	727.356	0.177715	0.00355734	0.0418375	636.688	597.738	639.909	658.225	697.171	745.05	770.422	696.783
ENSMUSG00000021720	Rnf180	13	105266509	105431323	164815	-	protein_coding	870.939	814.447	927.432	0.166995	0.00357721	0.0420397	745.17	807.706	848.33	856.582	910.285	953.357	943.575	902.51
ENSMUSG00000048997	Atxn7l2	3	108109538	108118250	8713	-	protein_coding	807.575	753.56	861.589	0.177519	0.00358328	0.0420793	764.542	723.719	796.507	729.471	852.459	785.945	890.971	916.983
ENSMUSG00000020610	Amz2	11	109316772	109343639	26868	+	protein_coding	2178.32	2082.86	2273.79	0.122467	0.00358936	0.0420925	2115.41	2146.14	2057.17	2012.73	2341.66	2283.71	2255.37	2214.4
ENSMUSG00000034518	Hmgxb4	8	75719984	75758606	38623	+	protein_coding	1099.8	1037.57	1162.02	0.150404	0.00358979	0.0420925	1007.34	1032.86	1082.66	1027.41	1140.94	1230.67	1113.44	1163.03
ENSMUSG00000036825	Ssx2ip	3	146110397	146145899	35503	+	protein_coding	1476.88	1558.17	1395.58	-0.149803	0.00360747	0.0422682	1446.43	1652.04	1540.06	1594.15	1402.14	1334.19	1440.02	1405.97
ENSMUSG00000027593	Raly	2	154633016	154709181	76166	+	protein_coding	4129.82	4341.04	3918.6	-0.137989	0.00362391	0.042429	4551.09	4299.43	4225.88	4287.77	4062.17	3699.69	4174.3	3738.23
ENSMUSG00000026411	Tmem9	1	135935888	135963080	27193	+	protein_coding	2786.56	2901.02	2672.09	-0.112271	0.00363174	0.042489	2923.86	2910.96	2882.97	2886.31	2772.44	2596.81	2703.6	2615.52
ENSMUSG00000044243	Bhlha9	11	76563296	76564502	1207	+	protein_coding	89.1642	103.744	74.5846	-0.290532	0.00363629	0.0425104	91.6934	99.1763	105.9	118.205	79.2683	72.8436	81.097	65.1296
ENSMUSG00000110390	Gm45869	6	126526832	126533132	6301	-	lncRNA	136.469	116.608	156.33	0.280023	0.00364047	0.0425275	121.397	108.111	128.432	108.49	135.796	177.636	140.276	171.611
ENSMUSG00000028565	Nfia	4	97660971	98007111	346141	+	protein_coding	2129.04	2026.37	2231.7	0.130113	0.00368462	0.0430111	2034.04	2081.81	1944.51	2045.11	2177.93	2302.88	2310.17	2135.84
ENSMUSG00000038712	Mindy1	3	95188656	95203477	14822	+	protein_coding	3004.34	3134.42	2874.27	-0.120085	0.00370481	0.0432145	3040.09	3203.13	3057.59	3236.88	2902.39	2779.56	2827.44	2987.69
ENSMUSG00000022340	Sybu	15	44535252	44651459	116208	-	protein_coding	4210.63	4036.5	4384.76	0.114248	0.00372073	0.0433679	3816.25	4050.14	4211.23	4068.36	4364.95	4332.28	4336.5	4505.31
ENSMUSG00000020309	Chac2	11	30926707	30936350	9644	-	protein_coding	355.381	384.998	325.765	-0.213041	0.00373488	0.0434743	375.814	389.557	376.285	398.335	295.632	345.049	323.292	339.087
ENSMUSG00000026043	Col3a1	1	45350698	45388866	38169	+	protein_coding	62618.9	59078.8	66159	0.1518	0.00373542	0.0434743	61160.8	54190.5	61582.2	59381.9	66061	72318.4	64568.6	61688
ENSMUSG00000033147	Slc22a15	3	101763092	101831769	68678	-	protein_coding	849.91	797.865	901.954	0.166171	0.00374855	0.0435623	814.909	828.256	801.013	747.283	951.869	879.235	905.218	871.495
ENSMUSG00000050534	Htr5b	1	121437571	121456194	18624	-	protein_coding	107.794	89.2254	126.363	0.291495	0.00374741	0.0435623	73.613	103.644	94.6345	85.0105	113.055	113.738	119.454	159.206
ENSMUSG00000035401	Emsy	7	98236344	98305990	69647	-	protein_coding	1771.82	1684.55	1859.09	0.134155	0.00378523	0.0439381	1659.52	1657.41	1783.41	1637.87	1799.13	1886.27	1830.16	1920.81
ENSMUSG00000112466	Gm29674	10	107035773	107041636	5864	-	lncRNA	283.044	253.479	312.609	0.2377	0.00378651	0.0439381	253.125	279.659	256.865	224.266	287.835	338.659	320.004	303.938
ENSMUSG00000024959	Bad	19	6919229	6929267	10039	+	protein_coding	1163.24	1241.34	1085.14	-0.171908	0.00379917	0.0440523	1332.78	1223.17	1148.01	1261.39	1179.93	1030.03	1075.08	1055.51
ENSMUSG00000054459	Vsnl1	12	11375243	11486614	111372	-	protein_coding	1345.95	1435.61	1256.29	-0.176541	0.00382612	0.0443258	1441.27	1434.93	1404.87	1461.37	1161.09	1380.2	1143.03	1340.84
ENSMUSG00000033713	Foxn3	12	99156337	99529841	373505	-	protein_coding	2191.32	2087.35	2295.28	0.129675	0.00382842	0.0443258	1983.68	2133.63	2121.39	2110.69	2383.9	2350.17	2237.84	2209.24
ENSMUSG00000047036	Zfp445	9	122673594	122695071	21478	-	protein_coding	7513.59	7156.58	7870.59	0.129804	0.00383603	0.044355	6886.04	7017.39	7348.82	7374.06	7669.53	7960.4	7426.95	8425.49
ENSMUSG00000040430	Pitpnc1	11	107098718	107361525	262808	-	protein_coding	4754.13	4496.95	5011.31	0.145005	0.00383662	0.044355	4118.45	4893.59	4389.24	4586.52	4984.8	5109.28	4830.75	5120.42
ENSMUSG00000041035		19	45549054	45568202	19149	+	protein_coding	677.127	726.158	628.096	-0.182798	0.00384033	0.0443651	743.879	727.293	726.657	706.802	637.395	567.414	616.995	690.58
ENSMUSG00000037217	Syn1	X	20726750	20787243	60494	-	protein_coding	7408.1	7739.41	7076.79	-0.123886	0.00384794	0.0444203	7791.36	8158.37	7395.01	7612.9	6768.99	7131.01	7444.49	6962.66
ENSMUSG00000036620	Mgat4b	11	50101717	50125930	24214	+	protein_coding	4373.29	4636.85	4109.74	-0.160208	0.00386166	0.0445458	4809.38	4838.19	4386.98	4512.85	4045.28	3952.73	4596.23	3844.71
ENSMUSG00000006360	Crip1	12	113109936	113117499	7564	+	protein_coding	1455.38	1591.69	1319.06	-0.223547	0.00387045	0.0446142	1959.14	1545.72	1372.2	1489.71	1274.14	1431.31	1308.51	1262.27
ENSMUSG00000068523	Gng5	3	146205562	146211327	5766	+	protein_coding	467.662	510.762	424.562	-0.21577	0.00387782	0.0446664	574.698	507.497	505.844	455.009	458.716	402.557	430.691	406.284
ENSMUSG00000023456	Tpi1	6	124787549	124791259	3711	-	protein_coding	10314.8	10706.7	9922.94	-0.106051	0.00388389	0.0447033	10596.4	11031.8	10291.5	10907.3	10116.4	9810.89	9562.87	10201.6
ENSMUSG00000037624	Kcnk2	1	188940127	189134470	194344	-	protein_coding	655.619	590.685	720.553	0.234155	0.00390966	0.0449668	652.185	576.295	561.047	573.214	818.672	734.826	752.887	575.828
ENSMUSG00000054509	Parp4	14	56813076	56897251	84176	+	protein_coding	561.94	603.32	520.559	-0.191561	0.00392655	0.045128	591.487	599.525	600.478	621.791	516.543	585.305	498.637	481.752
ENSMUSG00000021846	Peli2	14	48358280	48519032	160753	+	protein_coding	1425.65	1318.36	1532.94	0.190396	0.00393171	0.045154	1354.74	1299.12	1224.61	1394.98	1552.23	1746.97	1458.65	1373.92
ENSMUSG00000078515	Ddi2	4	141404860	141450730	45871	-	protein_coding	2494.68	2375.29	2614.06	0.13016	0.00393694	0.045181	2276.84	2462.43	2387.27	2374.63	2634.69	2687.55	2447.16	2686.85
ENSMUSG00000000838	Fmr1	X	67722147	67761569	39423	+	protein_coding	3009.24	2858.2	3160.27	0.135501	0.00395349	0.0453376	2832.16	2827.86	2947.19	2825.59	3046.63	3450.49	3066.34	3077.63
ENSMUSG00000040385	Ppp1ca	19	4242064	4245419	3356	+	protein_coding	6097.03	6381.99	5812.06	-0.127924	0.00395844	0.0453612	6746.57	6274.02	6190.67	6316.69	5874.95	5925.89	6040.63	5406.79
ENSMUSG00000052151	Plpp2	10	79362264	79369630	7367	-	protein_coding	477.03	516.414	437.645	-0.205636	0.00398925	0.0456807	572.115	490.521	494.578	508.444	419.082	470.289	456.993	404.217
ENSMUSG00000005968	Tuft1	3	94520064	94566179	46116	-	protein_coding	78.1112	92.5962	63.6262	-0.292365	0.00400025	0.0457732	99.4421	78.6262	87.8749	104.442	73.4206	53.6743	59.1789	68.231
ENSMUSG00000041216	Clvs1	4	9269293	9451691	182399	+	protein_coding	251.768	278.285	225.251	-0.235272	0.00402829	0.0460267	295.743	268.044	274.891	274.463	247.551	222.365	200.551	230.538
ENSMUSG00000050211	Pla2g4e	2	119996893	120075816	78924	-	protein_coding	122.088	104.536	139.641	0.277124	0.00402697	0.0460267	107.191	93.8154	107.027	110.109	133.197	138.02	163.29	124.056
ENSMUSG00000020431	Adcy1	11	7013489	7128506	115018	+	protein_coding	6657.52	6294.7	7020.33	0.146695	0.00403259	0.0460413	5828.34	6789.55	6064.49	6496.43	7477.21	6903.53	6779.27	6921.31
ENSMUSG00000087088	Gm16638	7	83246256	83281088	34833	-	lncRNA	178.39	157.253	199.527	0.254147	0.00403546	0.0460413	136.894	162.613	161.104	168.402	207.267	203.195	181.92	205.727
ENSMUSG00000099696	2900052N01Rik	9	46824791	46838664	13874	+	lncRNA	664.715	605.559	723.87	0.217655	0.0040409	0.0460698	551.452	621.862	637.656	611.266	789.434	640.257	654.256	811.535
ENSMUSG00000031877	Ces2g	8	105688350	105696169	7820	+	protein_coding	75.4735	88.9984	61.9486	-0.292576	0.00407201	0.0463906	83.9447	105.431	79.9886	86.6298	60.4258	74.1216	64.6584	48.5887
ENSMUSG00000027327	1700037H04Rik	2	130988244	131002001	13758	-	protein_coding	2821.8	2965.49	2678.11	-0.139026	0.00407535	0.0463949	2807.63	3024.43	3003.52	3026.38	2609.36	2507.35	2732.09	2863.63
ENSMUSG00000049881	2810025M15Rik	1	157239922	157247806	7885	+	transcribed_processed_pseudogene	446.92	485.975	407.866	-0.209858	0.00409424	0.0465761	548.869	475.331	483.312	436.387	410.636	425.56	387.951	407.318
ENSMUSG00000035493	Tgfbi	13	56757336	56787375	30040	+	protein_coding	3661.6	3406.28	3916.92	0.18105	0.00410494	0.0466639	3756.85	3256.73	3211.94	3399.61	4188.87	3884.99	4168.83	3424.99
ENSMUSG00000019843	Fyn	10	39244851	39441377	196527	+	protein_coding	3269.84	3417.35	3122.33	-0.125514	0.00412453	0.0468524	3436.56	3364.85	3406.84	3461.14	3023.24	3309.91	3208.81	2947.37
ENSMUSG00000021709	Erbin	13	103955295	104057022	101728	-	protein_coding	2132.22	2025.69	2238.76	0.136996	0.00413047	0.0468859	2050.83	1996.03	2044.78	2011.11	2335.16	2361.67	2097.56	2160.65
ENSMUSG00000022225	Cma1	14	56178908	56182132	3225	-	protein_coding	100.32	116.186	84.4547	-0.287006	0.00414779	0.0470483	121.397	129.555	98.0143	115.776	75.3698	106.071	77.8093	78.569
ENSMUSG00000046961	Gpr156	16	37736858	37827892	91035	+	protein_coding	587.411	542.836	631.986	0.189021	0.00416425	0.0472009	504.959	570.04	538.515	557.831	617.253	623.644	692.612	594.436
ENSMUSG00000021675	F2rl2	13	95833361	95839247	5887	+	protein_coding	527.625	589.862	465.389	-0.252881	0.00417212	0.0472558	587.613	603.099	643.289	525.446	567.873	502.238	393.43	398.014
ENSMUSG00000029343	Crybb1	5	112403681	112417451	13771	+	protein_coding	49.4119	60.7774	38.0464	-0.291643	0.00417796	0.0472877	64.5728	67.011	59.7098	51.816	46.1315	31.949	30.6854	43.4197
ENSMUSG00000024589	Nedd4l	18	65020776	65350899	330124	+	protein_coding	3374.2	3517.49	3230.9	-0.118632	0.00418159	0.0472946	3477.89	3710.62	3374.17	3507.29	3159.03	3237.07	3193.47	3334.01
ENSMUSG00000026456	Cyb5r1	1	134333297	134339478	6182	+	protein_coding	1142.17	1207.39	1076.95	-0.156186	0.00419267	0.0473856	1202.35	1204.41	1235.88	1186.91	994.752	1143.77	1118.92	1050.34
ENSMUSG00000031822	Gse1	8	120955195	121308129	352935	+	protein_coding	642.886	582.711	703.062	0.222246	0.00422275	0.0476911	552.743	655.814	506.97	615.314	716.663	608.308	723.298	763.98
ENSMUSG00000118018		18	43659242	43662945	3704	-	lncRNA	755.271	703.564	806.978	0.174351	0.00423699	0.0478174	648.311	723.719	749.189	693.038	780.338	863.9	782.477	801.197
ENSMUSG00000064023	Klk8	7	43447001	43453250	6250	+	protein_coding	45.8027	56.114	35.4915	-0.290255	0.00427209	0.0481527	58.1155	58.9697	50.697	56.6737	33.7865	33.2269	27.3976	47.5549
ENSMUSG00000028909	Ptpru	4	131495768	131565599	69832	-	protein_coding	764.759	679.895	849.623	0.246189	0.00427285	0.0481527	645.728	685.299	549.781	838.771	931.077	769.331	904.122	793.96
ENSMUSG00000021188	Trip11	12	101800302	101879526	79225	-	protein_coding	2018.55	1912.23	2124.87	0.141805	0.0042819	0.0482199	1780.92	2001.4	1990.7	1875.9	2154.54	2172.53	2006.6	2165.82
ENSMUSG00000020519	Sap30l	11	57692463	57701043	8581	+	protein_coding	1037.91	978.416	1097.4	0.153715	0.00431664	0.0485761	1024.12	1025.72	944.091	919.733	1075.32	1101.6	1118.92	1093.76
ENSMUSG00000034981	Parm1	5	91665474	91774753	109280	+	protein_coding	1597.16	1734.32	1460.01	-0.211458	0.00432552	0.0486282	1605.28	1859.33	1799.18	1673.49	1345.61	1598.73	1240.57	1655.12
ENSMUSG00000027857	Tshb	3	102682781	102690034	7254	-	protein_coding	59.8229	47.4734	72.1724	0.291851	0.00432748	0.0486282	33.5779	57.1827	47.3172	51.816	72.1211	79.2334	70.138	67.1972
ENSMUSG00000023990	Tfeb	17	48047955	48103344	55390	+	protein_coding	301.731	334.827	268.635	-0.240804	0.00436952	0.0490654	355.15	312.718	328.967	342.471	304.078	244.09	294.799	231.572
ENSMUSG00000047459	Dynlrb1	2	155078453	155092197	13745	+	protein_coding	3786.75	3974.83	3598.66	-0.135279	0.00440743	0.0494201	4193.36	3876.81	3887.9	3941.25	3447.52	3647.29	3432.38	3867.46
ENSMUSG00000061898	Rbak	5	143157941	143166530	8590	-	protein_coding	561.61	523.366	599.853	0.175921	0.00440599	0.0494201	501.085	524.473	555.414	512.492	598.41	615.976	607.132	577.896
ENSMUSG00000031997	Trpc6	9	8544143	8680742	136600	+	protein_coding	103.843	123.034	84.6518	-0.290593	0.00444243	0.0497217	104.608	106.324	116.04	165.163	72.7709	80.5114	77.8093	107.515
ENSMUSG00000042015	Wdr41	13	95112852	95159822	46971	+	protein_coding	1417.28	1484.61	1349.95	-0.129339	0.00443842	0.0497217	1507.13	1512.66	1470.21	1448.42	1334.57	1307.35	1380.84	1377.02
ENSMUSG00000008475	Arpc5	1	152642293	152651348	9056	+	protein_coding	4923.4	5102.32	4744.49	-0.102411	0.00444386	0.0497217	5084.46	5194.69	4946.9	5183.21	4758.69	4909.92	4705.82	4603.52
ENSMUSG00000038119	Cdon	9	35332424	35418948	86525	+	protein_coding	1143.89	1067.89	1219.89	0.171465	0.00444764	0.0497283	973.758	1073.07	1081.54	1143.19	1256.6	1270.29	1107.96	1244.7
ENSMUSG00000049281	Scn3b	9	40180513	40202914	22402	+	protein_coding	7716.83	8003.76	7429.91	-0.103895	0.00445258	0.0497481	7602.8	8259.33	8187.01	7965.89	7592.86	7426.22	7276.81	7423.74
ENSMUSG00000087691	Cd55os	1	130350561	130365651	15091	+	lncRNA	74.8326	60.5105	89.1546	0.290071	0.00447964	0.0500147	45.201	67.011	58.5832	71.2469	90.9636	85.6232	75.6175	104.414
ENSMUSG00000028655	Mfsd2a	4	122840643	122854981	14339	-	protein_coding	655.066	704.516	605.615	-0.187347	0.00448523	0.0500414	705.135	707.636	698.492	706.802	662.085	549.522	643.297	567.558
ENSMUSG00000026058	Khdrbs2	1	32211795	32697649	485855	+	protein_coding	242.493	267.897	217.088	-0.237778	0.00453027	0.0505078	258.291	260.003	265.878	287.417	235.856	226.199	219.181	187.118
ENSMUSG00000033389	Arhgap44	11	64892865	65053787	160923	-	protein_coding	1470.13	1542.32	1397.93	-0.133718	0.00454519	0.050638	1560.08	1593.07	1517.53	1498.61	1370.3	1357.19	1397.28	1466.97
ENSMUSG00000034731	Dgkh	14	78796190	78970216	174027	-	protein_coding	27412	29044	25780.1	-0.158144	0.00455614	0.0506879	27180	29405.3	30343.9	29246.9	25577.7	26249.3	22936.2	28357.2
ENSMUSG00000024085	Man2a1	17	64907731	65062105	154375	+	protein_coding	1361.17	1278.86	1443.49	0.160695	0.0045553	0.0506879	1304.37	1267.85	1191.94	1351.26	1543.13	1482.43	1396.18	1352.21
ENSMUSG00000096914	Galntl6	8	58227086	59365674	1138589	-	protein_coding	156.519	177.201	135.836	-0.265845	0.00458794	0.0508608	185.97	184.95	167.863	170.021	148.79	158.467	116.166	119.921
ENSMUSG00000027965	Olfm3	3	114697727	114919371	221645	+	protein_coding	177.631	198.961	156.3	-0.253905	0.00457981	0.0508608	206.633	195.672	175.75	217.789	170.232	145.687	149.043	160.239
ENSMUSG00000039911	Spsb1	4	149980740	150039500	58761	-	protein_coding	310.497	338.657	282.338	-0.213957	0.00458755	0.0508608	366.774	331.481	330.094	326.279	294.982	290.097	264.113	280.16
ENSMUSG00000017664	Slc35c2	2	165118474	165129789	11316	-	protein_coding	1155.12	1226.57	1083.67	-0.162149	0.0045776	0.0508608	1336.66	1167.78	1218.98	1182.86	1075.32	1164.22	1033.44	1061.72
ENSMUSG00000022770	Dlg1	16	31482261	31693947	211687	+	protein_coding	1449.06	1366.56	1531.57	0.152142	0.00458388	0.0508608	1432.22	1316.99	1340.65	1376.36	1533.39	1666.46	1436.73	1489.71
ENSMUSG00000023045	Soat2	15	102058961	102071904	12944	+	protein_coding	28.1489	35.5128	20.7851	-0.276733	0.00459295	0.0508802	29.7035	38.4196	38.3044	35.6235	17.543	23.0033	21.9181	20.676
ENSMUSG00000015597	Zfp318	17	46694657	46731846	37190	+	protein_coding	2930.63	2823.03	3038.22	0.10315	0.00459749	0.0508945	2814.08	2851.99	2819.88	2806.16	3107.71	3072.21	2967.71	3005.26
ENSMUSG00000020228	Helb	10	119919513	119948892	29380	-	protein_coding	385.198	352.35	418.046	0.20572	0.00463694	0.0512949	347.402	369.901	313.195	378.904	422.981	424.282	418.636	406.284
ENSMUSG00000008489	Elavl2	4	91139000	91289022	150023	-	protein_coding	9096.98	9670.35	8523.62	-0.166006	0.00464908	0.0513929	8714.75	9791.65	10327.5	9847.46	8325.77	8958.49	7672.44	9137.78
ENSMUSG00000022579	Gpihbp1	15	75468477	75471330	2854	+	protein_coding	357.203	389.43	324.977	-0.21471	0.00467338	0.0515844	433.929	395.812	377.411	350.567	320.322	329.713	339.731	310.141
ENSMUSG00000050043	Tmx2	2	84501660	84509484	7825	-	protein_coding	1491.49	1572.14	1410.83	-0.149095	0.00467718	0.0515844	1476.13	1592.18	1609.91	1610.34	1324.17	1482.43	1367.69	1469.03
ENSMUSG00000029166	Mapre3	5	30971985	31023450	51466	+	protein_coding	2414.6	2513.48	2315.73	-0.113223	0.0046796	0.0515844	2539	2430.27	2515.7	2568.94	2300.08	2282.43	2287.16	2393.25
ENSMUSG00000020788	Atp2a3	11	72851995	72883870	31876	+	protein_coding	171.661	142.535	200.787	0.286174	0.0046744	0.0515844	166.598	122.407	127.306	153.829	237.805	232.588	198.359	134.394
ENSMUSG00000027220	Syt13	2	92745443	92786403	40961	+	protein_coding	983.003	916.216	1049.79	0.179935	0.00468377	0.051594	1008.63	874.717	924.939	856.582	1107.16	1024.92	1103.58	963.504
ENSMUSG00000051497	Kcnj16	11	110858859	110918794	59936	+	protein_coding	28.8382	43.5406	14.1358	-0.193939	0.00468881	0.0516132	99.4421	10.7218	20.2788	43.7197	9.7461	11.5016	20.8222	14.4732
ENSMUSG00000020098	Pcbd1	10	60925110	60930103	4994	+	protein_coding	282.916	309.545	256.286	-0.219958	0.00472394	0.0519633	313.824	299.316	316.575	308.467	259.246	233.866	248.771	283.262
ENSMUSG00000062778	Chia1	3	106020545	106039436	18892	+	protein_coding	508.197	468.232	548.161	0.195848	0.00472887	0.051981	449.427	432.444	518.236	472.821	516.543	546.966	551.241	577.896
ENSMUSG00000031239	Itm2a	X	106440705	106446982	6278	-	protein_coding	7326	7755.5	6896.5	-0.155627	0.00479004	0.0526165	8648.88	7136.22	7552.73	7684.14	6898.94	7156.57	7098.18	6432.32
ENSMUSG00000028555	Ttc39a	4	109263820	109301942	38123	+	protein_coding	280.049	306.03	254.067	-0.225103	0.00480983	0.0527968	266.04	325.227	309.815	323.04	250.15	256.87	266.305	242.944
ENSMUSG00000003847	Nfat5	8	108020102	108106149	86048	+	protein_coding	4380.62	4114.94	4646.31	0.16026	0.0048163	0.0528307	3785.26	4019.77	4353.18	4301.53	4821.72	4766.79	4151.29	4845.43
ENSMUSG00000041708	Mpped1	15	83663668	83742695	79028	+	protein_coding	234.442	258.627	210.256	-0.235887	0.00483565	0.0529686	240.211	276.979	270.384	246.935	209.866	198.084	235.62	197.456
ENSMUSG00000031932	Gpr83	9	14771506	14782085	10580	+	protein_coding	90.5718	74.9107	106.233	0.286354	0.00483343	0.0529686	98.1507	69.6914	54.0768	77.7239	116.303	109.904	95.3438	103.38
ENSMUSG00000102976	Zc3h11a	1	133547600	133589118	41519	-	protein_coding	484.409	442.844	525.973	0.206197	0.00485007	0.0530895	383.562	444.953	482.185	460.676	508.746	541.854	489.87	563.422
ENSMUSG00000001270	Ckb	12	111635795	111638772	2978	-	protein_coding	6625.41	7056.62	6194.19	-0.169553	0.0048658	0.0532243	7898.55	6557.25	6430.64	7340.05	6262.84	5735.48	6487.76	6290.69
ENSMUSG00000037487	Ubr5	15	37967572	38079098	111527	-	protein_coding	8046.1	7721.8	8370.4	0.111235	0.00487562	0.0532945	7223.11	8073.49	7699.19	7891.41	8501.2	8405.13	8214.91	8360.36
ENSMUSG00000050910	Cdr2l	11	115272742	115286958	14217	+	protein_coding	1736.86	1821.43	1652.3	-0.132212	0.00489108	0.0534261	1779.63	1815.55	1839.74	1850.8	1652.94	1534.83	1724.96	1696.47
ENSMUSG00000053565	Eif3k	7	28670797	28681289	10493	-	protein_coding	3387.4	3578.75	3196.05	-0.149761	0.00491786	0.0536813	4025.47	3372.89	3447.4	3469.24	3208.42	3151.45	3143.06	3281.29
ENSMUSG00000030607	Acan	7	78703231	78764847	61617	+	protein_coding	596.059	991.652	200.467	-0.154113	0.00492846	0.0537594	121.397	1659.19	1162.65	1023.37	178.029	123.962	210.414	289.465
ENSMUSG00000024270	Slc39a6	18	24712938	24736874	23937	-	protein_coding	5089.34	5272	4906.67	-0.100501	0.00493833	0.0538296	5226.52	5421.64	5112.51	5327.33	5005.6	4900.97	4967.74	4752.39
ENSMUSG00000039328	Rnf122	8	31601848	31621510	19663	+	protein_coding	367.252	407.348	327.156	-0.240206	0.00494353	0.0538487	471.382	330.588	399.943	427.482	346.311	325.879	339.731	296.701
ENSMUSG00000034793	G6pc3	11	102080446	102084907	4462	+	protein_coding	1000.33	1062.73	937.924	-0.164497	0.00495162	0.0538993	1031.87	1092.73	1045.49	1080.85	949.27	893.293	1034.53	874.597
ENSMUSG00000032011	Thy1	9	43954681	43959876	5196	+	protein_coding	6038.97	6340.12	5737.82	-0.136157	0.00500386	0.0544301	6015.6	6775.26	6337.13	6232.49	5640.39	6057.52	5352.4	5900.94
ENSMUSG00000001663	Gstt1	10	75619647	75634418	14772	-	protein_coding	334.349	302.777	365.921	0.222123	0.005021	0.0545785	311.241	326.12	283.903	289.845	355.408	374.442	325.484	408.352
ENSMUSG00000031365	Zfp275	X	72386227	72402686	16460	+	protein_coding	2282.26	2186.3	2378.22	0.115488	0.00504044	0.0547446	2130.9	2186.35	2262.21	2165.74	2340.36	2415.34	2310.17	2447.01
ENSMUSG00000024299	Adamts10	17	33743178	33772756	29579	+	protein_coding	4035.57	3821.56	4249.59	0.142972	0.00504328	0.0547446	3656.11	3654.33	4006.19	3969.59	4183.67	3916.94	4429.65	4468.09
ENSMUSG00000020811	Wscd1	11	71640746	71680473	39728	+	protein_coding	106.324	128.636	84.0114	-0.286514	0.00505115	0.054792	184.678	94.7089	99.1409	136.017	87.7149	65.1759	94.2479	88.907
ENSMUSG00000002102	Psmc3	2	90884354	90896714	12361	+	protein_coding	6411.57	6627.21	6195.94	-0.0944433	0.00510249	0.0552723	6780.14	6662.68	6455.42	6610.58	6074.42	6070.3	6344.2	6294.82
ENSMUSG00000064302	Clasp1	1	118316788	118540408	223621	+	protein_coding	6919.71	6638.15	7201.26	0.112923	0.00510069	0.0552723	6286.81	6859.25	6822.69	6583.86	7507.09	7032.61	7240.65	7024.69
ENSMUSG00000021457	Syk	13	52737209	52802828	65620	+	protein_coding	140.225	121.291	159.16	0.268806	0.00512492	0.0554768	105.899	116.152	135.192	127.921	180.628	130.352	164.386	161.273
ENSMUSG00000027347	Rasgrp1	2	117110474	117173482	63009	-	protein_coding	2814.11	2652.9	2975.33	0.151714	0.0051587	0.0558038	2477.01	2684.91	2693.7	2755.96	2955.02	3092.66	2686.06	3167.57
ENSMUSG00000009647	Mcu	10	59282806	59452514	169709	-	protein_coding	2210.09	2108.17	2312	0.124224	0.00517248	0.0559142	2026.29	2196.17	2121.39	2088.83	2224.71	2316.94	2416.47	2289.87
ENSMUSG00000010608	Rbm25	12	83678010	83729897	51888	+	protein_coding	5335.28	5145.13	5525.44	0.0992707	0.00518171	0.0559753	5003.1	5111.6	5288.26	5177.55	5500.05	5607.68	5337.06	5656.97
ENSMUSG00000002379	Ndufa11	17	57024767	57029141	4375	+	protein_coding	1710.78	1803.32	1618.23	-0.142601	0.00518799	0.0560045	1961.72	1738.71	1740.6	1772.27	1653.59	1534.83	1643.86	1640.64
ENSMUSG00000049985	Ankrd55	13	112424985	112520536	95552	+	protein_coding	297.608	323.864	271.351	-0.21602	0.00524281	0.0565558	291.869	350.244	322.208	331.136	268.992	273.483	258.634	284.296
ENSMUSG00000021767	Kat6b	14	21531502	21722546	191045	+	protein_coding	1452.59	1383.1	1522.08	0.13039	0.00525014	0.0565558	1331.49	1409.91	1393.61	1397.41	1547.03	1496.49	1464.13	1580.68
ENSMUSG00000026153	Fam135a	1	24050174	24139422	89249	-	protein_coding	2168.94	2050.2	2287.69	0.145464	0.00525352	0.0565558	1950.1	1987.99	2118.01	2144.69	2276.69	2469.02	2134.82	2270.23
ENSMUSG00000039741	Bahcc1	11	120123773	120183122	59350	+	protein_coding	1119.48	1022.16	1216.8	0.210585	0.00525197	0.0565558	941.472	1075.75	919.306	1152.1	1354.71	1059.43	1274.54	1178.53
ENSMUSG00000043629	1700019D03Rik	1	52961483	53059338	97856	-	protein_coding	131.62	151.257	111.982	-0.275285	0.00526564	0.0566473	131.729	151.892	161.104	160.306	115.654	118.85	81.097	132.327
ENSMUSG00000070802	Pnmal2	7	16678607	16682753	4147	+	protein_coding	1134.55	1206.93	1062.17	-0.168841	0.0052836	0.0567798	1189.43	1294.65	1098.44	1245.2	1054.53	1104.16	978.644	1111.34
ENSMUSG00000020275	Rel	11	23686847	23720970	34124	-	protein_coding	233.007	207.489	258.525	0.238615	0.00528521	0.0567798	179.512	201.033	227.573	221.837	244.302	261.982	283.84	243.977
ENSMUSG00000042671	Rgs8	1	153528771	153576069	47299	+	protein_coding	2023.32	2129.37	1917.28	-0.142043	0.00529534	0.0568495	1997.88	2261.4	2139.41	2118.79	1917.38	1867.1	1835.64	2049
ENSMUSG00000052675	Zfp112	7	23811739	23827377	15639	+	protein_coding	327.3	299.614	354.987	0.204364	0.00530122	0.0568736	287.995	285.914	317.701	306.848	342.413	368.052	351.786	357.696
ENSMUSG00000024777	Ppp2r5b	19	6277795	6285902	8108	-	protein_coding	5765.73	6040.07	5491.39	-0.12992	0.00531112	0.0569407	6250.65	6147.14	5738.9	6023.6	5357.75	5258.8	5963.92	5385.08
ENSMUSG00000015243	Abca1	4	53030787	53159895	129109	-	protein_coding	3828.68	3676.9	3980.46	0.110636	0.00539444	0.0577944	3685.82	3589.11	3635.54	3797.14	4157.68	4016.62	3853.2	3894.33
ENSMUSG00000026676	Ccdc3	2	5142587	5235689	93103	+	protein_coding	252.108	293.557	210.658	-0.279703	0.00540539	0.0578427	380.98	209.968	234.333	348.948	232.607	198.084	209.318	202.625
ENSMUSG00000071547	Nt5dc2	14	30853010	30861081	8072	+	protein_coding	1103.71	1182.59	1024.84	-0.180641	0.00540635	0.0578427	1285	1190.12	1069.14	1186.1	1075.32	953.357	1112.34	958.335
ENSMUSG00000028049	Scamp3	3	89084780	89090072	5293	+	protein_coding	2126.91	2240.18	2013.64	-0.142572	0.00541396	0.0578846	2213.56	2230.13	2339.95	2177.08	1983.01	1850.48	2172.08	2049
ENSMUSG00000038467	Chmp4b	2	154493625	154536705	43081	+	protein_coding	3679.08	3858.96	3499.2	-0.132871	0.00543507	0.0580462	3963.48	4002.79	3640.05	3829.52	3555.38	3460.71	3711.83	3268.88
ENSMUSG00000051359	Ncald	15	37366419	37792814	426396	-	protein_coding	4671.06	4874.71	4467.4	-0.119529	0.0054365	0.0580462	4734.48	4930.22	4864.66	4969.47	4586.51	4214.71	4339.79	4728.61
ENSMUSG00000035900	Gramd4	15	85941896	86021835	79940	+	protein_coding	2259.27	2154.42	2364.11	0.125688	0.00544521	0.0580793	2093.45	2315.01	2071.82	2137.41	2352.71	2352.72	2347.43	2403.59
ENSMUSG00000044646	Zbtb7c	18	75953249	76281635	328387	+	protein_coding	370.103	336.632	403.573	0.214851	0.00544703	0.0580793	343.527	306.464	328.967	367.569	404.788	417.892	432.883	358.729
ENSMUSG00000029311	Hsd17b11	5	104137628	104169785	32158	-	protein_coding	1156.41	1216.88	1095.93	-0.142729	0.0054666	0.0582483	1246.26	1182.07	1227.99	1211.2	1060.38	1178.28	1075.08	1069.99
ENSMUSG00000035576	L3mbtl1	2	162785392	162816442	31051	+	protein_coding	1365.33	1255.13	1475.54	0.19926	0.0054892	0.0584493	1082.24	1296.44	1349.67	1292.16	1474.26	1339.3	1397.28	1691.3
ENSMUSG00000030731	Syt3	7	44033526	44049611	16086	+	protein_coding	440.1	480.224	399.976	-0.215189	0.0054968	0.0584596	552.743	488.734	423.602	455.818	387.895	369.33	421.924	420.758
ENSMUSG00000051721	Wdcp	12	4893303	4910043	16741	+	protein_coding	595.018	555.218	634.818	0.17242	0.00549764	0.0584596	528.206	589.697	567.807	535.162	630.248	626.2	618.091	664.735
ENSMUSG00000046093	Hpcal4	4	123077020	123088494	11475	+	protein_coding	106.039	122.955	89.1241	-0.277444	0.00552763	0.0587386	113.648	109.005	125.053	144.113	103.309	92.013	71.2339	89.9408
ENSMUSG00000058420	Syt17	7	117979940	118047445	67506	-	protein_coding	372.043	401.048	343.038	-0.19439	0.0055386	0.0588152	397.769	403.853	386.424	416.147	357.357	350.161	326.58	338.053
ENSMUSG00000025287	Acot9	X	154045439	154080650	35212	+	protein_coding	1316.12	1386.05	1246.19	-0.143918	0.00554486	0.0588417	1349.57	1423.31	1360.93	1410.37	1286.48	1325.24	1175.91	1197.14
ENSMUSG00000037999	Arap2	5	62759788	62923502	163715	-	protein_coding	473.837	516.631	431.044	-0.219417	0.00555058	0.0588625	459.758	528.94	495.704	582.12	420.382	474.123	374.8	454.873
ENSMUSG00000028360	Slc44a5	3	153679073	153977359	298287	+	protein_coding	299.082	326.522	271.642	-0.218891	0.00555721	0.0588929	356.442	311.825	318.828	318.992	255.997	288.819	292.607	249.146
ENSMUSG00000037143	Cfap61	2	145776704	146056959	280256	+	protein_coding	106.189	121.168	91.2092	-0.267476	0.00558036	0.0590582	114.94	114.365	130.686	124.682	97.461	84.3453	92.0561	90.9746
ENSMUSG00000002222	Rmnd5a	6	71365618	71417621	52004	-	protein_coding	3135.08	2976.03	3294.13	0.1369	0.00557665	0.0590582	2935.48	2944.91	2952.82	3070.9	3394.89	3556.56	3056.48	3168.6
ENSMUSG00000028487	Bnc2	4	84193332	84593512	400181	-	protein_coding	1886.55	1738.37	2034.74	0.195712	0.00559448	0.0591676	1534.25	1849.5	1712.43	1857.28	2307.23	2005.12	1778.65	2047.96
ENSMUSG00000060152	Pop5	5	115373895	115383410	9516	+	protein_coding	911.304	984.408	838.2	-0.198108	0.00566061	0.0598265	1105.49	994.443	926.066	911.637	765.393	791.056	850.423	945.929
ENSMUSG00000028053	Ash1l	3	88857929	88986682	128754	+	protein_coding	2819.8	2699.67	2939.92	0.11795	0.00567989	0.0599898	2613.91	2716.18	2694.83	2773.77	3083.02	2907.36	2803.33	2965.98
ENSMUSG00000042804	Gpr153	4	152358689	152369794	11106	+	protein_coding	2338.59	2206.56	2470.62	0.149614	0.00569485	0.0601072	2222.6	2256.93	2094.35	2252.37	2372.85	2387.23	2752.91	2369.48
ENSMUSG00000027351	Spred1	2	116951855	117012760	60906	+	protein_coding	3280.55	3154.45	3406.64	0.106398	0.00572088	0.0603413	3102.08	3107.52	3234.47	3173.73	3426.08	3547.61	3344.7	3308.17
ENSMUSG00000118669	Arvcf	16	18166046	18225826	59781	+	protein_coding	4243.35	4439.81	4046.88	-0.125807	0.00578255	0.0609505	4483.94	4331.59	4384.73	4558.99	4218.76	3856.88	4280.61	3831.27
ENSMUSG00000031840	Rab3a	8	71207328	71211323	3996	+	protein_coding	6825.75	7113.01	6538.5	-0.11644	0.0057886	0.0609732	7004.86	7448.94	6928.59	7069.64	6461.66	6343.79	6988.59	6359.95
ENSMUSG00000021587	Pcsk1	13	75237945	75282980	45036	+	protein_coding	1101.46	1033.51	1169.42	0.160073	0.00581419	0.0611909	993.13	1131.15	988.029	1021.75	1142.89	1168.05	1118.92	1247.8
ENSMUSG00000087042	Gm11611	11	97410438	97412721	2284	-	lncRNA	132.109	111.189	153.029	0.275195	0.00581709	0.0611909	94.2763	128.661	109.28	112.538	140.994	150.799	124.933	195.389
ENSMUSG00000053441	Adamts19	18	58969739	59187132	217394	+	protein_coding	217.752	250.931	184.574	-0.275389	0.00584175	0.061409	220.839	227.837	217.434	337.613	150.74	169.968	199.455	218.132
ENSMUSG00000021010	Npas3	12	53294940	54118958	824019	+	protein_coding	134.913	162.104	107.723	-0.281727	0.00586418	0.0616034	233.754	108.111	128.432	178.117	116.953	111.182	111.782	90.9746
ENSMUSG00000032452	Clstn2	9	97326448	97915234	588787	-	protein_coding	1769.39	1674.95	1863.84	0.142553	0.0058978	0.061915	1566.54	1785.17	1678.63	1669.45	1932.98	1933.55	1760.02	1828.8
ENSMUSG00000031865	Dctn1	6	83142902	83177099	34198	+	protein_coding	13244.8	13847.4	12642.2	-0.124597	0.00592069	0.062072	13847	14367.2	13157.6	14017.8	12608.2	11805.8	13547.6	12607.2
ENSMUSG00000040339	Fam102b	3	108878313	108934923	56611	-	protein_coding	15084.9	14459.5	15710.2	0.114602	0.0059206	0.062072	13578.4	14731.7	15196.7	14331.2	16448.8	15651.2	15374.5	15366.4
ENSMUSG00000002365	Snx9	17	5891604	5982229	90626	+	protein_coding	1816.84	1729.08	1904.61	0.129876	0.00594687	0.062263	1685.35	1738.71	1750.74	1741.5	1813.42	1865.82	1904.68	2034.52
ENSMUSG00000061524	Zic2	14	122712847	122717264	4418	+	protein_coding	696.575	636.326	756.824	0.207997	0.00594606	0.062263	670.266	634.371	530.629	710.04	760.196	722.047	830.696	714.358
ENSMUSG00000079481	Nhsl2	X	100892991	101135661	242671	+	protein_coding	666.948	620.555	713.341	0.177257	0.00596465	0.0624074	556.618	657.601	642.162	625.84	753.048	729.714	689.325	681.276
ENSMUSG00000056492	Adgrf5	17	43671342	43770448	99107	+	protein_coding	1371.66	1303.2	1440.13	0.136013	0.00597428	0.0624664	1237.22	1312.52	1321.5	1341.55	1503.5	1366.14	1447.69	1443.19
ENSMUSG00000061451	Tmem151a	19	5120887	5135559	14673	-	protein_coding	3326.64	3507.64	3145.63	-0.146037	0.00597875	0.0624713	3532.13	3666.84	3291.93	3539.68	3094.06	2948.25	3472.92	3067.29
ENSMUSG00000031812	Map1lc3b	8	122317100	122325499	8400	+	protein_coding	5632.03	5818.45	5445.61	-0.0931776	0.00599444	0.0625934	5770.23	5664.66	5849.31	5989.6	5465.61	5554.01	5325.01	5437.8
ENSMUSG00000025868	Higd2a	13	54738020	54738971	952	+	protein_coding	1687.62	1783.16	1592.08	-0.148128	0.00605689	0.0632034	1913.94	1711.91	1724.83	1781.98	1656.19	1477.32	1678.93	1555.87
ENSMUSG00000046447	Camk2n1	4	138181625	138187434	5810	+	protein_coding	503.665	544.816	462.515	-0.198492	0.006071	0.0633084	597.944	561.999	503.59	515.731	474.31	449.841	504.117	421.791
ENSMUSG00000032251	Irak1bp1	9	82711593	82729740	18148	+	protein_coding	357.696	385.885	329.508	-0.194508	0.00608507	0.0634128	396.477	384.196	392.057	370.808	330.718	337.381	340.827	309.107
ENSMUSG00000023079	Gtf2ird1	5	134386510	134485570	99061	-	protein_coding	1332.21	1259.69	1404.72	0.146351	0.00610034	0.0635296	1259.17	1220.49	1268.55	1290.54	1445.67	1396.81	1489.34	1287.08
ENSMUSG00000062373	Tmem65	15	58654118	58695487	41370	-	protein_coding	3489.52	3626.01	3353.03	-0.110466	0.00611112	0.0635996	3485.64	3707.05	3670.46	3640.88	3251.95	3523.33	3298.68	3338.15
ENSMUSG00000015133	Lrrk1	7	65876660	66038098	161439	-	protein_coding	783.931	720.829	847.033	0.201847	0.00611542	0.063602	813.617	681.725	671.454	716.517	934.326	789.778	905.218	758.811
ENSMUSG00000029361	Nos1	5	117919097	118096905	177809	+	protein_coding	740.719	813.248	668.189	-0.226637	0.00614589	0.0638765	830.406	909.563	796.507	716.517	599.71	658.149	814.258	600.639
ENSMUSG00000052852	Reep1	6	71684545	71787694	103150	+	protein_coding	13495.9	14010.1	12981.7	-0.106192	0.00617262	0.0641117	13269.7	14890.7	13805.4	14074.5	13149.4	12998.1	12997.4	12781.9
ENSMUSG00000028434	Epb41l4b	4	56991972	57143437	151466	-	protein_coding	1813.65	1709.66	1917.64	0.153069	0.00617857	0.0641309	1894.57	1635.07	1686.52	1622.49	1848.51	2026.84	1954	1841.2
ENSMUSG00000041272	Tox	4	6686353	6991557	305205	-	protein_coding	339.885	369.836	309.935	-0.212426	0.00618348	0.0641393	340.944	374.368	413.462	350.567	306.027	327.157	323.292	283.262
ENSMUSG00000056679	Gpr173	X	151126594	151151700	25107	-	protein_coding	1391.26	1468.43	1314.1	-0.150194	0.0062503	0.0647894	1469.68	1554.66	1356.43	1492.95	1258.55	1321.41	1275.63	1400.8
ENSMUSG00000038481	Cdk19	10	40215560	40359814	144255	+	protein_coding	1687.59	1613.08	1762.11	0.119026	0.00627193	0.0649706	1575.58	1628.81	1613.29	1634.63	1736.1	1833.87	1709.61	1768.84
ENSMUSG00000037784	Dzip1l	9	99511549	99551309	39761	+	protein_coding	383.379	350.812	415.947	0.205632	0.00630959	0.0653174	315.115	360.966	351.499	375.666	437.925	375.72	407.677	442.467
ENSMUSG00000036186	Dipk1b	2	26518469	26526509	8041	+	protein_coding	794.135	843.091	745.178	-0.159259	0.00636054	0.0658013	885.939	845.232	808.899	832.294	764.744	714.379	793.436	708.155
ENSMUSG00000026620	Mark1	1	184628986	184731767	102782	-	protein_coding	2184.66	2090.62	2278.69	0.118975	0.00639182	0.0660812	2148.98	2152.39	1982.82	2078.31	2294.23	2198.09	2340.85	2281.6
ENSMUSG00000025427	Rnf165	18	77543806	77652857	109052	-	protein_coding	349.376	377.862	320.889	-0.196188	0.00642704	0.0663576	386.145	377.049	371.778	376.475	341.763	307.988	329.868	303.938
ENSMUSG00000032959	Pebp1	5	117420719	117425690	4972	-	protein_coding	2246.11	2345.67	2146.54	-0.119032	0.00642452	0.0663576	2427.94	2320.37	2371.49	2262.9	2187.02	2034.51	2206.06	2158.58
ENSMUSG00000070044	Fam149a	8	45789754	45835328	45575	-	protein_coding	940.094	990.45	889.738	-0.146214	0.00643464	0.0663923	1011.21	963.171	963.244	1024.17	844.662	894.571	916.177	903.543
ENSMUSG00000036896	C1qc	4	136617115	136620376	3262	-	protein_coding	557.822	603.419	512.226	-0.198101	0.0064417	0.0664212	687.055	621.862	539.642	565.118	506.797	484.346	513.98	543.78
ENSMUSG00000021794	Glud1	14	34032684	34067222	34539	+	protein_coding	3585.14	3785.7	3384.59	-0.148925	0.00647317	0.0667018	4166.24	3757.98	3478.94	3739.65	3327.32	3453.04	3575.94	3182.04
ENSMUSG00000059713	Rcan3	4	135139619	135161164	21546	-	protein_coding	3026.99	3190.77	2863.2	-0.145669	0.0065037	0.066903	2832.16	3441.68	3300.94	3188.3	2888.74	2839.62	2814.29	2910.15
ENSMUSG00000028273	Pdlim5	3	141945351	142101457	156107	-	protein_coding	1854.01	1931.2	1776.81	-0.115025	0.00650157	0.066903	1912.65	1894.18	1954.65	1963.34	1775.74	1753.36	1845.51	1732.65
ENSMUSG00000032332	Col12a1	9	79506273	79626113	119841	-	protein_coding	5970.02	5493.26	6446.77	0.196429	0.0065098	0.066903	5204.57	5477.03	4683.28	6608.15	5979.56	6523.98	6754.07	6529.5
ENSMUSG00000032202	Rab27a	9	72952136	73004911	52776	+	protein_coding	524.578	477.671	571.485	0.208515	0.00650657	0.066903	428.763	494.988	477.679	509.254	518.492	607.03	519.459	640.958
ENSMUSG00000046169	Adamts6	13	104424343	104633203	208861	+	protein_coding	106.769	89.9247	123.613	0.272288	0.00652342	0.0669989	76.1959	80.4132	100.267	102.822	129.298	144.409	100.823	119.921
ENSMUSG00000067274	Rplp0	5	115697526	115701786	4261	+	protein_coding	8484.74	9147.94	7821.53	-0.193618	0.0065424	0.0671498	11168.5	8592.6	8383.04	8447.62	8311.47	8051.14	7453.25	7470.26
ENSMUSG00000031298	Adgrg2	X	159173686	159281066	107381	+	protein_coding	3202.09	3025.97	3378.21	0.146186	0.00658765	0.0675699	2754.68	3055.7	3241.23	3052.28	3404.64	3557.84	3123.33	3427.06
ENSMUSG00000004451	Ralb	1	119398035	119432524	34490	-	protein_coding	1339.55	1407.51	1271.59	-0.135574	0.00659695	0.0676209	1437.39	1452.8	1364.31	1375.55	1311.82	1254.96	1317.28	1202.31
ENSMUSG00000031226	Pbdc1	X	104123362	104160696	37335	+	protein_coding	639.38	694.023	584.736	-0.205782	0.00660247	0.0676332	794.246	687.086	688.353	606.409	524.99	580.193	627.954	605.808
ENSMUSG00000003363	Pld3	7	27231425	27252643	21219	-	protein_coding	8045.19	8348.32	7742.06	-0.104477	0.00660751	0.0676405	8174.92	8200.36	8300.79	8717.22	7956.71	7364.88	7717.37	7929.27
ENSMUSG00000054477	Kcnn2	18	45401927	45819091	417165	+	protein_coding	708.896	759.488	658.303	-0.181666	0.00662019	0.0677259	800.703	788.049	773.975	675.227	605.557	664.538	684.941	678.174
ENSMUSG00000014444	Piezo1	8	123208437	123278068	69632	-	protein_coding	739.378	677.928	800.827	0.202157	0.00663732	0.0678568	654.768	681.725	611.744	763.476	845.311	701.599	880.012	776.386
ENSMUSG00000025204	Ndufb8	19	44537011	44543879	6869	-	protein_coding	2327.9	2472.29	2183.5	-0.160231	0.00668989	0.0683496	2781.8	2426.69	2323.05	2357.63	2296.83	2042.18	2267.43	2127.57
ENSMUSG00000013539	Tango2	16	18118689	18165967	47279	-	protein_coding	1902.03	1998.01	1806.06	-0.135491	0.00669715	0.0683791	1986.26	1885.24	2093.22	2027.3	1804.33	1771.25	1721.67	1927.01
ENSMUSG00000020823	Sec14l1	11	117005994	117050094	44101	+	protein_coding	3543.61	3707.36	3379.87	-0.124766	0.00670735	0.0684386	3773.63	3774.06	3588.22	3693.51	3580.72	3189.78	3507.99	3240.97
ENSMUSG00000057818	1600029O15Rik	9	58110180	58116091	5912	+	transcribed_processed_pseudogene	139.705	122.658	156.753	0.252325	0.00671282	0.0684498	120.105	113.472	119.42	137.636	170.882	152.077	147.947	156.104
ENSMUSG00000060802	B2m	2	121978167	121983564	5398	+	protein_coding	3657.94	3956.25	3359.63	-0.20016	0.00675977	0.0688835	4381.91	3954.54	3713.28	3775.28	2972.56	4031.96	3040.04	3393.97
ENSMUSG00000032243	Itga11	9	62585108	62691264	106157	+	protein_coding	164.825	139.99	189.66	0.268259	0.00677131	0.0689562	116.231	121.513	135.192	187.023	204.668	204.473	165.482	184.017
ENSMUSG00000022214	Dcaf11	14	55797463	55807522	10060	+	protein_coding	2144.22	2060.83	2227.6	0.107231	0.00681252	0.0693308	2065.04	2039.81	2070.69	2067.78	2179.88	2227.48	2203.87	2299.18
ENSMUSG00000049866	Arl4c	1	88600847	88629943	29097	-	protein_coding	1678.24	1756.44	1600.03	-0.125456	0.00682367	0.0693774	1739.59	1793.21	1767.64	1725.31	1676.33	1594.89	1616.46	1512.45
ENSMUSG00000054455	Vapb	2	173579304	173626132	46829	+	protein_coding	5243.6	5427.99	5059.21	-0.0984141	0.00682597	0.0693774	5362.13	5668.24	5246.58	5435.01	5134.89	5013.43	5120.07	4968.45
ENSMUSG00000021662	Arhgef28	13	98035977	98342947	306971	-	protein_coding	1242.35	1312.2	1172.51	-0.149016	0.00684702	0.0695228	1219.13	1375.96	1342.91	1310.78	1202.02	1086.26	1171.52	1230.22
ENSMUSG00000103770	Pcdha9	18	37130933	37320710	189778	+	protein_coding	429.368	394.014	464.721	0.202979	0.00684917	0.0695228	413.266	414.575	351.499	396.716	491.203	435.784	427.403	504.496
ENSMUSG00000020828	Pld2	11	70430890	70448936	18047	+	protein_coding	1213.75	1156.1	1271.4	0.130798	0.00687458	0.0697356	1180.39	1107.92	1143.5	1192.58	1300.13	1249.84	1253.72	1281.92
ENSMUSG00000040164	Kcns1	2	164005539	164013033	7495	-	protein_coding	430.628	468.824	392.433	-0.206441	0.00689428	0.0698448	499.794	473.544	472.046	429.91	437.275	393.611	395.622	343.222
ENSMUSG00000034295	Fhod3	18	24841680	25266558	424879	+	protein_coding	951.809	903.421	1000.2	0.138717	0.00689244	0.0698448	902.728	889.906	921.559	899.493	1025.29	996.808	1021.38	957.301
ENSMUSG00000102697	Pcdhac2	18	37276556	37320710	44155	+	protein_coding	1869.14	1977.15	1761.13	-0.15298	0.00690062	0.0698637	1854.53	2202.43	1897.2	1954.43	1842.66	1690.74	1720.57	1790.55
ENSMUSG00000030110	Ret	6	118128706	118174679	45974	-	protein_coding	20189.5	21009.2	19369.8	-0.112227	0.00698394	0.0706616	20624.6	22691.7	19998.3	20722.3	19594.9	19226.9	18947.1	19710.5
ENSMUSG00000087396	4933407K13Rik	X	74750538	74808305	57768	-	lncRNA	183.137	162.945	203.33	0.236723	0.00708546	0.0716424	149.809	152.785	173.497	175.688	201.419	219.809	187.4	204.693
ENSMUSG00000104091	Gm37317	3	18663972	18664995	1024	-	processed_pseudogene	34.3235	25.6647	42.9822	0.26573	0.0071242	0.0719875	24.5377	21.4435	25.9118	30.7657	35.0859	44.7285	38.3567	53.7577
ENSMUSG00000040118	Cacna2d1	5	16139689	16579509	439821	+	protein_coding	7166.45	7410.88	6922.02	-0.0950097	0.00714428	0.0721439	7388.42	7538.29	7494.15	7222.66	7121.8	7081.17	6807.77	6677.33
ENSMUSG00000089809	Rasgef1b	5	99365285	99876924	511640	-	protein_coding	330.276	359.025	301.526	-0.207312	0.00717139	0.0723689	370.648	374.368	346.993	344.09	317.073	332.269	283.84	272.924
ENSMUSG00000038894	Irs2	8	11034681	11058458	23778	-	protein_coding	1394.03	1467.95	1320.1	-0.143002	0.00717582	0.0723689	1424.48	1568.95	1404.87	1473.52	1313.12	1243.45	1400.57	1323.27
ENSMUSG00000028532	Cachd1	4	100633872	100886417	252546	+	protein_coding	803.367	850.751	755.983	-0.152871	0.00718548	0.0724197	887.23	847.019	803.266	865.488	787.485	724.602	773.709	738.135
ENSMUSG00000010086	Rnf112	11	61339268	61344957	5690	-	protein_coding	3472.87	3180.54	3765.21	0.203331	0.00720167	0.0725361	3059.46	3045.87	3331.36	3285.46	3509.24	3864.55	3132.1	4554.93
ENSMUSG00000031026	Trim66	7	109048213	109107341	59129	-	protein_coding	130.622	115.055	146.19	0.250134	0.00722148	0.0726887	117.523	107.218	126.179	109.299	151.389	149.521	138.084	145.766
ENSMUSG00000019467	Arhgef25	10	127018394	127025952	7559	-	protein_coding	3903.85	3766.43	4041.27	0.0982474	0.00725383	0.0729675	3771.05	3662.37	3827.06	3805.23	3962.76	3959.12	4062.52	4180.7
ENSMUSG00000040659	Efhd2	4	141585453	141602231	16779	-	protein_coding	798.555	854.749	742.361	-0.175736	0.00727268	0.0729785	941.472	850.593	784.114	842.819	793.332	724.602	767.134	684.377
ENSMUSG00000031879	Ciao2b	8	105366470	105368597	2128	-	protein_coding	711.698	756.969	666.427	-0.161588	0.00727359	0.0729785	804.577	710.317	750.316	762.666	680.927	633.867	652.064	698.85
ENSMUSG00000074994	Qser1	2	104585140	104647105	61966	-	protein_coding	1898.85	1811.96	1985.75	0.122484	0.00727197	0.0729785	1721.51	1828.06	1849.88	1848.37	1955.72	2097.13	1933.18	1956.99
ENSMUSG00000021754	Map3k1	13	111882962	111945527	62566	-	protein_coding	1322.42	1258.29	1386.55	0.132712	0.00727233	0.0729785	1216.55	1301.8	1280.94	1233.87	1424.23	1308.63	1429.06	1384.26
ENSMUSG00000040591	1110051M20Rik	2	91105413	91275049	169637	-	protein_coding	1661.56	1735.44	1587.68	-0.12132	0.00729665	0.0730693	1694.39	1753.9	1760.88	1732.6	1582.77	1502.88	1610.98	1654.08
ENSMUSG00000032555	Topbp1	9	103182414	103227627	45214	+	protein_coding	1741.62	1659.19	1824.06	0.127276	0.00729405	0.0730693	1606.57	1738.71	1693.28	1598.2	1777.04	1849.21	1897.01	1772.97
ENSMUSG00000037355	Uvssa	5	33535893	33577098	41206	+	protein_coding	928.84	865.751	991.929	0.171772	0.00729535	0.0730693	742.587	872.93	914.8	932.687	1012.29	994.252	967.685	993.484
ENSMUSG00000090841	Myl6	10	128326729	128330014	3286	-	protein_coding	6771.58	7079.51	6463.65	-0.123502	0.00732256	0.0732818	7641.55	6954.85	6851.99	6869.66	6445.42	6226.21	6328.86	6854.11
ENSMUSG00000042763	Maneal	4	124749032	124755964	6933	-	protein_coding	1050.34	1102.77	997.918	-0.137121	0.00733536	0.073363	1074.49	1159.74	1098.44	1078.42	973.96	1010.87	1025.77	981.079
ENSMUSG00000023009	Nckap5l	15	99319916	99355629	35714	-	protein_coding	1689.1	1789.54	1588.66	-0.155334	0.00735615	0.0735239	1886.82	1734.24	1777.78	1759.31	1573.67	1470.93	1784.13	1525.89
ENSMUSG00000038242	Aox4	1	58249556	58307756	58201	+	protein_coding	60.7771	48.7583	72.796	0.274048	0.00737953	0.0737105	38.7437	55.3958	50.697	50.1967	57.8268	72.8436	77.8093	82.7042
ENSMUSG00000034226	Rhov	2	119099682	119101753	2072	-	protein_coding	326.459	351.527	301.392	-0.192468	0.0073864	0.073732	351.276	349.351	349.246	356.235	298.231	316.934	293.703	296.701
ENSMUSG00000020607	Lratd1	12	14196831	14202055	5225	-	protein_coding	244.866	221.714	268.018	0.214726	0.00740231	0.0738437	209.216	223.37	227.573	226.695	252.099	279.873	281.648	258.451
ENSMUSG00000030201	Lrp6	6	134423439	134543928	120490	-	protein_coding	2628.16	2518.32	2738	0.113221	0.00741157	0.073889	2382.74	2560.71	2512.32	2617.52	2752.95	2819.18	2699.22	2680.65
ENSMUSG00000009293	Ube2g2	10	77458109	77481827	23719	+	protein_coding	1369.72	1436.3	1303.14	-0.131038	0.0074189	0.0739149	1520.04	1379.53	1389.1	1456.51	1299.48	1315.02	1333.72	1264.34
ENSMUSG00000030760	Acer3	7	97855596	97970415	114820	-	protein_coding	1011.57	1070.74	952.396	-0.156165	0.00743654	0.0740435	1100.32	1078.43	1033.09	1071.13	919.382	1033.87	869.053	987.281
ENSMUSG00000031907	Zfp90	8	107141959	107153230	11272	+	protein_coding	1043.71	985.052	1102.37	0.147745	0.00744408	0.0740714	986.673	917.604	1000.42	1035.51	1084.42	1161.66	1106.86	1056.55
ENSMUSG00000054814	Usp46	5	74159114	74229092	69979	-	protein_coding	3466.11	3309.52	3622.7	0.122254	0.00745927	0.0741754	3036.21	3388.08	3395.57	3418.23	3654.14	3708.64	3483.88	3644.15
ENSMUSG00000019818	Cd164	10	41395410	41407044	11635	+	protein_coding	4226.55	4036.27	4416.84	0.122456	0.0074831	0.0743651	3969.94	3996.54	4203.35	3975.26	4354.56	4797.46	4267.46	4247.89
ENSMUSG00000039579	Grin3a	4	49661611	49845744	184134	-	protein_coding	1051.45	1125.68	977.213	-0.17643	0.00756439	0.0751252	1096.45	1221.39	1083.79	1101.09	1104.56	889.459	970.972	943.862
ENSMUSG00000033735	Spr	6	85107158	85114748	7591	-	protein_coding	1159.55	1229.82	1089.28	-0.157987	0.00757273	0.0751603	1335.37	1214.24	1133.36	1236.3	1081.17	1050.48	1180.29	1045.17
ENSMUSG00000030127	Cops7a	6	124935376	124942501	7126	-	protein_coding	2177.34	2265.74	2088.94	-0.111069	0.00759557	0.0753392	2316.87	2321.26	2167.58	2257.23	2142.84	2074.13	2070.17	2068.64
ENSMUSG00000008496	Pou2f2	7	24786769	24879151	92383	-	protein_coding	226.88	251.765	201.994	-0.232694	0.00763129	0.0756455	268.623	242.133	264.751	231.553	211.815	168.691	227.948	199.524
ENSMUSG00000033061	Resp18	1	75248843	75255059	6217	-	protein_coding	965.551	1028.03	903.076	-0.169397	0.00765821	0.0758643	980.215	1012.31	1064.64	1054.94	857.657	946.967	813.162	994.518
ENSMUSG00000032262	Elovl4	9	83660745	83688330	27586	-	protein_coding	4323.32	4515.28	4131.36	-0.122702	0.0076908	0.0761389	4299.26	4730.98	4533.44	4497.46	3993.95	4331	3910.19	4290.28
ENSMUSG00000020903	Stx8	11	67857019	68097974	240956	+	protein_coding	597.675	639.526	555.823	-0.17573	0.0077171	0.076351	703.844	602.206	628.643	623.411	564.624	594.251	540.281	524.138
ENSMUSG00000029581	Fscn1	5	142946098	142958940	12843	+	protein_coding	8129.43	8588.23	7670.63	-0.149585	0.0077264	0.0763947	8881.34	8931.23	8004.5	8535.87	7638.99	7191.07	8612.72	7239.72
ENSMUSG00000040272	Accs	2	93663812	93680288	16477	-	protein_coding	556.908	506.524	607.292	0.211005	0.00773482	0.0764296	444.261	441.379	554.288	586.168	608.806	614.698	624.666	580.997
ENSMUSG00000044986	Tst	15	78283756	78290107	6352	-	protein_coding	303.353	331.285	275.422	-0.208942	0.00774323	0.0764395	351.276	323.44	323.334	327.088	306.027	258.148	254.25	283.262
ENSMUSG00000000538	Tom1l2	11	60117540	60243731	126192	-	protein_coding	6561.16	6323.11	6799.22	0.100761	0.00774559	0.0764395	5967.82	6522.4	6432.89	6369.31	6893.74	6604.49	6800.09	6898.56
ENSMUSG00000037674	Rfx7	9	72439522	72530219	90698	+	protein_coding	1655.98	1568.93	1743.03	0.138772	0.00775933	0.0765089	1443.85	1586.82	1582.87	1662.16	1754.95	1799.37	1642.76	1775.04
ENSMUSG00000111524	Gm34113	10	83928130	83932113	3984	+	lncRNA	60.2981	49.1235	71.4727	0.272289	0.00776241	0.0765089	55.5326	47.3544	50.697	42.9101	57.8268	72.8436	75.6175	79.6028
ENSMUSG00000115338	Pnp	14	51168539	51202694	34156	+	protein_coding	281.115	305.023	257.207	-0.202994	0.0077892	0.0766395	302.201	285.914	321.081	310.896	261.195	255.592	260.826	251.214
ENSMUSG00000067279	Ppp1r3c	19	36709131	36714053	4923	-	protein_coding	733.255	780.2	686.311	-0.166544	0.00779036	0.0766395	740.004	806.812	731.164	842.819	722.511	664.538	689.325	668.87
ENSMUSG00000022571	Pycrl	15	75788326	75793409	5084	-	protein_coding	645.504	687.474	603.533	-0.164714	0.0077879	0.0766395	741.296	675.471	689.48	643.651	597.111	590.417	592.885	633.721
ENSMUSG00000001313	Rnd2	11	101355825	101362679	6855	+	protein_coding	899.412	965.935	832.889	-0.182748	0.0078029	0.0767146	1120.98	935.474	869.736	937.545	868.052	829.395	851.519	782.588
ENSMUSG00000038564	Ift172	5	31410621	31448460	37840	-	protein_coding	2253.86	2163.24	2344.49	0.111082	0.00782679	0.0769012	2142.53	2140.78	2158.57	2211.08	2331.92	2242.82	2356.2	2447.01
ENSMUSG00000038056	Kmt2c	5	25476796	25703781	226986	-	protein_coding	3083.61	2918.45	3248.76	0.14349	0.00784378	0.0770197	2785.67	2914.53	3071.11	2902.5	3298.73	3127.16	2998.4	3570.75
ENSMUSG00000020635	Fkbp1b	12	4883174	4891591	8418	-	protein_coding	7632.53	7324.16	7940.9	0.111361	0.00785251	0.0770571	7056.52	7581.18	7556.11	7102.83	7821.57	7693.31	8417.65	7831.05
ENSMUSG00000050552	Lamtor4	5	138253744	138257660	3917	+	protein_coding	1406.2	1482.96	1329.44	-0.143403	0.00786617	0.0771077	1603.99	1458.16	1371.07	1498.61	1371.6	1303.52	1281.11	1361.52
ENSMUSG00000026826	Nr4a2	2	56996842	57014015	17174	-	protein_coding	264.525	239.722	289.329	0.213832	0.00786753	0.0771077	226.005	228.731	252.359	251.793	274.84	300.32	312.333	269.822
ENSMUSG00000051177	Plcb1	2	134627987	135317178	689192	+	protein_coding	1891.82	1989.71	1793.93	-0.140209	0.00787814	0.0771633	1845.49	2065.73	1995.21	2052.4	1856.31	1901.6	1716.19	1701.64
ENSMUSG00000033965	Slc16a2	X	102741020	102865589	124570	-	protein_coding	2725.46	2842.7	2608.22	-0.119601	0.00788714	0.0772032	2793.42	2971.71	2707.22	2898.45	2600.91	2702.88	2652.09	2476.99
ENSMUSG00000063704	Mapk15	15	75865618	75871003	5386	+	protein_coding	42.6321	55.6251	29.6392	-0.241103	0.00792655	0.0775404	64.5728	35.7392	37.1778	85.0105	29.888	17.8914	44.9321	25.8451
ENSMUSG00000000753	Serpinf1	11	75300595	75313527	12933	-	protein_coding	3983.38	4129.46	3837.31	-0.1026	0.00797477	0.0779634	4078.42	4053.72	4257.42	4128.27	3700.92	3836.43	3802.79	4009.09
ENSMUSG00000055850	Rnf181	6	72336697	72343939	7243	-	protein_coding	2109.06	2196.09	2022.02	-0.114686	0.00800105	0.0781266	2172.23	2112.19	2247.57	2252.37	2003.8	2111.19	1973.73	1999.37
ENSMUSG00000086266	Igf2os	7	142213430	142224093	10664	+	lncRNA	193.545	167.032	220.058	0.259437	0.00800145	0.0781266	211.799	151.892	129.559	174.879	228.059	230.033	243.291	178.848
ENSMUSG00000032368	Zic1	9	91240111	91247863	7753	-	protein_coding	1247.73	1132.79	1362.67	0.213965	0.00803008	0.0783571	1113.24	1113.28	933.952	1370.69	1479.46	1441.54	1276.73	1252.97
ENSMUSG00000026200	Glb1l	1	75174880	75187457	12578	-	protein_coding	487.335	453.855	520.815	0.176213	0.00806424	0.0786414	444.261	419.042	477.679	474.44	530.837	504.794	535.898	511.732
ENSMUSG00000050395	Tnfsf15	4	63642840	63663350	20511	-	protein_coding	94.0337	108.798	79.2693	-0.266962	0.00810248	0.0789651	92.9848	128.661	111.533	102.013	82.517	77.9555	63.5625	93.0422
ENSMUSG00000020591	Ntsr2	12	16703383	16710228	6846	+	protein_coding	162.725	142.02	183.431	0.252945	0.00813365	0.0792195	164.015	142.957	145.331	115.776	164.384	184.026	213.702	171.611
ENSMUSG00000027533	Fabp5	3	10077608	10081667	4060	+	protein_coding	3843.13	4045.63	3640.64	-0.14036	0.00820967	0.0799102	4443.9	3856.26	3818.05	4064.31	3636.59	3640.9	3426.9	3858.15
ENSMUSG00000025647	Shisa5	9	108867633	108886845	19213	+	protein_coding	2081.68	2174.48	1988.88	-0.122217	0.00825025	0.0802552	2279.42	2238.17	2032.39	2147.93	1955.72	2007.67	2036.19	1955.95
ENSMUSG00000030844	Rgs10	7	127975345	128020482	45138	-	protein_coding	2141.9	2039.32	2244.48	0.129009	0.00829491	0.0806395	2112.82	1996.93	2006.48	2041.06	2137.64	2337.39	2128.25	2374.64
ENSMUSG00000040594	Ranbp17	11	33161795	33463746	301952	-	protein_coding	519.099	482.258	555.939	0.177154	0.00830259	0.080664	450.718	472.651	512.603	493.061	539.284	567.414	520.555	596.504
ENSMUSG00000030282	Cmas	6	142702412	142721440	19029	+	protein_coding	2765.81	2866.31	2665.3	-0.102655	0.0083275	0.0808361	2777.92	2977.97	2831.15	2878.21	2623	2650.49	2710.17	2677.55
ENSMUSG00000050875	Minar2	18	59195320	59210034	14715	+	protein_coding	2472.35	2375.96	2568.74	0.107784	0.00833064	0.0808361	2263.92	2388.27	2430.08	2421.59	2618.45	2503.52	2544.69	2608.28
ENSMUSG00000022092	Ppp3cc	14	70455314	70526920	71607	-	protein_coding	939.875	989.03	890.72	-0.143052	0.00833881	0.0808653	959.552	1005.16	1000.42	990.98	876.499	959.747	878.916	847.718
ENSMUSG00000044072	Eml6	11	29693048	29976033	282986	-	protein_coding	1042.17	983.727	1100.62	0.14743	0.00843157	0.0817141	935.014	1041.8	965.497	992.599	1111.06	1088.82	1032.34	1170.26
ENSMUSG00000118668	Rps6ka4	19	6806578	6818004	11427	-	protein_coding	704.255	752.225	656.285	-0.171807	0.00847181	0.0820533	782.622	742.482	730.037	753.76	656.237	581.471	730.969	656.465
ENSMUSG00000037286	Stag1	9	100479851	100841428	361578	+	protein_coding	1801.51	1727.19	1875.84	0.113137	0.00847771	0.0820596	1722.8	1729.78	1714.69	1741.5	1905.04	1948.89	1844.41	1805.02
ENSMUSG00000052456	Get3	8	85744560	85751910	7351	-	protein_coding	2325.87	2438.99	2212.74	-0.13055	0.00854456	0.0826556	2589.37	2270.33	2418.81	2477.45	2164.28	2111.19	2278.39	2297.11
ENSMUSG00000061039	Olfr920	9	38663595	38671413	7819	+	protein_coding	38.4268	48.2477	28.6059	-0.253291	0.00856671	0.0827152	54.2412	31.2718	59.7098	47.7678	19.4922	38.3388	31.7813	24.8113
ENSMUSG00000027971	Ndst4	3	125197725	125522548	324824	+	protein_coding	1095.03	1170.21	1019.85	-0.176169	0.00857188	0.0827152	1058.99	1142.76	1220.11	1258.97	1011.64	1067.1	898.643	1102.03
ENSMUSG00000024847	Aip	19	4164446	4175858	11413	-	protein_coding	2024.13	2117.72	1930.54	-0.122851	0.00856078	0.0827152	2198.06	2081.81	2081.96	2109.07	2015.49	1796.81	1934.27	1975.6
ENSMUSG00000032558	Nphp3	9	103879743	103921017	41275	+	protein_coding	686.23	635.925	736.536	0.180605	0.00856771	0.0827152	538.537	631.69	686.1	687.371	730.957	725.88	740.832	748.473
ENSMUSG00000030207	Fam234b	6	135174975	135221953	46979	+	protein_coding	1545.43	1613.16	1477.69	-0.120098	0.00858445	0.0827854	1592.37	1595.76	1597.52	1667.02	1511.94	1484.99	1505.77	1408.04
ENSMUSG00000064369	mt-Te	MT	14071	14139	69	-	Mt_tRNA	53.6372	63.3151	43.9594	-0.268783	0.00859457	0.0828319	50.3668	71.4784	64.2162	67.1988	40.9336	43.4506	44.9321	46.5211
ENSMUSG00000047557	Lxn	3	67365331	67371259	5929	-	protein_coding	3745.96	3618.49	3873.42	0.0944749	0.00860523	0.0828836	3552.8	3551.58	3733.55	3636.02	3826.32	3956.56	3807.18	3903.64
ENSMUSG00000038291	Snx25	8	46486298	46605196	118899	-	protein_coding	1268.64	1330.91	1206.37	-0.134564	0.00862004	0.0829752	1263.04	1392.04	1323.76	1344.79	1190.97	1182.11	1281.11	1171.3
ENSMUSG00000015647	Lama5	2	179818166	179867652	49487	-	protein_coding	686.213	619.425	753	0.22009	0.00864754	0.0831887	503.668	605.779	638.783	729.471	825.819	699.043	812.066	675.073
ENSMUSG00000020303	Stc2	11	31307307	31320074	12768	-	protein_coding	75.2879	62.8994	87.6765	0.265649	0.00865799	0.0832381	58.1155	58.9697	60.8364	73.6758	79.918	84.3453	97.5356	88.907
ENSMUSG00000035697	Arhgap45	10	79852487	79867306	14820	+	protein_coding	250.478	225.473	275.483	0.225375	0.00868206	0.0834182	202.759	248.387	220.814	229.933	316.423	264.537	254.25	266.721
ENSMUSG00000074247	Dda1	8	71921843	71928742	6900	+	protein_coding	2710.77	2832.62	2588.92	-0.122469	0.00869834	0.0835233	2762.42	2941.34	2790.59	2836.11	2595.06	2392.34	2732.09	2636.2
ENSMUSG00000078612	Fyb2	4	104770653	104874060	103408	+	protein_coding	65.3067	77.1625	53.4508	-0.268186	0.00871361	0.0836068	67.1557	79.5197	98.0143	63.9603	55.2279	51.1183	53.6994	53.7577
ENSMUSG00000032356	Rasgrf1	9	89791961	89909030	117070	+	protein_coding	1001.12	926.647	1075.58	0.18554	0.00871773	0.0836068	888.522	895.267	1018.45	904.35	1090.91	1156.55	906.314	1148.55
ENSMUSG00000047786	Lix1	17	17622934	17679649	56716	+	protein_coding	4138.62	3918.66	4358.57	0.14087	0.00875378	0.0839011	3614.79	3823.2	4107.59	4129.08	4178.48	4557.2	4089.92	4608.69
ENSMUSG00000039191	Rbpj	5	53623494	53814704	191211	+	protein_coding	797.372	748.905	845.839	0.157666	0.0087609	0.083918	749.045	764.819	745.81	735.948	844.662	879.235	897.547	761.912
ENSMUSG00000030403	Vasp	7	18990854	19005742	14889	-	protein_coding	2695	2802.54	2587.47	-0.111212	0.00884261	0.0846422	2741.76	2935.08	2680.18	2853.12	2578.17	2534.19	2668.53	2569
ENSMUSG00000039050	Osbpl2	2	179761099	179804473	43375	+	protein_coding	1637.01	1568.29	1705.72	0.115585	0.00885275	0.0846422	1638.86	1538.57	1555.84	1539.91	1670.48	1745.69	1720.57	1686.13
ENSMUSG00000070780	Rbm47	5	66173892	66330461	156570	-	protein_coding	53.7782	43.1069	64.4495	0.266002	0.00885051	0.0846422	47.7839	43.7805	42.8108	38.0523	83.8164	63.8979	63.5625	46.5211
ENSMUSG00000079157	Fam155a	8	9255902	9821161	565260	-	protein_coding	228.334	250.057	206.611	-0.218247	0.00886143	0.0846734	262.166	234.092	228.7	275.272	208.566	207.029	208.222	202.625
ENSMUSG00000030401	Rtn2	7	19016549	19030085	13537	+	protein_coding	2323.75	2457.53	2189.97	-0.150893	0.00888552	0.0848519	2533.84	2566.07	2352.34	2377.87	2231.21	2016.62	2436.2	2075.88
ENSMUSG00000049382	Krt8	15	101905133	101912917	7785	-	protein_coding	78.6865	137.269	20.1044	-0.122159	0.00891958	0.0851251	7.74874	210.861	216.307	114.157	16.8932	11.5016	24.1099	27.9127
ENSMUSG00000031320	Rps4x	X	101228547	101233000	4454	-	protein_coding	1877.52	2024.27	1730.78	-0.190955	0.00893658	0.0851782	2420.19	1870.95	1849.88	1956.05	1749.75	1859.43	1543.04	1770.9
ENSMUSG00000074671	Tspyl3	2	153064290	153067361	3072	-	protein_coding	532.597	565.675	499.518	-0.162037	0.00894593	0.0851782	539.829	573.614	571.187	578.072	512.645	506.072	498.637	480.718
ENSMUSG00000027581	Stmn3	2	180948252	180956293	8042	-	protein_coding	26300.4	27165.8	25435	-0.091937	0.00894692	0.0851782	27762.4	27345	26729.7	26826.1	25239.8	24159.8	26107.8	26232.7
ENSMUSG00000005893	Nr2c2	6	92068371	92151275	82905	+	protein_coding	1497.06	1407.34	1586.79	0.157055	0.00893886	0.0851782	1281.12	1424.21	1437.54	1486.47	1710.12	1514.38	1469.61	1653.05
ENSMUSG00000028234	Rps20	4	3831334	3835665	4332	-	protein_coding	3043.15	3298.46	2787.85	-0.200277	0.00896804	0.0853273	4088.75	2955.63	2965.21	3184.25	3013.49	2713.11	2579.76	2845.02
ENSMUSG00000026478	Lamc1	1	153094668	153208532	113865	-	protein_coding	18171.9	17321.1	19022.8	0.126922	0.00897516	0.0853431	17166	17606.9	16866.3	17645	19263.5	20223.7	19557.5	17046.4
ENSMUSG00000062210	Tnfaip8	18	50112494	50240240	127747	+	protein_coding	863.448	914.83	812.066	-0.157875	0.00905688	0.0860156	909.185	960.491	867.483	922.162	775.14	805.114	774.805	893.205
ENSMUSG00000063146	Clip2	5	134518237	134581288	63052	-	protein_coding	4757.02	4972.7	4541.35	-0.123607	0.00905533	0.0860156	4985.02	5185.76	4620.19	5099.82	4585.86	4315.67	4815.41	4448.45
ENSMUSG00000021448	Shc3	13	51585077	51723523	138447	-	protein_coding	99.1489	113.503	84.7949	-0.25792	0.00906815	0.0860704	126.563	118.833	96.8877	111.728	94.862	85.6232	82.1929	76.5014
ENSMUSG00000048807	Slc35e4	11	3857021	3864664	7644	-	protein_coding	869.37	923.894	814.845	-0.159176	0.00913496	0.086547	950.512	950.663	910.293	884.11	862.854	759.107	873.437	763.98
ENSMUSG00000021133	Susd6	12	80837284	80927609	90326	+	protein_coding	1778.55	1687.38	1869.72	0.1359	0.00912993	0.086547	1591.07	1769.98	1612.17	1776.32	1933.63	1924.61	1774.27	1846.37
ENSMUSG00000028780	Sema3c	5	17779279	17935266	155988	+	protein_coding	2931.55	2762.31	3100.8	0.151675	0.00913127	0.086547	2842.5	2619.68	2894.24	2692.81	2977.76	3460.71	2821.96	3142.76
ENSMUSG00000036309	Skp1	11	52122822	52137685	14864	+	protein_coding	9309.76	9685.94	8933.57	-0.111413	0.00915221	0.0866579	10190.9	9625.46	9257.28	9670.15	8787.73	9355.93	8454.91	9135.71
ENSMUSG00000019891	Dcbld1	10	52109715	52197474	87760	+	protein_coding	862.924	808.849	916.998	0.163938	0.00918172	0.0868847	849.778	761.245	858.47	765.905	903.788	935.466	984.123	844.617
ENSMUSG00000063524	Eno1	4	150321178	150333336	12159	+	protein_coding	5945.73	6142.07	5749.39	-0.0917346	0.00920138	0.0869334	6229.98	6121.23	6134.34	6082.71	5728.11	5486.28	5854.33	5928.86
ENSMUSG00000072235	Tuba1a	15	98847718	98851584	3867	-	protein_coding	29162.3	29956	28368.6	-0.0767412	0.00921042	0.0869334	30282.1	29348.1	30930.8	29263.1	28150	28377.1	28432.2	28515.4
ENSMUSG00000062127	Cttnbp2nl	3	104909231	104960462	51232	-	protein_coding	1898.72	1821.19	1976.24	0.112895	0.0092077	0.0869334	1800.29	1868.27	1785.66	1830.56	2052.53	1973.17	1978.11	1901.16
ENSMUSG00000036890	Gtdc1	2	44454424	44817669	363246	-	protein_coding	826.8	782.751	870.85	0.144543	0.00921152	0.0869334	803.286	747.843	826.925	752.951	864.154	860.066	887.684	871.495
ENSMUSG00000053552	Ebf4	2	130137089	130212401	75313	+	protein_coding	867.48	809.921	925.038	0.171094	0.00921465	0.0869334	863.984	753.204	768.342	854.154	918.082	828.117	986.315	967.639
ENSMUSG00000032228	Tcf12	9	71749970	72019153	269184	-	protein_coding	2110.57	1990.92	2230.22	0.149801	0.00922587	0.0869344	1955.26	1834.31	2096.6	2077.5	2331.27	2384.67	2142.5	2062.44
ENSMUSG00000018500	Adora2b	11	62139810	62157279	17470	+	protein_coding	124.531	106.043	143.019	0.260513	0.00922116	0.0869344	126.563	96.4958	78.862	122.253	150.09	159.745	121.646	140.597
ENSMUSG00000025006	Sorbs1	19	40283197	40502223	219027	-	protein_coding	2453.54	2333.54	2573.54	0.131339	0.00923942	0.0870096	2200.64	2389.17	2316.29	2428.06	2641.84	2582.75	2368.25	2701.33
ENSMUSG00000001247	Lsr	7	30657195	30672889	15695	-	protein_coding	151.793	131.802	171.783	0.250069	0.00929918	0.0875197	104.608	149.211	122.799	150.59	179.328	150.799	188.496	168.51
ENSMUSG00000027634	Ndrg3	2	156769265	156833976	64712	-	protein_coding	2551.85	2650.21	2453.49	-0.106333	0.00931022	0.0875709	2637.15	2723.33	2605.83	2634.52	2526.19	2517.58	2357.29	2412.89
ENSMUSG00000036372	Tmem258	19	10181378	10185188	3811	+	protein_coding	1070.03	1126.52	1013.54	-0.137398	0.00933858	0.0877849	1195.89	1111.49	1124.35	1074.37	1044.78	1022.37	967.685	1019.33
ENSMUSG00000024870	Rab1b	19	5149233	5157100	7868	-	protein_coding	4292.11	4504.86	4079.35	-0.133152	0.00936451	0.0879596	4513.64	4589.81	4283.34	4632.67	4298.03	3947.61	4338.69	3733.06
ENSMUSG00000053465	Hs6st3	14	119375753	120107227	731475	+	protein_coding	251.79	223.522	280.057	0.236392	0.00936841	0.0879596	180.804	260.003	229.827	223.456	306.027	253.036	252.058	309.107
ENSMUSG00000058056	Palld	8	61964467	62355724	391258	-	protein_coding	754.774	811.567	697.98	-0.183417	0.00945218	0.0886929	826.532	813.067	867.483	739.187	713.414	609.586	782.477	686.445
ENSMUSG00000029191	Rfc1	5	65419193	65493013	73821	-	protein_coding	2030.46	1951.8	2109.11	0.106493	0.00949289	0.0890215	1970.76	1942.43	1981.69	1912.33	2060.32	2180.2	2074.55	2121.36
ENSMUSG00000115729	Gm5468	15	25415108	25464448	49341	+	lncRNA	59.382	48.1452	70.6187	0.265022	0.00950456	0.0890775	37.4522	55.3958	55.2034	44.5293	84.4662	76.6775	61.3707	59.9605
ENSMUSG00000035765	Dym	18	75151852	75420035	268184	+	protein_coding	1301.31	1366.71	1235.92	-0.137096	0.00951914	0.0891607	1296.62	1451.01	1302.35	1416.84	1246.2	1225.56	1278.92	1193.01
ENSMUSG00000055839	Elob	17	24043712	24048110	4399	-	protein_coding	2304.6	2441.94	2167.25	-0.154198	0.00952912	0.0891631	2783.09	2425.8	2223.91	2334.96	2224.06	2102.24	2129.34	2213.37
ENSMUSG00000028552	Eps15	4	109137465	109245014	107550	+	protein_coding	8499.15	8891.61	8106.68	-0.125847	0.0095308	0.0891631	8355.72	9032.19	9205.45	8973.07	8035.98	8685.01	7465.31	8240.44
ENSMUSG00000053164	Gpr21	2	37406344	37410615	4272	+	protein_coding	260.605	288.832	232.378	-0.235673	0.00954343	0.089228	233.754	303.783	310.942	306.848	231.307	279.873	212.606	205.727
ENSMUSG00000074505	Fat3	9	15821485	16412581	591097	-	protein_coding	1874.62	1770.86	1978.38	0.145586	0.00955159	0.0892508	1651.77	1837.89	1746.23	1847.56	2019.39	1998.73	1788.52	2106.89
ENSMUSG00000031604	Msmo1	8	65171173	65186826	15654	-	protein_coding	3739.91	3924.74	3555.08	-0.133919	0.00955798	0.0892573	3564.42	4261.01	3910.43	3963.11	3570.97	3564.23	3401.69	3683.44
ENSMUSG00000036972	Zic4	9	91244466	91271401	26936	+	protein_coding	449.921	396.886	502.957	0.240169	0.00956912	0.089308	366.774	375.262	328.967	516.54	542.533	515.017	530.418	423.859
ENSMUSG00000043090	Zfp866	8	70213976	70243828	29853	-	protein_coding	1194.92	1132.2	1257.64	0.143067	0.00959115	0.0894602	1181.68	1083.79	1152.51	1110.8	1317.02	1283.07	1149.61	1280.88
ENSMUSG00000021273	Fdft1	14	63382599	63417027	34429	-	protein_coding	4364.27	4554.48	4174.05	-0.119	0.00963335	0.0897917	4384.49	4747.95	4477.11	4608.38	4223.31	3845.38	4276.22	4351.27
ENSMUSG00000087675	Gm11762	11	119439456	119459872	20417	+	lncRNA	32.0131	23.657	40.3692	0.250743	0.00963817	0.0897917	12.9146	28.5914	24.7852	28.3368	38.9844	31.949	47.1239	43.4197
ENSMUSG00000048271	Rbm33	5	28522119	28624237	102119	+	protein_coding	3077.41	2937.01	3217.82	0.123384	0.00964892	0.0898383	2759.84	2924.36	3040.7	3023.14	3229.21	3270.3	2999.49	3372.26
ENSMUSG00000030591	Psmd8	7	28873613	28880126	6514	-	protein_coding	4062.47	4222.67	3902.27	-0.107519	0.00966378	0.0899231	4456.82	3988.49	4219.12	4226.24	3940.67	3835.15	3833.48	3999.78
ENSMUSG00000033383	Rtp1	16	23247883	23252710	4828	+	protein_coding	31.8189	24.2951	39.3428	0.255107	0.00967865	0.090008	23.2462	28.5914	25.9118	19.431	39.6341	38.3388	32.8772	46.5211
ENSMUSG00000048078	Tenm4	7	95820453	96560300	739848	+	protein_coding	2531.9	2430.91	2632.89	0.110995	0.00969693	0.0901245	2456.35	2486.55	2327.56	2453.16	2750.35	2558.47	2663.05	2559.69
ENSMUSG00000021420	Fars2	13	36301395	36910254	608860	+	protein_coding	532.629	568.7	496.557	-0.17031	0.00970555	0.0901509	600.527	520.899	559.921	593.455	508.097	498.404	505.212	474.515
ENSMUSG00000026457	Adipor1	1	134343116	134361089	17974	+	protein_coding	3916.88	4070.6	3763.16	-0.108477	0.00973926	0.0903567	4199.82	4202.04	4033.23	3847.33	3686.62	3911.83	3766.63	3687.57
ENSMUSG00000041258	Zfp236	18	82611718	82711008	99291	-	protein_coding	1831.96	1751.98	1911.93	0.118876	0.00973779	0.0903567	1707.31	1744.07	1772.14	1784.41	1898.54	1874.77	1837.83	2036.59
ENSMUSG00000037608	Bclaf1	10	20188215	20220359	32145	+	protein_coding	5192.26	4969.31	5415.21	0.116611	0.00976126	0.0905072	4735.77	4898.06	5061.82	5181.6	5316.17	5677.97	5088.29	5578.4
ENSMUSG00000024158	Hagh	17	25059117	25083424	24308	+	protein_coding	1320.28	1383.13	1257.43	-0.129583	0.00977351	0.0905235	1420.6	1430.46	1277.57	1403.89	1260.5	1279.24	1232.89	1257.1
ENSMUSG00000022240	Ctnnd2	15	30172739	31029487	856749	+	protein_coding	2948.95	3075.43	2822.46	-0.115624	0.0097746	0.0905235	3209.27	3069.1	3066.61	2956.75	2897.19	2715.66	2962.23	2714.77
ENSMUSG00000043388	Tmem130	5	144672725	144698628	25904	-	protein_coding	4466.68	4651.56	4281.79	-0.114339	0.00981886	0.0908797	4474.9	4832.83	4486.12	4812.41	4414.33	4451.13	4115.13	4146.58
ENSMUSG00000019846	Lama4	10	38841511	38986184	144674	+	protein_coding	11082.9	10682.4	11483.3	0.100359	0.00983251	0.0909522	10861.1	10686.9	10625	10556.7	11625.1	12144.4	11328.4	10835.3
ENSMUSG00000006057	Atp5g1	11	95959678	95966496	6819	-	protein_coding	534.4	572.861	495.939	-0.178082	0.00986269	0.0911775	566.949	564.679	539.642	620.172	536.035	470.289	464.664	512.766
ENSMUSG00000003348	Mob3a	10	80521087	80537811	16725	-	protein_coding	1439.8	1516.85	1362.76	-0.139101	0.00987413	0.0912293	1576.87	1506.41	1538.94	1445.18	1400.84	1233.23	1420.29	1396.67
ENSMUSG00000022401	Xpnpep3	15	81284339	81341683	57345	+	protein_coding	794.946	753.515	836.378	0.139005	0.00991001	0.0915067	732.256	763.925	770.595	747.283	831.017	814.06	836.176	864.259
ENSMUSG00000021464	Ror2	13	53263348	53440160	176813	-	protein_coding	614.468	573.081	655.855	0.17245	0.00992175	0.091561	591.487	583.442	538.515	578.881	651.039	580.193	687.133	705.053
ENSMUSG00000035863	Palm	10	79629406	79656730	27325	+	protein_coding	6149.05	6455.57	5842.52	-0.133607	0.00996092	0.0918684	6458.57	6555.46	6267.28	6540.95	6001.65	5261.36	6389.13	5717.96
ENSMUSG00000025532	Crcp	5	130058131	130089630	31500	+	protein_coding	1215.98	1268.57	1163.4	-0.119883	0.00998891	0.0920274	1232.05	1306.27	1264.05	1271.92	1152.64	1159.11	1172.62	1169.23
ENSMUSG00000033014	Trim33	3	103186609	103266091	79483	+	protein_coding	2260.16	2152.28	2368.04	0.127867	0.00998993	0.0920274	2039.21	2177.41	2208.14	2184.37	2408.59	2546.97	2242.22	2274.37
ENSMUSG00000027134	Lpcat4	2	112069813	112077456	7644	+	protein_coding	1404.44	1475.65	1333.23	-0.13554	0.0100144	0.0921984	1563.95	1425.1	1478.1	1435.46	1259.85	1292.02	1388.51	1392.53
ENSMUSG00000068220	Lgals1	15	78810925	78814665	3741	+	protein_coding	10263.8	10968.1	9559.49	-0.173456	0.0100546	0.0925145	13073.4	10166	10631.7	10001.3	9163.93	9707.37	9128.89	10237.7
ENSMUSG00000041736	Tspo	15	83447793	83458404	10612	+	protein_coding	258.902	289.227	228.577	-0.237094	0.0101051	0.0929237	370.648	271.618	257.992	256.651	241.053	245.368	216.989	210.896
ENSMUSG00000051335	Gfod1	13	43348721	43457648	108928	-	protein_coding	2218.07	2099.82	2336.32	0.140662	0.0101691	0.0934582	1917.81	2326.62	2068.44	2086.4	2341.66	2274.77	2302.5	2426.33
ENSMUSG00000027570	Col9a3	2	180239583	180263982	24400	+	protein_coding	1225.86	1165.94	1285.77	0.133363	0.0101954	0.0936443	1198.47	1102.55	1154.77	1207.96	1318.97	1237.06	1340.29	1246.77
ENSMUSG00000020440	Arf5	6	28423559	28426601	3043	+	protein_coding	2938.69	3098.74	2778.63	-0.142814	0.0102128	0.0937488	3401.7	3094.12	2961.83	2937.32	2867.3	2582.75	2960.04	2704.43
ENSMUSG00000030654	Arl6ip1	7	117718114	117728885	10772	-	protein_coding	7482.21	7782.5	7181.93	-0.111035	0.0102266	0.0938205	7648	7987.71	7802.84	7691.43	6993.8	7600.02	6709.13	7424.77
ENSMUSG00000025352	Gdf11	10	128718164	128727587	9424	-	protein_coding	1660.51	1731.41	1589.62	-0.11719	0.0102431	0.0939168	1649.19	1771.77	1757.5	1747.17	1637.99	1608.95	1583.58	1527.96
ENSMUSG00000045679	Pqlc3	12	17038649	17050409	11761	-	protein_coding	998.2	1057.69	938.706	-0.15852	0.0102863	0.094258	985.381	1140.08	1013.94	1091.37	898.59	940.577	894.259	1021.4
ENSMUSG00000050071	Bex1	X	135114721	135116262	1542	-	protein_coding	1262.72	1325.1	1200.33	-0.13133	0.0103104	0.0944238	1354.74	1308.95	1363.19	1273.54	1186.42	1183.39	1149.61	1281.92
ENSMUSG00000033174	Mgll	6	88701394	88805342	103949	+	protein_coding	2550.58	2419.06	2682.09	0.137096	0.0103165	0.0944244	2287.17	2602.71	2249.82	2536.55	2822.47	2665.82	2603.87	2636.2
ENSMUSG00000076431	Sox4	13	29132902	29137696	4795	-	protein_coding	3168.37	3326.08	3010.65	-0.132832	0.0103283	0.0944763	3556.67	3346.08	3231.09	3170.49	3079.77	3021.09	3182.51	2759.22
ENSMUSG00000026604	Ptpn14	1	189460465	189608892	148428	+	protein_coding	1303.32	1192.41	1414.23	0.200969	0.0103349	0.0944821	1062.87	1308.95	1083.79	1314.02	1587.96	1527.16	1307.42	1234.36
ENSMUSG00000027273	Snap25	2	136555373	136624348	68976	+	protein_coding	9005.39	9477.23	8533.54	-0.140241	0.0103428	0.0944987	8540.4	9465.53	9844.24	10058.8	8301.08	9150.18	7961.75	8721.16
ENSMUSG00000029640	Usp12	5	146671619	146731816	60198	-	protein_coding	3859.97	3701.54	4018.39	0.111801	0.0103917	0.0948901	3470.14	3946.5	3700.88	3688.65	3997.2	3964.23	3974.85	4137.28
ENSMUSG00000051065	Mb21d2	16	28644928	28748425	103498	-	protein_coding	765.154	804.791	725.516	-0.141614	0.0104029	0.0949369	783.914	801.452	799.886	833.913	699.77	722.047	745.216	735.034
ENSMUSG00000090071	Cdk5r2	1	74894093	74896891	2799	+	protein_coding	3520.28	3725.01	3315.54	-0.152221	0.0104195	0.0949775	3790.42	3881.28	3499.22	3729.13	3269.49	2952.08	3728.27	3312.3
ENSMUSG00000031791	Tmem38a	8	73325899	73341126	15228	+	protein_coding	2089.48	2203.07	1975.88	-0.145541	0.0104255	0.0949775	2012.09	2339.13	2221.66	2239.42	1881	1850.48	2109.62	2062.44
ENSMUSG00000025375	Aatk	11	119898139	119937993	39855	-	protein_coding	12099.3	11677.1	12521.4	0.0970244	0.0104147	0.0949775	12051.9	11064.9	11827.1	11764.7	12057.9	12843.5	12747.6	12436.6
ENSMUSG00000037685	Atp8a1	5	67775483	68004777	229295	-	protein_coding	11789.5	12243.5	11335.5	-0.106457	0.0104425	0.0950764	11767.7	12634.7	12350.9	12220.5	11404.2	11299.7	10651.1	11986.9
ENSMUSG00000022376	Adcy8	15	64568933	64794145	225213	-	protein_coding	371.643	343.612	399.674	0.183588	0.0104571	0.0951543	357.733	343.096	316.575	357.044	382.047	393.611	421.924	401.115
ENSMUSG00000027346	Gpcpd1	2	132371002	132429649	58648	-	protein_coding	3228.58	3055.52	3401.64	0.141667	0.0105042	0.0954714	2912.23	2903.81	3324.6	3081.43	3170.73	3486.27	3289.91	3659.66
ENSMUSG00000117743	Gm50232	19	7341880	7347605	5726	+	lncRNA	48.2067	39.0582	57.3553	0.261513	0.0105017	0.0954714	36.1608	46.461	37.1778	36.4331	57.8268	60.0641	52.6035	58.9267
ENSMUSG00000047409	Ctdspl	9	118755521	118873066	117546	+	protein_coding	995.959	946.183	1045.73	0.133166	0.0105187	0.0955481	910.477	936.367	959.864	978.026	1044.13	1007.03	1095.91	1035.87
ENSMUSG00000071753	Cdr1os	X	60159984	60247391	87408	+	lncRNA	1457.86	1596.89	1318.83	-0.216558	0.0105819	0.0960663	1394.77	1498.37	1764.26	1730.17	1248.8	1487.54	1038.92	1500.05
ENSMUSG00000040258	Nxph4	10	127361342	127370428	9087	-	protein_coding	82.6705	97.4405	67.9006	-0.26135	0.0106139	0.0961894	122.688	81.3067	73.229	112.538	55.8776	71.5657	81.097	63.062
ENSMUSG00000022722	Arl6	16	59433312	59459754	26443	-	protein_coding	843.592	889.374	797.809	-0.144778	0.0106133	0.0961894	842.029	888.119	897.901	929.449	798.53	768.053	775.901	848.752
ENSMUSG00000086847	Tbx3os2	5	119823160	119829283	6124	-	lncRNA	94.2544	80.9955	107.513	0.253484	0.0106042	0.0961894	73.613	82.2002	91.2547	76.9143	106.557	103.515	123.837	96.1436
ENSMUSG00000029003	Mad2l2	4	148214841	148230156	15316	+	protein_coding	615.212	553.233	677.191	0.223896	0.0106766	0.0966457	609.567	522.686	531.756	548.925	694.572	507.35	813.162	693.681
ENSMUSG00000062961	Ccdc177	12	80800817	80807461	6645	-	protein_coding	103.312	89.5388	117.085	0.247708	0.010676	0.0966457	80.0703	94.7089	93.5079	89.8683	113.704	129.074	112.878	112.684
ENSMUSG00000030847	Bag3	7	128125340	128148705	23366	+	protein_coding	1199.72	1269.43	1130	-0.153841	0.0106944	0.0966948	1278.54	1302.69	1126.6	1369.88	1107.16	1113.1	1104.67	1195.08
ENSMUSG00000102516	Gm38340	7	36421271	36425278	4008	+	TEC	49.6816	35.4119	63.9514	0.231466	0.010694	0.0966948	47.7839	16.9761	57.4566	19.431	66.9232	79.2334	55.8912	53.7577
ENSMUSG00000071073	Lrrc73	17	46564457	46568241	3785	+	protein_coding	208.668	230.948	186.387	-0.226981	0.0107412	0.0970621	273.789	237.666	199.408	212.931	183.227	180.192	193.975	188.152
ENSMUSG00000033208	S100b	10	76089687	76096993	7307	+	protein_coding	3157.76	3310.43	3005.09	-0.131744	0.0107638	0.097154	3213.14	3337.15	3153.36	3538.06	2939.42	3188.51	2786.89	3105.54
ENSMUSG00000032462	Pik3cb	9	98918707	99022674	103968	-	protein_coding	926.893	878.426	975.359	0.135809	0.0107602	0.097154	851.07	923.858	844.951	893.825	959.016	1005.75	973.164	963.504
ENSMUSG00000029771	Irf5	6	29526624	29541870	15247	+	protein_coding	169.934	150.637	189.231	0.233697	0.0108	0.0974238	164.015	152.785	140.825	144.923	165.684	189.138	218.085	184.017
ENSMUSG00000029104	Htt	5	34919084	35069878	150795	+	protein_coding	4831.21	4626.7	5035.72	0.115759	0.0108472	0.0977933	4414.2	4929.33	4497.39	4665.86	5188.17	4810.24	4921.71	5222.77
ENSMUSG00000027035	Cers6	2	68691785	68944626	252842	+	protein_coding	1097.94	1152.66	1043.23	-0.132823	0.0109015	0.0982183	1106.78	1171.35	1199.83	1132.66	1075.32	1058.15	980.836	1058.61
ENSMUSG00000049122	Frmd3	4	73931679	74120451	188773	+	protein_coding	3744.2	3878.4	3610.01	-0.100765	0.0109069	0.0982183	3661.28	3946.5	3979.15	3926.68	3583.32	3694.58	3520.05	3642.09
ENSMUSG00000024743	Syt7	19	10366454	10430544	64091	+	protein_coding	9706.9	10174.7	9239.14	-0.130314	0.0109167	0.0982507	9335.94	10349.2	10387.3	10626.3	8822.82	9063.28	8991.91	10078.5
ENSMUSG00000033306	Lpp	16	24212257	24811328	599072	+	protein_coding	1539.78	1446.78	1632.79	0.154233	0.010924	0.0982595	1308.25	1407.23	1527.67	1543.95	1567.17	1784.03	1623.04	1556.91
ENSMUSG00000019929	Dcn	10	97315471	97354005	38535	+	protein_coding	8815.13	9283.12	8347.13	-0.141238	0.0109408	0.0982976	9909.34	8669.44	9097.3	9456.41	8086.01	9267.76	7725.04	8309.7
ENSMUSG00000002504	Slc9a3r2	17	24858260	24869301	11042	-	protein_coding	2329.14	2444.62	2213.66	-0.133191	0.010937	0.0982976	2386.61	2365.04	2462.75	2564.08	2169.48	2019.17	2343.05	2322.95
ENSMUSG00000050730	Arhgap42	9	8994330	9239106	244777	-	protein_coding	1178.22	1122.32	1234.13	0.129122	0.0109788	0.098582	1114.53	1099.87	1170.54	1104.33	1235.81	1243.45	1166.04	1291.22
ENSMUSG00000033900	Map9	3	82265351	82302575	37225	+	protein_coding	2990.95	3157.1	2824.79	-0.147058	0.0109985	0.0986954	2910.94	3227.25	3272.77	3217.45	2803.63	2867.74	2531.54	3096.24
ENSMUSG00000024087	Cyp1b1	17	80008966	80022490	13525	-	protein_coding	923.636	852.253	995.019	0.191044	0.0110061	0.0986954	972.467	880.971	749.189	806.386	1111.7	969.971	1009.33	889.07
ENSMUSG00000031962	Cdh15	8	123574705	123594136	19432	+	protein_coding	120.345	103.486	137.203	0.252421	0.0110103	0.0986954	104.608	108.111	113.787	87.4394	121.501	123.962	172.057	131.293
ENSMUSG00000027270	Lamp5	2	135894159	135911837	17679	+	protein_coding	35.1801	46.7493	23.6109	-0.217021	0.0110294	0.0988102	78.7788	21.4435	29.2916	57.4833	18.1927	28.1151	28.4935	19.6422
ENSMUSG00000027878	Notch2	3	97920843	98057677	136835	+	protein_coding	2515.27	2364.41	2666.13	0.155854	0.0110486	0.0989252	2241.97	2344.49	2231.8	2639.38	2876.4	2494.58	2781.41	2512.14
ENSMUSG00000057406	Nsd2	5	33978069	34055319	77251	+	protein_coding	6411.68	6195.72	6627.65	0.0935165	0.0110657	0.0990219	5994.94	6401.78	6338.26	6047.89	6594.86	6801.3	6432.97	6681.47
ENSMUSG00000042682	Selenok	14	29690265	29697619	7355	+	protein_coding	1943.91	2044.9	1842.93	-0.137807	0.0110804	0.0990961	2181.27	2062.15	2027.88	1908.28	1799.13	1901.6	1714	1956.99
ENSMUSG00000020225	Tmbim4	10	120037495	120060822	23328	+	protein_coding	1143.72	1195.6	1091.85	-0.124051	0.0110939	0.0991297	1232.05	1201.73	1185.18	1163.43	1054.53	1120.77	1083.85	1108.24
ENSMUSG00000039081	Zfp503	14	22034027	22039669	5643	-	protein_coding	669.973	611.377	728.57	0.203167	0.0110968	0.0991297	661.226	631.69	502.464	650.128	687.425	725.88	837.272	663.701
ENSMUSG00000042500	Ago4	4	126383334	126427265	43932	-	protein_coding	449.837	418.219	481.456	0.175122	0.0111044	0.0991406	435.221	402.066	388.677	446.913	486.655	507.35	462.472	469.346
ENSMUSG00000021400	Wrnip1	13	32986021	33006592	20572	+	protein_coding	1209.1	1263.01	1155.19	-0.123566	0.0111218	0.0992395	1230.76	1253.55	1287.7	1280.02	1137.04	1203.84	1173.71	1106.17
ENSMUSG00000033316	Galnt9	5	110692221	110769246	77026	+	protein_coding	899.998	952.097	847.899	-0.148198	0.0111335	0.0992875	998.296	960.491	939.585	910.018	861.555	769.331	896.451	864.259
ENSMUSG00000087260	Lamtor5	3	107186174	107191398	5225	+	protein_coding	524.478	561.311	487.644	-0.173455	0.0111582	0.0994508	626.356	571.827	521.616	525.446	488.604	488.18	473.431	500.36
ENSMUSG00000045689	Pcdhb4	18	37440508	37444225	3718	+	protein_coding	169.383	190.971	147.795	-0.241837	0.011215	0.099772	238.919	181.376	188.142	155.448	154.638	146.965	147.947	141.631
ENSMUSG00000032023	Jhy	9	40806145	40875414	69270	-	protein_coding	353.371	383.528	323.213	-0.201185	0.0112261	0.099772	380.98	369.007	384.171	399.954	309.926	291.375	309.045	382.507
ENSMUSG00000020121	Srgap1	10	121616896	121883220	266325	-	protein_coding	3855.62	4017.4	3693.83	-0.115887	0.0112252	0.099772	3703.9	4235.99	4067.03	4062.69	3652.84	3652.41	3627.45	3842.64
ENSMUSG00000039062	Anpep	7	79471551	79510807	39257	-	protein_coding	924.676	858.462	990.889	0.177898	0.0112228	0.099772	904.019	831.83	760.455	937.545	1024.64	1050.48	1015.9	872.529
ENSMUSG00000030270	Cpne9	6	113259268	113282588	23321	+	protein_coding	69.2067	57.0781	81.3352	0.259233	0.0112135	0.099772	43.9095	66.1175	66.4694	51.816	81.2175	94.5689	66.8502	82.7042
ENSMUSG00000053436	Mapk14	17	28910303	28967380	57078	+	protein_coding	1905.16	1981.59	1828.72	-0.108401	0.0112335	0.0997814	2005.63	1976.38	1985.07	1959.29	1897.89	1822.37	1844.41	1750.23
ENSMUSG00000021990	Spata13	14	60871450	61002005	130556	+	protein_coding	3593.85	3420.09	3767.61	0.12918	0.011245	0.0998267	3068.5	3683.82	3487.96	3440.09	3746.4	3693.3	3762.24	3868.49
ENSMUSG00000038371	Sbf2	7	109907220	110214129	306910	-	protein_coding	3636.62	3490.24	3782.99	0.11022	0.0113076	0.100325	3419.78	3428.28	3655.82	3457.1	3731.46	3980.84	3577.04	3842.64
ENSMUSG00000030779	Rbbp6	7	122564909	122601780	36872	+	protein_coding	3097.31	2983.61	3211.02	0.100923	0.0113209	0.100387	2981.97	3041.41	3001.26	2909.79	3164.88	3382.76	3129.91	3166.54
ENSMUSG00000040010	Slc7a5	8	122607889	122634433	26545	-	protein_coding	1928.52	2050.86	1806.17	-0.162554	0.0113366	0.100469	2108.95	2129.16	1996.34	1969.01	1803.03	1686.91	2090.99	1643.75
ENSMUSG00000017837	Nkiras2	11	100510070	100518433	8364	+	protein_coding	1627.25	1704.82	1549.68	-0.128455	0.0113579	0.1006	1684.06	1661.87	1634.7	1838.66	1617.85	1528.44	1544.13	1508.32
ENSMUSG00000030772	Dkk3	7	111715224	111758264	43041	-	protein_coding	4170.93	3984.67	4357.18	0.120749	0.0113828	0.100764	3922.15	4092.14	3751.58	4172.8	4403.94	4471.58	4041.7	4511.51
ENSMUSG00000036053	Fmnl2	2	52747872	53023816	275945	+	protein_coding	3556.38	3426.81	3685.94	0.100466	0.0114402	0.101215	3459.81	3444.37	3429.37	3373.7	3647.64	3902.89	3539.78	3653.46
ENSMUSG00000063856	Gpx1	9	108216102	108217542	1441	+	protein_coding	3099.13	3282.81	2915.44	-0.153547	0.0114518	0.10126	3764.59	3237.97	2946.06	3182.63	2957.62	2967.42	2775.93	2960.81
ENSMUSG00000037475	Thoc2	X	40883868	41009551	125684	-	protein_coding	2630.79	2501.33	2760.24	0.131824	0.0114667	0.101334	2461.52	2443.67	2680.18	2419.97	2665.88	2918.86	2568.8	2887.41
ENSMUSG00000020277	Pfkl	10	77822781	77845917	23137	-	protein_coding	4132.23	4334.88	3929.59	-0.131714	0.0115	0.101547	4212.73	4577.3	3979.15	4570.33	4135.59	3766.14	3795.12	4021.49
ENSMUSG00000043531	Sorcs1	19	50131737	50667084	535348	-	protein_coding	2304.4	2214.08	2394.71	0.109131	0.0115037	0.101547	2251.01	2147.03	2226.16	2232.13	2474.21	2465.18	2276.2	2363.27
ENSMUSG00000019775	Rgs17	10	5775663	5872400	96738	-	protein_coding	2659.13	2893.84	2424.42	-0.205764	0.0115225	0.101652	2498.97	2855.56	3181.52	3039.33	2303.98	2770.61	1932.08	2690.99
ENSMUSG00000039004	Bmp6	13	38529083	38684278	155196	+	protein_coding	953.235	863.859	1042.61	0.212117	0.0115286	0.101652	800.703	879.184	762.709	1012.84	1181.23	1091.38	1054.26	843.583
ENSMUSG00000074653	Lrrc31	3	30733207	30753992	20786	-	protein_coding	35.987	28.0247	43.9492	0.253403	0.0115727	0.101983	27.1206	30.3783	21.4054	33.1946	42.2331	42.1726	43.8362	47.5549
ENSMUSG00000041939	Mvk	5	114582330	114598652	16323	+	protein_coding	2195.62	2360.62	2030.62	-0.184123	0.0115848	0.102032	2262.63	2416.86	2368.11	2394.87	2100.61	1661.35	2389.07	1971.46
ENSMUSG00000045733	Sprn	7	139730541	139734790	4250	-	protein_coding	2959.35	3082.27	2836.43	-0.114554	0.0115916	0.102035	2976.81	3328.21	3057.59	2966.46	2813.37	2837.07	2901.96	2793.33
ENSMUSG00000039016	Timm8b	9	50515210	50516620	1411	+	protein_coding	1014.79	1090.12	939.454	-0.181417	0.011611	0.102091	1273.38	1073.96	965.497	1047.65	944.072	932.91	863.574	1017.26
ENSMUSG00000020444	Guk1	11	59074701	59083038	8338	-	protein_coding	2368.12	2464.53	2271.71	-0.109647	0.0116107	0.102091	2562.25	2470.47	2434.58	2390.82	2320.22	2169.97	2359.48	2237.15
ENSMUSG00000022212	Cpne6	14	55747902	55754888	6987	+	protein_coding	6172.09	5902.4	6441.78	0.118139	0.011665	0.102508	5447.36	6014.91	5886.49	6260.82	6258.29	6314.39	6403.38	6791.05
ENSMUSG00000006315	Tmem147	7	30427126	30428965	1840	-	protein_coding	2312.79	2404.06	2221.53	-0.107223	0.0117147	0.102887	2542.88	2409.72	2354.6	2309.05	2217.56	2213.42	2252.09	2203.03
ENSMUSG00000063802	Hspbp1	7	4663520	4688067	24548	-	protein_coding	2573.62	2687.21	2460.04	-0.119124	0.0117656	0.103276	2712.06	2686.69	2641.88	2708.19	2480.71	2245.37	2606.06	2508
ENSMUSG00000023800	Tiam2	17	3376848	3581619	204772	+	protein_coding	604.534	647.026	562.042	-0.178585	0.0118277	0.103762	605.693	692.447	625.263	664.702	524.34	531.631	551.241	640.958
ENSMUSG00000041658	Rragb	X	151922977	151954939	31963	+	protein_coding	1479.07	1413.88	1544.25	0.1212	0.0118526	0.103923	1449.01	1416.17	1345.16	1445.18	1575.62	1463.26	1541.94	1596.19
ENSMUSG00000024524	Gnal	18	67221287	67359863	138577	+	protein_coding	7405.86	7661.74	7149.98	-0.096365	0.0118638	0.103963	7276.06	8034.17	7694.68	7642.04	7329.06	7206.41	6997.36	7067.07
ENSMUSG00000000275	Trim25	11	88890202	88911119	20918	+	protein_coding	1222.12	1324.69	1119.55	-0.200321	0.011881	0.104055	1241.09	1491.22	1122.09	1444.37	1108.46	1304.8	1047.69	1017.26
ENSMUSG00000020601	Trib2	12	15841728	15866923	25196	-	protein_coding	5753.52	5945.02	5562.02	-0.0928033	0.0118932	0.104104	5820.59	6228.45	5857.2	5873.82	5669.63	5461.99	5673.5	5442.97
ENSMUSG00000030223	Ptpro	6	137229317	137440231	210915	+	protein_coding	4092.21	3948.68	4235.73	0.0969508	0.0119114	0.104205	3928.61	4098.39	3922.82	3844.91	4190.17	4283.72	4380.33	4088.69
ENSMUSG00000031955	Bcar1	8	112437106	112470441	33336	-	protein_coding	1404.18	1473.29	1335.07	-0.130189	0.011941	0.104406	1543.29	1485.86	1422.9	1441.13	1355.36	1262.62	1427.97	1294.32
ENSMUSG00000050394	Armcx6	X	133649210	133652166	2957	-	protein_coding	384.129	412.544	355.714	-0.179685	0.0119705	0.104601	423.598	388.664	405.576	432.339	371.651	337.381	373.704	340.121
ENSMUSG00000026003	Acadl	1	66869998	66902436	32439	-	protein_coding	3571.23	3696.95	3445.51	-0.0985644	0.0119768	0.104601	3749.1	3802.65	3592.73	3643.31	3413.73	3585.95	3458.68	3323.67
ENSMUSG00000028804	Csmd2	4	127881650	128461449	579800	+	protein_coding	1726.99	1630.36	1823.63	0.147654	0.0120377	0.105074	1517.46	1650.26	1684.27	1669.45	1888.79	1644.73	1769.89	1991.1
ENSMUSG00000074415	Mir100hg	9	41238373	41628290	389918	+	lncRNA	6459.25	6135.85	6782.64	0.133429	0.0120566	0.105181	5580.38	5894.29	6669.48	6399.27	6500	6889.47	6672.97	7068.11
ENSMUSG00000035992	Fnip1	11	54329025	54409061	80037	+	protein_coding	1092.13	1025.38	1158.88	0.155057	0.0120956	0.105462	953.095	999.804	1055.62	1092.99	1122.1	1262.62	1061.93	1188.87
ENSMUSG00000051367	Six1	12	73086789	73100661	13873	-	protein_coding	1012.43	1064.72	960.132	-0.141341	0.0121413	0.105802	998.296	1097.19	1021.83	1141.57	955.118	1000.64	951.246	933.524
ENSMUSG00000023886	Smoc2	17	14499768	14625052	125285	+	protein_coding	1472.25	1360.28	1584.22	0.187185	0.0122571	0.106653	1505.84	1174.93	1324.88	1435.46	1782.89	1574.44	1607.69	1371.86
ENSMUSG00000075028	Prdm11	2	92802363	92876512	74150	-	protein_coding	348.047	321.905	374.19	0.187999	0.0122594	0.106653	334.487	307.357	315.448	330.327	398.94	341.215	398.91	357.696
ENSMUSG00000026395	Ptprc	1	137990599	138103446	112848	-	protein_coding	151.259	129.738	172.78	0.251495	0.0122534	0.106653	127.854	130.448	140.825	119.824	215.714	195.528	122.741	157.138
ENSMUSG00000035403	Crb2	2	37666261	37689115	22855	+	protein_coding	38.0352	47.7701	28.3002	-0.237781	0.0122695	0.106681	63.2814	38.4196	27.0384	62.3411	23.3906	29.393	26.3017	34.1155
ENSMUSG00000034912	Mdga2	12	66512834	67269323	756490	-	protein_coding	904.693	961.561	847.825	-0.16304	0.0122898	0.106798	919.517	981.934	995.915	948.88	847.91	962.303	755.079	826.008
ENSMUSG00000108297	Gm44167	6	113774768	113776645	1878	-	lncRNA	90.9295	77.0965	104.762	0.253739	0.0122991	0.10682	65.8643	77.7328	87.8749	76.9143	116.953	102.237	78.9052	120.955
ENSMUSG00000044042	Fmn1	2	113158081	113547112	389032	+	protein_coding	1418.58	1332.28	1504.88	0.155251	0.0123859	0.107508	1185.56	1403.66	1332.77	1407.13	1502.2	1533.55	1372.07	1611.7
ENSMUSG00000047528	Flacc1	1	58686062	58735148	49087	-	protein_coding	27.0902	20.5525	33.6279	0.243579	0.012392	0.107508	19.3718	18.7631	21.4054	22.6695	35.0859	35.7828	28.4935	35.1493
ENSMUSG00000032120	C2cd2l	9	44220534	44231582	11049	-	protein_coding	1539.43	1627.94	1450.91	-0.149517	0.0124253	0.107736	1641.44	1721.74	1547.95	1600.63	1461.26	1288.18	1593.45	1460.76
ENSMUSG00000024095	Hnrnpll	17	80336916	80369763	32848	-	protein_coding	1879.27	1807.44	1951.1	0.104288	0.0124444	0.107842	1784.79	1799.47	1840.87	1804.65	1931.68	2019.17	1961.67	1891.86
ENSMUSG00000039298	Cdk5rap2	4	70135093	70328680	193588	-	protein_coding	2480.38	2344.52	2616.24	0.14313	0.0124564	0.107844	2098.62	2389.17	2412.05	2478.26	2593.76	2646.65	2420.86	2803.67
ENSMUSG00000031174	Rpgr	X	9939860	10083159	143300	-	protein_coding	688.651	645.4	731.902	0.157386	0.0124584	0.107844	599.236	628.116	678.214	676.036	699.12	775.721	698.092	754.676
ENSMUSG00000090622	A930033H14Rik	10	69045592	69048928	3337	-	protein_coding	90.8241	77.8155	103.833	0.248887	0.012541	0.108499	59.407	80.4132	85.6217	85.8202	107.857	102.237	100.823	104.414
ENSMUSG00000035355	Kcnh4	11	100631202	100650768	19567	-	protein_coding	169.301	187.141	151.461	-0.225697	0.0125602	0.108605	193.718	171.548	182.509	200.787	140.344	136.742	164.386	164.375
ENSMUSG00000032470	Mras	9	99267473	99319434	51962	-	protein_coding	1695.59	1772.55	1618.62	-0.124004	0.0125751	0.108674	1712.47	1845.04	1698.91	1833.8	1663.33	1626.84	1663.58	1520.72
ENSMUSG00000111990	Gm47033	10	102251744	102253875	2132	+	lncRNA	46.3092	58.2104	34.408	-0.236691	0.0126476	0.10924	40.0351	34.8457	92.3813	65.5796	32.487	38.3388	29.5895	37.2169
ENSMUSG00000023826	Prkn	17	11059271	12282248	1222978	+	protein_coding	362.035	335.781	388.289	0.179119	0.0126835	0.10949	326.738	323.44	333.474	359.473	392.443	362.94	395.622	402.149
ENSMUSG00000072694	1500011B03Rik	5	114946257	114961529	15273	-	protein_coding	2445.04	2531.11	2358.96	-0.0988459	0.0127152	0.109703	2509.3	2604.49	2436.84	2573.8	2343.61	2339.94	2351.81	2400.49
ENSMUSG00000097559	D430018E03Rik	5	142859832	142864128	4297	-	lncRNA	58.1214	48.4725	67.7703	0.254512	0.0127229	0.109709	42.6181	51.8218	48.4438	51.0063	74.7201	61.342	65.7543	69.2648
ENSMUSG00000099061	Gm28050	5	106648760	106722584	73825	-	lncRNA	37.1266	44.8861	29.3671	-0.251432	0.0127455	0.109745	45.201	47.3544	47.3172	39.6716	29.2383	25.5592	29.5895	33.0817
ENSMUSG00000078190	Dnm3os	1	162045192	162053119	7928	+	lncRNA	354.712	316.456	392.967	0.22833	0.0127482	0.109745	324.156	260.896	365.019	315.753	383.346	330.991	483.294	374.236
ENSMUSG00000066687	Zbtb16	9	48565597	48747522	181926	-	protein_coding	232.983	204.942	261.024	0.235649	0.0127394	0.109745	164.015	231.411	196.029	228.314	255.997	217.253	313.429	257.417
ENSMUSG00000035314	Gdpd5	7	99030621	99111084	80464	+	protein_coding	3114.53	3243.5	2985.57	-0.11439	0.012758	0.109769	3195.06	3317.49	3107.16	3354.27	2952.42	2959.75	3191.28	2838.82
ENSMUSG00000038633	Degs1	1	182103337	182110369	7033	-	protein_coding	4390.16	4558.65	4221.67	-0.107123	0.0127852	0.109943	4533.01	4657.71	4553.72	4490.18	3988.75	4475.41	4088.82	4333.7
ENSMUSG00000009894	Snap47	11	59297960	59342012	44053	-	protein_coding	9856.23	10166.7	9545.75	-0.087919	0.0128162	0.110089	10042.4	10031.1	10470.6	10122.7	9492.7	9312.48	9362.32	10015.5
ENSMUSG00000042097	Zfp239	6	117839061	117850252	11192	+	protein_coding	466.692	436.339	497.045	0.163117	0.01281	0.110089	430.055	424.403	426.982	463.915	488.604	497.126	486.582	515.867
ENSMUSG00000021585	Cast	13	74840487	74956929	116443	-	protein_coding	3032.05	2913.89	3150.2	0.106037	0.0128905	0.110666	2808.92	2891.3	2962.96	2992.37	3126.55	3289.47	2984.15	3200.65
ENSMUSG00000035569	Ankrd11	8	123610561	123769016	158456	-	protein_coding	5186.41	4927.7	5445.13	0.133213	0.0128998	0.110685	4596.29	5143.76	4685.53	5285.23	5783.33	5076.05	5546.38	5374.74
ENSMUSG00000042078	Svop	5	114164971	114229631	64661	-	protein_coding	1802.28	1891.33	1713.23	-0.131094	0.0129214	0.110809	1966.89	1904.9	1775.52	1918	1748.45	1580.83	1832.35	1691.3
ENSMUSG00000062563	Cys1	12	24715832	24731812	15981	-	protein_coding	209.225	227.869	190.58	-0.20641	0.0129559	0.11101	233.754	212.648	234.333	230.743	181.927	199.362	192.879	188.152
ENSMUSG00000018326	Ywhab	2	163836880	163860508	23629	+	protein_coding	22401.6	23011.9	21791.3	-0.0768255	0.012959	0.11101	22617.3	23711.2	22818.2	22901	22275	22118.9	21464.4	21306.7
ENSMUSG00000028150	Rorc	3	94280101	94305583	25483	+	protein_coding	54.4146	39.2313	69.5979	0.226227	0.0130606	0.111819	43.9095	38.4196	34.9246	39.6716	108.507	90.7351	28.4935	50.6563
ENSMUSG00000028789	Azin2	4	128824026	128856235	32210	-	protein_coding	1186.64	1256.28	1117	-0.151497	0.0130809	0.111827	1292.75	1267.85	1188.56	1275.97	1115.6	980.194	1215.36	1156.82
ENSMUSG00000042208	Sanbr	11	23514961	23583639	68679	-	protein_coding	5114.57	4908.66	5320.49	0.109942	0.0130829	0.111827	4650.53	4919.5	5122.65	4941.95	5246	5405.76	5028.02	5602.18
ENSMUSG00000038116	Phf20	2	156038386	156151872	113487	+	protein_coding	2278.46	2182.64	2374.28	0.11357	0.0130752	0.111827	2041.79	2234.59	2185.61	2268.57	2428.08	2415.34	2271.81	2381.88
ENSMUSG00000034126	Pomt2	12	87153635	87194742	41108	-	protein_coding	1260.45	1199.45	1321.45	0.128715	0.0130967	0.111884	1157.14	1228.53	1232.5	1179.62	1322.22	1368.69	1368.79	1226.09
ENSMUSG00000026664	Phyh	2	4923830	4943541	19712	+	protein_coding	1622.63	1701.11	1544.14	-0.130119	0.0131053	0.111896	1703.43	1649.36	1663.99	1787.65	1594.46	1639.62	1427.97	1514.52
ENSMUSG00000055897	Ppp4r1l-ps	2	173421113	173501433	80321	-	transcribed_unprocessed_pseudogene	1635.12	1567.81	1702.43	0.113728	0.0131604	0.112305	1549.75	1531.42	1565.97	1624.11	1761.44	1638.34	1741.39	1668.56
ENSMUSG00000027163	Commd9	2	101716592	101731991	15400	+	protein_coding	687.326	726.227	648.425	-0.149963	0.0132134	0.112695	732.256	673.684	737.923	761.047	619.852	659.427	646.584	667.836
ENSMUSG00000118667	Ahnak2	12	112738628	112766277	27650	-	protein_coding	7903.66	8216.17	7591.14	-0.109114	0.0132221	0.112709	8278.23	8398.71	7729.61	8458.14	7289.43	7343.15	8056	7675.98
ENSMUSG00000031565	Fgfr1	8	26003670	26065734	62065	+	protein_coding	7036.01	6771.28	7300.75	0.103886	0.0132399	0.112744	6743.98	6864.61	6662.72	6813.8	7295.93	6907.37	7848.88	7150.81
ENSMUSG00000034377	Tulp4	17	6156712	6301403	144692	+	protein_coding	2269.73	2162.31	2377.16	0.126091	0.0132479	0.112744	2003.05	2343.6	2084.21	2218.37	2407.94	2307.99	2371.54	2421.17
ENSMUSG00000094786	Gm14403	2	177190008	177201556	11549	+	protein_coding	47.3625	38.9216	55.8033	0.253246	0.0132453	0.112744	40.0351	35.7392	39.431	40.4812	57.8268	54.9522	51.5076	58.9267
ENSMUSG00000023944	Hsp90ab1	17	45878701	45884197	5497	-	protein_coding	64098.7	65883.2	62314.1	-0.0783853	0.0132856	0.113003	64510.8	67763.3	67076.7	64182.2	62522.5	62083.2	63834.3	60816.5
ENSMUSG00000029094	Afap1	5	36050663	36161267	110605	+	protein_coding	3214.22	3084.05	3344.39	0.110745	0.0133109	0.113158	2985.85	3166.49	3006.9	3176.97	3513.79	3422.37	3261.42	3179.98
ENSMUSG00000055436	Srsf11	3	157716110	157742276	26167	-	protein_coding	6287.39	6060.58	6514.2	0.099628	0.0133397	0.11334	6007.85	5885.35	6304.46	6044.65	6348.61	6755.29	6228.03	6724.89
ENSMUSG00000027566	Psma7	2	179678167	179684226	6060	-	protein_coding	4849.78	5041.71	4657.84	-0.107528	0.0133523	0.113386	5384.08	4969.54	4868.04	4945.19	4727.51	4461.35	4592.94	4849.57
ENSMUSG00000044288	Cnr1	4	33924593	33948831	24239	+	protein_coding	1477.4	1558.08	1396.72	-0.140871	0.0133772	0.113474	1534.25	1633.28	1584	1480.8	1532.74	1334.19	1313.99	1405.97
ENSMUSG00000036306	Lzts1	8	69585321	69636877	51557	-	protein_coding	1232.97	1172.8	1293.13	0.133507	0.0133753	0.113474	1226.88	1188.33	1171.66	1104.33	1356.01	1321.41	1286.59	1208.52
ENSMUSG00000034744	Nagk	6	83771964	83781000	9037	+	protein_coding	1730.13	1796.23	1664.03	-0.106168	0.0134595	0.114094	1789.96	1770.88	1799.18	1824.89	1621.1	1629.4	1683.31	1722.31
ENSMUSG00000042724	Map3k9	12	81767784	81827949	60166	-	protein_coding	1605.21	1471.27	1739.15	0.196016	0.0134649	0.114094	1216.55	1576.1	1431.91	1660.54	1878.4	1634.51	1515.64	1928.04
ENSMUSG00000019982	Myb	10	21000834	21036883	36050	-	protein_coding	60.0177	46.6243	73.4111	0.242764	0.0134908	0.114252	49.0753	43.7805	45.064	48.5775	117.603	72.8436	51.5076	51.6901
ENSMUSG00000042961	Egflam	15	7235601	7427876	192276	-	protein_coding	1211.48	1133.48	1289.48	0.163845	0.0135125	0.114374	1055.12	1129.36	1127.73	1221.72	1400.84	1243.45	1376.46	1137.18
ENSMUSG00000036432	Siah2	3	58582359	58599821	17463	-	protein_coding	326.084	353.724	298.444	-0.197464	0.0135351	0.114485	399.06	359.179	336.854	319.802	284.586	300.32	327.676	281.194
ENSMUSG00000032560	Dnajc13	9	104028481	104140129	111649	-	protein_coding	4249.74	4058.18	4441.3	0.120885	0.0135403	0.114485	3643.2	4211.86	4142.51	4235.14	4425.38	4504.8	4308.01	4527.02
ENSMUSG00000022370	Mrpl13	15	55397490	55421144	23655	-	protein_coding	883.213	943.008	823.419	-0.16789	0.013582	0.114714	1106.78	910.456	873.116	881.681	816.723	831.951	806.587	838.414
ENSMUSG00000029661	Col1a2	6	4504814	4541544	36731	+	protein_coding	49250.4	46003.8	52496.9	0.166706	0.0135747	0.114714	45753.7	41816.6	43077.8	53367.2	48022.3	49278.1	57170.1	55517.3
ENSMUSG00000002279	Lmf1	17	25798059	25881800	83742	+	protein_coding	914.9	959.206	870.594	-0.130712	0.0136457	0.115004	928.557	1002.48	940.712	965.072	872.601	846.009	859.19	904.577
ENSMUSG00000022456	Septin3	15	82153003	82178775	25773	+	protein_coding	7603.96	7364.69	7843.23	0.0882125	0.0136355	0.115004	7081.05	7553.48	7455.84	7368.39	8132.14	7649.86	7846.68	7744.21
ENSMUSG00000021725	Parp8	13	116991356	117162073	170718	-	protein_coding	1453.65	1393.18	1514.11	0.116223	0.013645	0.115004	1374.11	1383.11	1437.54	1377.98	1571.72	1449.2	1482.76	1552.77
ENSMUSG00000081683	Fzd10	5	128677908	128681157	3250	+	protein_coding	163.52	139.99	187.049	0.248754	0.0136454	0.115004	154.975	136.702	110.407	157.877	231.307	141.853	214.798	160.239
ENSMUSG00000036062	Phf24	4	42916660	42944752	28093	+	protein_coding	23060.9	21809.1	24312.7	0.142758	0.0136614	0.115073	19178.1	22748.9	22253.7	23055.7	23419.2	25385.4	22604.1	25842
ENSMUSG00000034171	Faah	4	115824342	115875123	50782	-	protein_coding	1184.31	1237.89	1130.73	-0.122638	0.0137197	0.115466	1252.71	1230.32	1277.57	1190.96	1114.3	1185.95	1130.97	1091.7
ENSMUSG00000028476	Reck	4	43875530	43944806	69277	+	protein_coding	1545.65	1477.88	1613.43	0.118705	0.0137326	0.115466	1446.43	1434.04	1518.66	1512.38	1627.6	1630.68	1677.83	1517.62
ENSMUSG00000074825	Itpripl1	2	126980692	126985362	4671	-	protein_coding	940.843	890.384	991.302	0.142977	0.0137375	0.115466	922.1	932.793	883.255	823.388	975.909	945.689	1054.26	989.349
ENSMUSG00000058392	Rrp1b	17	32255074	32281839	26766	+	protein_coding	766.151	721.147	811.156	0.151536	0.013727	0.115466	657.351	693.34	772.848	761.047	817.373	776.999	826.313	823.941
ENSMUSG00000038233	Gask1a	9	121780054	121809275	29222	+	protein_coding	391.972	365.172	418.772	0.172549	0.0137486	0.115497	352.568	381.516	363.892	362.712	431.427	384.666	436.17	422.825
ENSMUSG00000026922	Agpat2	2	26483069	26494429	11361	-	protein_coding	255.819	279.787	231.851	-0.208061	0.0137779	0.115557	320.281	285.914	269.258	243.697	226.759	233.866	246.579	220.2
ENSMUSG00000018770	Atp5g3	2	73738791	73741670	2880	-	protein_coding	9440.71	9819.64	9061.77	-0.109539	0.0137749	0.115557	10466	9649.58	9283.19	9879.84	9496.6	8984.05	9131.09	8635.35
ENSMUSG00000030424	Zfp939	7	39098942	39126837	27896	+	transcribed_unprocessed_pseudogene	149.312	132.644	165.98	0.230771	0.0137703	0.115557	129.146	145.637	140.825	114.967	175.43	171.246	143.564	173.679
ENSMUSG00000041552	Ptchd1	X	154356451	154406810	50360	-	protein_coding	64.2073	76.0434	52.3712	-0.251844	0.0137965	0.115648	80.0703	75.0523	66.4694	82.5817	66.9232	40.8947	42.7403	58.9267
ENSMUSG00000022205	Sub1	15	11981425	11997069	15645	-	protein_coding	5146.8	5376.36	4917.24	-0.120554	0.0138183	0.115648	5863.21	5286.72	5109.13	5246.37	4885.39	5143.78	4644.45	4995.33
ENSMUSG00000013160	Atp6v0d1	8	106251097	106292679	41583	-	protein_coding	5987	6199.76	5774.24	-0.0986254	0.0138149	0.115648	6241.61	6315.12	6002.53	6239.77	5804.13	5715.03	6097.62	5480.19
ENSMUSG00000022816	Fstl1	16	37597235	37656876	59642	+	protein_coding	37345.1	35858.7	38831.5	0.109272	0.0138041	0.115648	37824.2	35508.7	33543.4	36558.6	40072.1	40092.1	36636.1	38525.7
ENSMUSG00000040462	Os9	10	126931519	126957000	25482	-	protein_coding	4763.16	4939.17	4587.15	-0.100943	0.0138455	0.115813	5167.12	4984.72	4757.63	4847.22	4692.42	4361.67	4717.87	4576.64
ENSMUSG00000020810	Cygb	11	116536421	116545139	8719	-	protein_coding	425.378	455.403	395.354	-0.177537	0.013896	0.11605	437.804	431.551	455.147	497.109	398.94	412.781	410.965	358.729
ENSMUSG00000059923	Grb2	11	115534871	115599423	64553	-	protein_coding	2963.94	3089.23	2838.66	-0.115481	0.013895	0.11605	3014.26	3187.04	2990	3165.63	2928.38	2798.73	2983.06	2644.47
ENSMUSG00000057722	Lepr	4	101574601	101672549	97949	+	protein_coding	1013.42	948.02	1078.81	0.165407	0.0138916	0.11605	909.185	913.137	1044.36	925.401	1176.03	1151.44	999.466	988.315
ENSMUSG00000000171	Sdhd	9	50507657	50515112	7456	-	protein_coding	3820.5	3945.73	3695.26	-0.0914745	0.0140085	0.116927	4024.18	4009.94	3812.42	3936.39	3732.11	3809.59	3605.53	3633.82
ENSMUSG00000016308	Ube2a	X	36137553	36147875	10323	+	protein_coding	1565.29	1629.99	1500.59	-0.113004	0.0140851	0.117504	1686.64	1661.87	1565.97	1605.48	1506.75	1559.11	1468.51	1468
ENSMUSG00000059493	Nhs	X	160616292	160942726	326435	-	protein_coding	864.152	808.371	919.933	0.162825	0.0141063	0.117618	702.552	833.617	873.116	824.198	960.315	953.357	844.943	921.118
ENSMUSG00000038267	Slc22a23	13	34363141	34529165	166025	-	protein_coding	2771.24	2664.9	2877.58	0.104999	0.0141378	0.117755	2630.7	2758.17	2590.05	2680.67	2940.72	2966.14	2886.62	2716.83
ENSMUSG00000039176	Polg	7	79095979	79116110	20132	-	protein_coding	1981.66	1903.61	2059.71	0.107036	0.0141304	0.117755	1824.83	1969.23	1898.32	1922.05	2046.03	1984.67	2126.06	2082.08
ENSMUSG00000004936	Map2k1	9	64093052	64160913	67862	-	protein_coding	3499.37	3640.49	3358.25	-0.111437	0.0141657	0.117786	3464.98	3789.25	3467.68	3840.05	3424.78	3368.7	3254.84	3384.67
ENSMUSG00000060671	Atp8b2	3	89846788	89870815	24028	-	protein_coding	3241.32	3361.06	3121.58	-0.101844	0.0141717	0.117786	3204.1	3456.87	3387.69	3395.56	3201.92	2977.64	3202.24	3104.51
ENSMUSG00000038070	Cntln	4	84802546	85050158	247613	+	protein_coding	1141.35	1090.02	1192.68	0.118594	0.0141621	0.117786	1057.7	1120.42	1084.92	1097.04	1157.19	1217.89	1191.25	1204.38
ENSMUSG00000099689	Zfp383	7	29607648	29616238	8591	+	protein_coding	626.652	587.034	666.27	0.157179	0.0141512	0.117786	537.246	609.353	601.605	599.932	645.192	706.711	624.666	688.512
ENSMUSG00000031776	Arl2bp	8	95393228	95401053	7826	+	protein_coding	3265.72	3375.73	3155.71	-0.0937228	0.014181	0.117801	3512.76	3387.18	3290.8	3312.17	3120.7	3251.13	3131	3120.02
ENSMUSG00000059602	Syn3	10	85890989	86334760	443772	-	protein_coding	478.868	442.55	515.185	0.184894	0.0142249	0.118103	408.1	462.823	459.653	439.626	546.431	506.072	442.746	565.49
ENSMUSG00000022620	Arsa	15	89356679	89361628	4950	-	protein_coding	1602.77	1675.28	1530.25	-0.121972	0.0142474	0.118165	1640.15	1734.24	1651.6	1675.11	1551.58	1435.15	1638.38	1495.91
ENSMUSG00000041773	Enc1	13	97377613	97389542	11930	+	protein_coding	2682.02	2560.94	2803.1	0.124039	0.0142432	0.118165	2498.97	2618.79	2633.99	2492.02	3053.13	2610.87	2791.27	2757.15
ENSMUSG00000009292	Trpm2	10	77743556	77806397	62842	-	protein_coding	997.458	943.829	1051.09	0.142389	0.0142711	0.118298	932.431	1008.74	924.939	909.208	1053.23	981.472	1034.53	1135.12
ENSMUSG00000063767	S100a7a	3	90561324	90565976	4653	+	protein_coding	67.2586	77.6215	56.8957	-0.249375	0.0143744	0.119091	76.1959	87.561	75.4822	71.2469	50.03	58.7861	52.6035	66.1634
ENSMUSG00000034472	Rasd2	8	75940572	75950741	10170	+	protein_coding	262.172	237.45	286.894	0.209158	0.014473	0.119781	255.708	250.174	225.32	218.599	276.139	338.659	261.921	270.856
ENSMUSG00000080727	C920021L13Rik	3	95778834	95796405	17572	+	lncRNA	84.8051	71.8051	97.805	0.248001	0.0144661	0.119781	58.1155	82.2002	73.229	73.6758	105.908	107.349	75.6175	102.346
ENSMUSG00000041650	Pcca	14	122771736	123128512	356777	+	protein_coding	862.588	815.621	909.555	0.142743	0.0145144	0.120061	805.869	808.599	778.481	869.536	953.168	934.188	850.423	900.442
ENSMUSG00000025764	Jade1	3	41510166	41571299	61134	+	protein_coding	792.396	751.583	833.21	0.136575	0.0145555	0.120336	756.793	738.908	790.874	719.756	804.378	851.12	848.231	829.11
ENSMUSG00000043850	Clrn1	3	58751449	58792761	41313	-	protein_coding	141.246	159.551	122.942	-0.23774	0.0145737	0.120391	176.929	164.4	148.711	148.161	139.044	125.24	92.0561	135.428
ENSMUSG00000027288	Zfp106	2	120337301	120394324	57024	-	protein_coding	3918.28	3751.96	4084.61	0.115183	0.0145775	0.120391	3463.69	3954.54	3793.26	3796.33	4203.82	4040.9	3887.18	4206.54
ENSMUSG00000056214	Pard6g	18	80090105	80162854	72750	+	protein_coding	807.753	760.764	854.741	0.151105	0.0146043	0.120549	742.587	746.056	753.696	800.718	900.539	854.954	895.355	768.115
ENSMUSG00000035305	Ror1	4	99952988	100301962	348975	+	protein_coding	191.059	173.151	208.968	0.207979	0.0146431	0.120805	183.387	168.868	162.23	178.117	202.719	221.087	211.51	200.558
ENSMUSG00000117003	Gm49937	17	66756849	66759594	2746	+	lncRNA	240.446	220.644	260.248	0.197089	0.0146509	0.120806	220.839	202.82	235.46	223.456	270.941	255.592	248.771	265.687
ENSMUSG00000031557	Plekha2	8	25529160	25592392	63233	-	protein_coding	463.128	424.044	502.211	0.194673	0.0146808	0.120989	368.065	405.64	426.982	495.49	532.787	532.909	480.007	463.144
ENSMUSG00000034845	Plvap	8	71950409	71964396	13988	-	protein_coding	676.388	745.212	607.564	-0.217973	0.0147218	0.121263	743.879	757.671	777.354	701.944	589.964	477.956	798.915	563.422
ENSMUSG00000034579	Pla2g3	11	3438284	3449350	11067	+	protein_coding	299.612	322.934	276.29	-0.18627	0.0147626	0.121535	306.075	318.972	337.98	328.707	276.139	249.202	289.319	290.498
ENSMUSG00000024181	Mrpl28	17	26342474	26345587	3114	+	protein_coding	1371.35	1432.93	1309.76	-0.11923	0.0147837	0.121581	1505.84	1440.29	1380.09	1405.51	1328.72	1249.84	1358.92	1301.56
ENSMUSG00000040848	Sft2d2	1	165001906	165022007	20102	-	protein_coding	1166.14	1110.12	1222.17	0.127904	0.0147769	0.121581	1102.9	1129.36	1080.41	1127.81	1254.65	1285.63	1215.36	1133.05
ENSMUSG00000070867	Trabd2b	4	114263921	114472295	208375	+	protein_coding	622.97	572.581	673.358	0.190822	0.0148017	0.121665	535.954	599.525	504.717	650.128	752.399	686.264	652.064	602.707
ENSMUSG00000053192	Mllt11	3	95126446	95139482	13037	-	protein_coding	13992	14505.5	13478.6	-0.101512	0.0148199	0.12175	13945.1	14135.7	15129.1	14812.1	13321	13706.1	12770.6	14116.6
ENSMUSG00000002343	Armc6	8	70672822	70687116	14295	-	protein_coding	2610.12	2712.82	2507.43	-0.107511	0.0148689	0.122089	2744.34	2691.16	2650.89	2764.87	2498.25	2345.05	2642.23	2544.19
ENSMUSG00000116138	C030006K11Rik	15	76605665	76608045	2381	-	protein_coding	211.432	191.201	231.664	0.212751	0.0148778	0.122098	210.507	205.5	157.724	191.071	239.104	215.975	240.003	231.572
ENSMUSG00000031523	Dlc1	8	37034905	37420297	385393	-	protein_coding	2109.92	2000.65	2219.19	0.138161	0.0148881	0.122118	2207.1	1920.09	1872.41	2003.01	2287.73	2332.27	2199.48	2057.27
ENSMUSG00000032580	Rbm5	9	107617570	107648195	30626	-	protein_coding	8281.38	7988.48	8574.29	0.0976641	0.014906	0.122201	7713.87	7741.11	8343.6	8155.35	8332.26	8526.54	8449.43	8988.91
ENSMUSG00000026344	Lypd1	1	125795359	125840838	45480	-	protein_coding	439.525	393.36	485.69	0.219682	0.0149234	0.122279	377.105	423.51	378.538	394.287	428.179	563.58	381.375	569.625
ENSMUSG00000024672	Ms4a7	19	11298403	11313510	15108	-	protein_coding	89.796	102.139	77.453	-0.244624	0.0149489	0.122424	103.316	107.218	108.154	89.8683	63.6745	92.013	74.5216	79.6028
ENSMUSG00000061232	H2-K1	17	34214991	34219321	4331	-	protein_coding	322.708	350.68	294.736	-0.205875	0.0149648	0.12249	339.653	375.262	326.714	361.092	248.201	336.103	277.264	317.377
ENSMUSG00000022452	Smdt1	15	82223160	82233292	10133	+	protein_coding	2508.67	2636.97	2380.36	-0.134268	0.0149911	0.122642	2965.18	2556.25	2472.89	2553.55	2390.39	2278.6	2459.21	2393.25
ENSMUSG00000042216	Sgsm1	5	113391086	113458652	67567	-	protein_coding	1546.02	1614.42	1477.62	-0.120548	0.0150032	0.122676	1565.24	1643.11	1543.44	1705.88	1499.6	1403.2	1520.02	1487.64
ENSMUSG00000040236	Trappc5	8	3726299	3731255	4957	+	protein_coding	1255.69	1314.21	1197.16	-0.122108	0.0150114	0.122679	1310.83	1295.55	1337.27	1313.21	1263.74	1128.44	1224.13	1172.33
ENSMUSG00000053886	Sh2d4a	8	68729219	68800351	71133	+	protein_coding	99.8811	116.961	82.8015	-0.248566	0.0150358	0.122745	83.9447	134.022	128.432	121.444	57.8268	81.7893	78.9052	112.684
ENSMUSG00000047250	Ptgs1	2	36120438	36142284	21847	+	protein_coding	284.984	353.277	216.691	-0.234477	0.015046	0.122745	193.718	415.468	483.312	320.611	197.521	258.148	212.606	198.49
ENSMUSG00000029126	Nsg1	5	38294536	38317251	22716	-	protein_coding	6116.99	6332.06	5901.92	-0.0973959	0.0150416	0.122745	6325.55	6587.63	6242.49	6172.58	5976.31	5897.78	6146.93	5586.67
ENSMUSG00000072653	Zfp783	6	47920105	47932847	12743	+	transcribed_unprocessed_pseudogene	894.151	852.056	936.245	0.127852	0.0150508	0.122745	851.07	822.002	855.09	880.062	958.366	915.018	919.465	952.132
ENSMUSG00000055762	Eef1d	15	75766054	75781405	15352	-	protein_coding	2624.02	2746.76	2501.29	-0.123483	0.0150629	0.12278	3016.84	2692.06	2676.8	2601.32	2579.47	2388.5	2544.69	2492.5
ENSMUSG00000039462	Col10a1	10	34265977	34273081	7105	+	protein_coding	141.493	166.432	116.554	-0.24835	0.0150769	0.122799	139.477	173.335	172.37	180.546	86.4154	83.0673	183.016	113.718
ENSMUSG00000044408	Sptssa	12	54692177	54703358	11182	-	protein_coding	2249.27	2354.1	2144.43	-0.123676	0.015081	0.122799	2598.41	2273.91	2309.53	2234.56	2157.14	2192.98	2086.6	2141
ENSMUSG00000029032	Arhgef16	4	154362943	154386133	23191	-	protein_coding	147.874	169.426	126.323	-0.245437	0.015125	0.123093	123.98	183.163	226.447	144.113	121.501	116.294	141.372	126.124
ENSMUSG00000021994	Wnt5a	14	28226707	28249405	22699	+	protein_coding	558.726	515.958	601.494	0.185271	0.0151569	0.123289	485.588	507.497	487.818	582.929	686.775	590.417	563.295	565.49
ENSMUSG00000022141	Nipbl	15	8320101	8473947	153847	-	protein_coding	2381.2	2282.06	2480.34	0.113741	0.0151896	0.123491	2208.39	2275.69	2334.32	2309.86	2566.47	2549.53	2284.96	2520.41
ENSMUSG00000059412	Fxyd2	9	45310967	45321576	10610	+	protein_coding	316.546	345.064	288.028	-0.204656	0.0152604	0.124001	340.944	385.09	310.942	343.281	278.738	241.534	313.429	318.411
ENSMUSG00000018415	Gid4	11	60307971	60341753	33783	+	protein_coding	826.008	778.831	873.185	0.148858	0.0152737	0.124045	826.532	796.091	730.037	762.666	892.093	943.133	844.943	812.569
ENSMUSG00000027475	Kif3b	2	153133333	153175310	41978	+	protein_coding	5383.77	5182.85	5584.69	0.102187	0.015314	0.124308	4821.01	5491.33	5176.73	5242.32	5639.74	5505.45	5556.24	5637.32
ENSMUSG00000019802	Sec63	10	42637492	42708510	71019	+	protein_coding	2973.36	2860.51	3086.2	0.103496	0.0153403	0.124457	2788.25	2934.19	2876.21	2843.4	3097.31	3224.29	3124.43	2898.78
ENSMUSG00000007564	Ppp2r1a	17	21165573	21186178	20606	+	protein_coding	15166.5	15657.1	14675.9	-0.0902882	0.0154068	0.124932	15227.6	15785.1	15639.5	15976.3	14875.8	14570	15347.1	13910.8
ENSMUSG00000025576	Rbfox3	11	118380588	118802423	421836	-	protein_coding	5006.72	4790.07	5223.37	0.117269	0.015457	0.125209	4631.16	5064.24	4481.62	4983.24	5372.7	4894.58	5304.18	5322.02
ENSMUSG00000047248	C2cd3	7	100021440	100119359	97920	+	protein_coding	915.782	868.287	963.277	0.136958	0.0154522	0.125209	848.487	926.539	873.116	825.007	963.564	980.194	910.698	998.653
ENSMUSG00000043259	Fam13c	10	70276311	70394566	118256	+	protein_coding	547.048	586.781	507.316	-0.17734	0.0154782	0.125316	521.748	591.484	633.15	600.741	550.33	525.241	447.129	506.563
ENSMUSG00000033487	Fndc3a	14	72775386	72947443	172058	-	protein_coding	2612.52	2517.08	2707.96	0.100334	0.0155045	0.125464	2570	2457.07	2485.28	2555.98	2687.32	2843.46	2603.87	2697.19
ENSMUSG00000040829	Zmynd15	11	70350259	70357028	6770	+	protein_coding	318.064	292.348	343.781	0.18762	0.0155554	0.125811	249.251	309.144	309.815	301.18	337.865	333.547	359.457	344.256
ENSMUSG00000025170	Rab40b	11	121246951	121279077	32127	-	protein_coding	178.566	199.078	158.055	-0.229422	0.0155875	0.126005	233.754	197.459	192.649	172.45	138.395	164.857	186.304	142.665
ENSMUSG00000019699	Akt3	1	176847639	177085769	238131	-	protein_coding	6000.6	5753.96	6247.24	0.111833	0.0156317	0.126297	5322.09	5871.95	5949.58	5872.2	6420.08	6433.24	5853.23	6282.42
ENSMUSG00000030849	Fgfr2	7	129764181	132725079	2960899	-	protein_coding	638.906	585.594	692.218	0.194967	0.0156739	0.126573	535.954	546.81	557.667	701.944	776.439	621.088	702.476	668.87
ENSMUSG00000040009	Gnaz	10	74803009	74852739	49731	+	protein_coding	2191.89	2307.2	2076.58	-0.139226	0.015695	0.126678	2194.18	2441.88	2220.53	2372.2	2088.91	1900.32	2297.02	2020.05
ENSMUSG00000045216	Hs6st1	1	36107481	36145527	38047	+	protein_coding	2561.62	2443.05	2680.19	0.12448	0.0157379	0.126958	2456.35	2568.75	2291.51	2455.59	2696.42	2512.47	2894.29	2617.59
ENSMUSG00000020476	Dbnl	11	5738488	5750962	12475	+	protein_coding	3568.93	3700.77	3437.09	-0.101205	0.0158497	0.127794	3684.52	3757.98	3667.09	3693.51	3511.84	3260.07	3636.21	3340.22
ENSMUSG00000020111	Micu1	10	59538299	59699954	161656	+	protein_coding	2628.27	2534.56	2721.98	0.0979944	0.0158605	0.127816	2564.83	2510.68	2547.24	2515.5	2638.59	2725.89	2861.41	2662.04
ENSMUSG00000067158	Col4a4	1	82426144	82564570	138427	-	protein_coding	426.861	392.994	460.728	0.191599	0.0159503	0.128473	378.397	340.416	454.02	399.145	504.198	456.231	449.321	433.163
ENSMUSG00000095440	Fignl2	15	100948075	100976448	28374	-	protein_coding	273.217	251.09	295.343	0.192576	0.0159664	0.128537	244.085	250.174	259.118	250.984	294.982	258.148	304.662	323.58
ENSMUSG00000020899	Pfas	11	68876523	68899286	22764	-	protein_coding	956.692	908.552	1004.83	0.132421	0.0160341	0.129015	849.778	904.202	936.205	944.022	998	950.801	1036.73	1033.8
ENSMUSG00000021991	Cacna2d3	14	28626900	29443821	816922	-	protein_coding	689.053	732.075	646.031	-0.159024	0.016083	0.1293	740.004	787.156	689.48	711.66	657.537	632.589	705.763	588.234
ENSMUSG00000029465	Arpc3	5	122529941	122552247	22307	+	protein_coding	4645.39	4848.18	4442.6	-0.117667	0.0160861	0.1293	5225.23	4626.44	4729.47	4811.6	4419.53	4462.63	4171.02	4717.24
ENSMUSG00000032329	Hmg20a	9	56325893	56404220	78328	+	protein_coding	2786.15	2875.13	2697.17	-0.0886202	0.0161146	0.129463	2878.66	2827.86	2944.93	2849.07	2669.78	2660.71	2713.46	2744.75
ENSMUSG00000069170	Adgrv1	13	81243187	81781273	538087	-	protein_coding	115.682	132.642	98.7227	-0.243035	0.0161262	0.12949	160.141	123.3	101.394	145.732	100.06	79.2334	119.454	96.1436
ENSMUSG00000025650	Col7a1	9	108782654	108813943	31290	+	protein_coding	209.763	187.236	232.29	0.221038	0.016154	0.129647	147.226	198.353	210.674	192.691	235.206	204.473	264.113	225.369
ENSMUSG00000045518	Onecut3	10	80330669	80353110	22442	+	protein_coding	32.7612	39.9655	25.5568	-0.237201	0.0161801	0.12979	43.9095	39.3131	45.064	31.5753	20.1419	26.8371	26.3017	28.9465
ENSMUSG00000108621	Gm33989	7	39193826	39230013	36188	+	lncRNA	1938.43	1858.92	2017.93	0.113339	0.0162028	0.129905	1915.23	1757.48	1938.88	1824.08	2004.45	2038.34	1937.56	2091.38
ENSMUSG00000025630	Hprt	X	52077014	52110536	33523	+	protein_coding	3497.57	3661.12	3334.02	-0.126944	0.0162195	0.129956	3586.37	3665.05	3681.73	3711.32	3114.85	3634.51	3089.36	3497.35
ENSMUSG00000056413	Adap1	5	139257631	139311377	53747	-	protein_coding	5422.07	5614.04	5230.1	-0.0976082	0.0162284	0.129956	5553.26	5685.21	5546.26	5671.42	5309.67	4898.42	5510.21	5202.09
ENSMUSG00000117115	Gm9586	17	49471739	49472786	1048	-	processed_pseudogene	77.2425	66.263	88.2219	0.243998	0.0162341	0.129956	82.6532	61.6501	60.8364	59.9122	100.06	88.1791	77.8093	86.8394
ENSMUSG00000051256	Jagn1	6	113419530	113425190	5661	+	protein_coding	925.647	971.788	879.507	-0.130757	0.0162433	0.129963	1029.29	969.426	971.13	917.304	859.606	861.344	899.739	897.341
ENSMUSG00000024935	Slc1a1	19	28812449	28891360	78912	+	protein_coding	120.344	135.851	104.837	-0.233829	0.0162947	0.130308	164.015	126.874	120.546	131.969	111.755	90.7351	105.207	111.651
ENSMUSG00000030500	Slc17a6	7	51271754	51320867	49114	+	protein_coding	11520.7	11921.5	11119.8	-0.0966433	0.0163351	0.130564	11388.1	12206.7	12261.9	11829.4	11102.8	11445.4	10488.9	11442.1
ENSMUSG00000036206	Sh3bp4	1	88998137	89082790	84654	+	protein_coding	694.045	654.797	733.293	0.151411	0.0163488	0.130607	684.472	629.01	672.581	633.126	749.8	658.149	772.613	752.608
ENSMUSG00000035150	Eif2s3x	X	93232313	93256468	24156	-	protein_coding	298.536	339.553	257.52	-0.240127	0.0163642	0.130663	368.065	373.475	387.551	229.124	220.912	231.31	327.676	250.18
ENSMUSG00000032802	Srxn1	2	151947436	151953296	5861	+	protein_coding	1368.69	1427.02	1310.37	-0.113473	0.0163727	0.130664	1424.48	1392.94	1434.16	1456.51	1376.15	1293.29	1275.63	1296.39
ENSMUSG00000030681	Mvp	7	126586032	126613793	27762	-	protein_coding	748.698	792.157	705.239	-0.150387	0.0164433	0.131027	812.326	746.056	785.241	825.007	697.821	693.931	774.805	654.397
ENSMUSG00000020315	Sptbn1	11	30049395	30218175	168781	-	protein_coding	57849.9	56114.2	59585.6	0.083939	0.016438	0.131027	53306.1	58509.5	56523.8	56117.5	60920.9	59711.3	58441.4	59268.9
ENSMUSG00000042548	Asxl1	2	153187749	153245927	58179	+	protein_coding	2243.31	2157.68	2328.93	0.103023	0.0164302	0.131027	2027.59	2189.03	2195.74	2218.37	2333.87	2383.39	2318.94	2279.53
ENSMUSG00000028639	Ybx1	4	119135178	119151801	16624	-	protein_coding	5747.29	6056.93	5437.65	-0.140847	0.0164522	0.131031	6866.67	6012.23	5894.37	5454.44	5317.47	5293.3	5775.42	5364.4
ENSMUSG00000021996	Esd	14	74969737	74988205	18469	+	protein_coding	1669.37	1739.76	1598.98	-0.114025	0.0164725	0.131091	1846.78	1715.48	1661.74	1735.02	1590.56	1629.4	1534.27	1641.68
ENSMUSG00000103046	Gm37309	1	39031759	39033397	1639	+	TEC	103.274	87.9739	118.575	0.241391	0.0164765	0.131091	69.7386	89.348	86.7483	106.061	107.207	132.908	100.823	133.361
ENSMUSG00000028057	Rit1	3	88624145	88638356	14212	+	protein_coding	1963.83	2036.01	1891.66	-0.100326	0.0165166	0.131277	2103.78	2031.77	2014.36	1994.1	1868	1845.37	1902.49	1950.79
ENSMUSG00000000276	Dgke	11	88926005	88957676	31672	-	protein_coding	1772.43	1701.46	1843.41	0.108028	0.0165152	0.131277	1654.36	1669.02	1787.92	1694.54	1784.84	1906.71	1836.74	1845.34
ENSMUSG00000039842	Mcph1	8	18645147	18853205	208059	+	protein_coding	518.549	485.285	551.814	0.161297	0.0165282	0.131302	472.673	520.005	493.451	455.009	542.533	550.8	592.885	521.036
ENSMUSG00000006764	Tph2	10	114914546	115020927	106382	-	protein_coding	97.1669	85.3115	109.022	0.234492	0.016543	0.131332	85.2361	80.4132	94.6345	80.9624	111.755	99.6808	115.07	109.583
ENSMUSG00000115149	9330188P03Rik	14	105826910	105869488	42579	+	lncRNA	58.4155	46.9312	69.8997	0.241508	0.0165487	0.131332	67.1557	41.9936	46.1906	32.385	63.0248	90.7351	67.9461	57.8929
ENSMUSG00000033955	Tnks1bp1	2	84878366	84903392	25027	+	protein_coding	3119.14	2996.79	3241.48	0.107858	0.0165693	0.131428	2972.93	2951.16	2925.78	3137.29	3292.88	3015.98	3291	3366.06
ENSMUSG00000044912	Syt16	12	74044435	74320041	275607	+	protein_coding	1359.37	1440.17	1278.58	-0.150961	0.0165892	0.13152	1389.61	1456.37	1453.31	1461.37	1417.73	1169.33	1361.11	1166.13
ENSMUSG00000021820	Camk2g	14	20784943	20844156	59214	-	protein_coding	7473.54	7678.88	7268.19	-0.0770514	0.0166142	0.131539	7605.39	7854.58	7567.38	7688.19	7441.47	7169.35	7353.53	7108.43
ENSMUSG00000026196	Bard1	1	71066657	71142305	75649	-	protein_coding	294.892	265.813	323.972	0.209563	0.0166165	0.131539	240.211	243.027	291.79	288.226	278.738	338.659	370.416	308.073
ENSMUSG00000021221	Dpf3	12	83260519	83534490	273972	-	protein_coding	115.002	100.764	129.24	0.232388	0.0166169	0.131539	100.734	98.2828	103.647	100.393	115.004	131.63	118.358	151.969
ENSMUSG00000032440	Tgfbr2	9	115913361	116004428	91068	-	protein_coding	1663.8	1571.47	1756.14	0.143982	0.0166926	0.132005	1600.11	1548.4	1473.59	1663.78	1804.98	1901.6	1760.02	1557.94
ENSMUSG00000110344	Gm45716	11	90078509	90142081	63573	+	protein_coding	61.1421	51.0652	71.2191	0.244814	0.0166892	0.132005	64.5728	37.5262	55.2034	46.9582	71.4714	79.2334	69.0421	65.1296
ENSMUSG00000018217	Pmp22	11	63019808	63050373	30566	+	protein_coding	12375.6	13086.5	11664.8	-0.149085	0.0167278	0.132144	12932.6	12405.1	12684.4	14323.9	11255.4	13170.6	10361.8	11871.2
ENSMUSG00000056211	R3hdm1	1	128031038	128165473	134436	+	protein_coding	2726.35	2629.97	2822.73	0.0971956	0.0167327	0.132144	2564.83	2673.29	2692.58	2589.18	2767.24	2819.18	2754.01	2950.47
ENSMUSG00000047213	Ythdf3	3	16237376	16271201	33826	+	protein_coding	3783.24	3631.98	3934.5	0.108326	0.0167356	0.132144	3431.4	3599.83	3894.66	3602.02	3784.08	4084.36	3926.63	3942.92
ENSMUSG00000001366	Fbxo9	9	77988781	78016347	27567	-	protein_coding	2576.53	2496.22	2656.85	0.0873566	0.0167635	0.132232	2491.22	2536.59	2485.28	2471.78	2676.93	2650.49	2621.41	2678.58
ENSMUSG00000029461	Fam168a	7	100355842	100490863	135022	+	protein_coding	6206.14	5992.28	6420.01	0.0950667	0.0167606	0.132232	5630.75	6072.98	6096.04	6169.34	6549.38	6470.3	6173.24	6487.11
ENSMUSG00000052707	Tnrc6a	7	122723108	122794519	71412	+	protein_coding	4917.88	4708.4	5127.35	0.11489	0.0167855	0.132338	4374.16	4846.24	4795.94	4817.26	5071.22	5244.74	4782.53	5410.92
ENSMUSG00000027978	Prss12	3	123240562	123300246	59685	+	protein_coding	1085.34	1144.07	1026.62	-0.141269	0.0168346	0.132658	1204.93	1107.92	1109.7	1153.71	1059.73	1106.71	1014.81	925.253
ENSMUSG00000075415	Fnbp1	2	30916218	31032020	115803	-	protein_coding	6784.59	7025.73	6543.45	-0.0989711	0.0168852	0.13299	6547.68	7132.65	7150.53	7272.05	6537.03	6659.44	6293.79	6683.53
ENSMUSG00000021242	Npc2	12	84801336	84819926	18591	-	protein_coding	3696.44	3839.3	3553.58	-0.104505	0.0169057	0.133026	4097.79	3841.07	3731.3	3687.03	3676.88	3547.61	3562.79	3427.06
ENSMUSG00000025384	Faap100	11	120259881	120269590	9710	-	protein_coding	1823.91	1754.42	1893.41	0.10508	0.0169067	0.133026	1783.5	1761.05	1700.04	1773.08	1897.89	1821.09	1981.4	1873.25
ENSMUSG00000018604	Tbx3	5	119808734	119822789	14056	+	protein_coding	770.454	694.448	846.459	0.212827	0.0169206	0.133068	652.185	785.369	665.821	674.417	840.763	659.427	1076.18	809.467
ENSMUSG00000035476	Tab3	X	84617628	84678075	60448	+	protein_coding	944.229	896.659	991.8	0.133295	0.0169927	0.133568	851.07	878.291	929.446	927.829	1018.14	1012.14	922.753	1014.16
ENSMUSG00000042766	Trim46	3	89141484	89153616	12133	-	protein_coding	2949.82	3062.95	2836.69	-0.105702	0.0170287	0.133776	2947.1	3028	3161.24	3115.43	2769.84	2707.99	2864.7	3004.23
ENSMUSG00000004980	Hnrnpa2b1	6	51437912	51446874	8963	-	protein_coding	22681	22090.7	23271.3	0.0732467	0.0170363	0.133776	22263.4	21862.6	22510.6	21726.3	22543.4	23849.3	23111.6	23581
ENSMUSG00000031431	Tsc22d3	X	139440277	139501408	61132	-	protein_coding	2854.32	2954.01	2754.64	-0.0983135	0.0170984	0.134196	2895.44	3036.04	2915.64	2968.89	2648.99	2709.27	2886.62	2773.69
ENSMUSG00000021483	Cdk20	13	64580128	64589587	9460	+	protein_coding	502.075	533.116	471.035	-0.154108	0.0171081	0.134205	563.075	520.005	512.603	536.781	484.056	449.841	459.184	491.056
ENSMUSG00000027472	Pdrg1	2	152850810	152857347	6538	-	protein_coding	2948.46	3065.36	2831.56	-0.109435	0.0171488	0.134457	3152.44	2967.25	2955.07	3186.68	2763.99	2984.03	2697.02	2881.21
ENSMUSG00000030235	Slco1c1	6	141470094	141515903	45810	+	protein_coding	43.8839	53.2036	34.5641	-0.238938	0.0171688	0.134546	72.3215	41.9936	45.064	53.4352	38.3346	29.393	40.5485	29.9803
ENSMUSG00000007207	Stx1a	5	135052336	135079954	27619	+	protein_coding	6361.43	6619.24	6103.61	-0.110063	0.0171945	0.134654	6335.88	6458.97	6933.1	6749.03	6351.86	5630.69	6246.66	6185.24
ENSMUSG00000029762	Akr1b8	6	34331054	34345398	14345	+	protein_coding	401.255	369.849	432.661	0.190553	0.0171998	0.134654	415.849	357.392	397.69	308.467	434.026	423.004	456.993	416.622
ENSMUSG00000036158	Prickle1	15	93396995	93493772	96778	-	protein_coding	584.866	551.375	618.357	0.149015	0.0172256	0.134788	575.989	533.408	552.034	544.068	610.755	626.2	657.543	578.929
[truncated: 17,892 more rows]

## Sheet: Legend
Dataset EV2
This table reports the processed results of the bulk RNA-Seq performed on E18.5 dorsal root ganglia of control vs AD1 OE embryos.
