# Supplementary material for: Temporal refinement of Dach1 expression contributes to the development of somatosensory neurons
Source: EMBO J. 2025 Apr 9;44(10):2882–905. doi: 10.1038/s44318-025-00427-y (PMC12084601; doi:10.1038/s44318-025-00427-y)
Supplement: Supplementary file 5 — Dataset EV3 [file 44318_2025_427_MOESM5_ESM.xlsx]

## Sheet: Dataset
Control mice			Experimental condition
Von Frey
Mouse #	32	39	40	43	44	46	74	75	77	79	89	90	91	92	93	95	73	74	106	107	108	109	110	111	115	117	127	119	123
Sex	F	F	F	F	F	F	M	F	F	M	M	M	M	M	F	F	M	M	M	M	M	M	F	F	M	M	M	F	F
Genot	Cre F/F	WT F/+	WT F/+	Cre F/F	WT F/+	WT F/+	Cre F/F	WT F/+	Cre F/F	Cre F/F	Cre F/F	WT F/+	Cre F/F	Cre F/F	WT F/+	Cre F/F	WT F/F	Cre F/F	WT F/F	Cre F/F	Cre F/F	Cre F/F	Cre F/F	WT F/F	WT F/F	Cre F/F	Cre F/F	WT F/F	Cre F/F
0.008g	0	0	0	0.1	0.1	0	0	0	0.1	0	0.1	0	0	0.1	0.1	0	0.1	0.1	0	0.1	0.1	0	0	0	0	0	0.2	0	0.2
0.04g	0.1	0	0.1	0.1	0.1	0.3	0.1	0	0.1	0.1	0.2	0.2	0	0	0	0.1	0.2	0	0.2	0	0.1	0	0.3	0	0	0	0.2	0.1	0
0.07g	0.2	0	0	0	0	0.2	0	0	0	0	0	0.1	0.2	0	0	0	0.4	0	0.3	0.1	0.1	0	0.4	0	0.1	0.1	0.5	0	0.2
0.16g	0.2	0	0.5	0.5	0.2	0.3	0.2	0.1	0.2	0.1	0.1	0.1	0.2	0.1	0	0.4	0.3	0	0.3	0	0.1	0	0.3	0.1	0.2	0.1	0.3	0.1	0.3
0.4g	0.5	0.6	0.6	0.3	0.6	0.7	0.5	0.8	0.4	0.1	0	0.2	0.6	0.4	0.2	0.6	0.8	0.6	0.5	0.4	0.2	0.4	0.3	0.7	0.5	0.1	0.7	0	0.5
0.6g	0	0.5	0.6	0.2	0.4	0.8	0.5	0.9	0.3	0.4	0.2	0.5	0.3	0.4	0.5	0.4	0.5	0.4	0.4	0.4	0.3	0	0.6	1	0.2	0	0.6	0	0.4
1.0g	0.5	0.7	0.7	0.6	0.9	0.4	0.4	0.8	0.8	1	0.3	0.6	0	0.2	0.5	0.8	0.7	1	0.4	0.7	0.8	0.5	1	0.9	0.5	0.4	0.1	0.1	0.8
1.4g	0.5	0.9	0.7	0.5	0.5	0.6	0.4	0.8	0.3	0.6	0	0.7	0.3	0.4	0.8	0.7	1	0.6	0.5	0.4	0.8	0.8	1	0.8	0.5	0.2	0.6	0.2	0.8
Sticky tape
Mouse #	32	39	40	43	44	46	74	75	77	79	89	90	91	92	93	95	73	74	106	107	108	109	110	111	115	117	127	119	123
Sex	F	F	F	F	F	F	M	F	F	M	M	M	M	M	F	F	M	M	M	M	M	M	F	F	M	M	M	F	F
Genot	Cre F/F	WT F/+	WT F/+	Cre F/F	WT F/+	WT F/+	Cre F/F	WT F/+	Cre F/F	Cre F/F	Cre F/F	WT F/+	Cre F/F	Cre F/F	WT F/+	Cre F/F	WT F/F	Cre F/F	WT F/F	Cre F/F	Cre F/F	Cre F/F	Cre F/F	WT F/F	WT F/F	Cre F/F	Cre F/F	WT F/F	Cre F/F
Bouts	36	81	85	25	72	143	9	17	107	56	39	48	21	65	115	71	79	35	65	46	35	58	25	80	44	X	138	39	9
Formalin	Related to figure 2
Animal				Phase I	Resting phase			Phase II
Sex (M/F)	Genotype	ID #	Time licking (s)	0-5'	5-10'	10-15'	15-20'	20-25'	25-30'	30-35'	35-40'	40-45'
M	+/+; F/+	80		73	11	24	19	184	206	96	61	0
M	Cre/+; F/F	79		93	31	0	1	19	77	78	41	39
M	Cre/+; F/F	77		67	59	0	11	6	10	29	3	6
M	Cre/+; F/+	78		53	16	1	25	24	164	203	137	103
M	Cre/+; F/+	82		81	26	16	8	64	14	171	109	157
M	Cre/+; F/F	83		180	83	16	27	46	56	79	33	0
M	Cre/+; F/F	81		95	67	0	60	64	97	36	0	0
F	Cre/+; F/F	76		87	68	50	62	3	129	14	41	86
F	Cre/+; F/F	77		123	53	3	28	107	58	27	9	92
F	+/+; F/+	44		88	58	8	75	139	80	117	0	0
M	+/+; F/+	85		105	6	20	49	92	133	112	89	33
F	+/+; F/F	93		69	16	37	67	98	41	86	83	14
Formalin	Related to figure 3
Animal				Phase I	Resting phase			Phase II
Sex (M/F)	Genotype	ID #	Time licking (s)	0-5'	5-10'	10-15'	15-20'	20-25'	25-30'	30-35'	35-40'	40-45'
M	Cre F/F	281		61	21	7	13	45	83	15	0	0
M	Cre F/F	282		49	28	11	35	66	96	25	64	0
M	WT F/F	288		42	36	0	9	10	19	15	82	77
M	WT F/F	289		78	52	16	55	113	60	0	0	0
M	WT F/F	290		85	14	0	0	115	73	0	0	0
M	Cre F/F	292		96	36	20	35	92	8	0	32	16
M	WT F/F	293		56	19	16	39	92	47	49	21	0
M	WT F/F	303		56	46	8	23	75	86	45	0	0
M	Cre F/F	304		61	48	12	40	67	117	24	0	6
M	WT F/F	318		68	71	3	71	56	119	89	0	0
M	Cre F/F	319		76	26	31	90	86	116	27	19	27
M	WT F/F	321		73	46	12	2	14	16	82	129	18
M	Cre F/F	322		51	38	18	14	0	11	47	18	113
Formalin	Related to figure 5
Animal				Phase I	Resting phase			Phase II
Sex (M/F)	Genotype	ID #	Time licking (s)	0-5'	5-10'	10-15'	15-20'	20-25'	25-30'	30-35'	35-40'	40-45'
F	Cre/+;OE/+	3		26	3	5	6	59	26	94	67	1
F	Cre/+;OE/+	13		46	24	23	12	2	14	14	23	55
F	Cre/+;OE/+	12		47	13	3	7	4	8	62	100	59
F	Cre/+;OE/+	11		50	12	10	0	8	5	3	0	38
M	cre/+;OE/+	1		62	11	8	7	10	37	49	27	1
F	Cre/+;OE/+	7		64	3	2	6	31	0	11	17	0
F	Cre/+;OE/+	15		69	21	0	6	23	17	1	30	111
M	Cre/+;OE/+	23		71	12	3	0	70	55	12	0	0
M	Cre/+; +/+	2		79	90	28	54	24	139	77	17	51
F	+/+;+/+	5		39	19	0	45	28	62	197	131	61
F	+/+;OE/+	6		46	78	15	17	50	100	95	72	80
F	+/+;+/+	8		56	21	8	21	5	27	94	106	40
F	+/+;+/+	9		74	53	9	10	10	0	9	23	9
F	Cre/+;+/+	10		94	26	20	54	113	100	83	58	90
M	Cre/+;+/+	18		102	19	6	90	168	100	162	56	38
F	+/+;+/+	15		114	61	15	3	48	71	82	44	80
Rotarod
Sex (M/F)	Genotype	ID #	Latency to fall (s)
M	WT F/F	114	42
M	WT F/F	115	24
F	WT F/F	118	52
M	WT F/F	140	27
M	WT F/F	141	19
F	WT F/F	145	35
M	WT F/F	151	86
F	WT F/F	150	104
F	WT F/F	154	156
F	WT F/F	161	70
M	WT F/F	164	36
M	WT F/F	166	55
M	WT F/F	167	55
F	WT F/F	169	69
M	WT F/F	116	38
M	Cre F/F	117	68
M	Cre F/F	127	61
F	Cre F/F	123	54
M	Cre F/F	142	28
M	Cre F/F	143	15
F	Cre F/F	144	69
M	Cre F/F	149	71
M	Cre F/F	148	47
M	Cre F/F	156	32
M	Cre F/F	157	45
M	Cre F/F	158	53
M	Cre F/F	159	119
F	Cre F/F	148	38
F	Cre F/F	153	93
F	Cre F/F	155	28
M	Cre F/F	168	86
F	Cre F/F	170	106

## Sheet: Legend
Dataset EV3
This table reports the recordings of detailed data obtained for behaviour experiments reported in this study. It further includes the sex, exact genotype and internal ID number of mice used in these experiments.
