# Supplementary material for: Temporal refinement of Dach1 expression contributes to the development of somatosensory neurons
Source: EMBO J. 2025 Apr 9;44(10):2882–905. doi: 10.1038/s44318-025-00427-y (PMC12084601; doi:10.1038/s44318-025-00427-y)
Supplement: Supplementary file 6 — Source data Fig. 1 [file 44318_2025_427_MOESM6_ESM.zip]

Archive with 24 entries (18 files):
- Figure 1/
- Figure 1/1A/
- Figure 1/1A/WT1 E10.5 Dach1 green Islet1 red 40x 008.tif
- Figure 1/1A/WT1 E11.5 Dach1 green Islet1 red 40x 009.tif
- Figure 1/1A/WT1 E12.5 Dach1 green Islet1 red 40x 001.tif
- Figure 1/1A/WT2 E13.5 Dach1 green Islet1 red 40x 001.tif
- Figure 1/1A/WT2 E14.5 Dach1 green Islet1 red 40x 001.tif
- Figure 1/1A/WT2 E16.5 Dach1 green Islet1 red 40x 001.tif
- Figure 1/1A/WT2 E18.5 Dach1 green Islet1 red 40x 001.tif
- Figure 1/1B/
- Figure 1/1B/Numerical data - figure 1B.xlsx
- Figure 1/1C/
- Figure 1/1C/Numerical data - figure 1C.xlsx
- Figure 1/1E/
- Figure 1/1E/Counting Figure 1E.xlsx
- Figure 1/1E/WT E18.5 Dach1 green c-Maf red 20X 005.tif
- Figure 1/1E/WT E18.5 Dach1 green MafA red 20X 003.tif
- Figure 1/1E/WT E18.5 Dach1 green Parvalbumin red.tif
- Figure 1/1E/WT E18.5 Dach1 green Prdm12 red 006.tif
- Figure 1/1E/WT E18.5 Dach1 green Ret red 20X 002.tif
- Figure 1/1E/WT E18.5 Dach1 green TrkB red 2.tif
- Figure 1/1E/WT E18.5 Dach1 green TrkC red 4.tif
- Figure 1/1F/
- Figure 1/1F/Snap-18930.tif
