# Supplementary material for: Temporal refinement of Dach1 expression contributes to the development of somatosensory neurons
Source: EMBO J. 2025 Apr 9;44(10):2882–905. doi: 10.1038/s44318-025-00427-y (PMC12084601; doi:10.1038/s44318-025-00427-y)
Supplement: Supplementary file 6 — Source data Fig. 1 [file 44318_2025_427_MOESM6_ESM.zip › Figure 1/1B/Numerical data - figure 1B.xlsx]

## Sheet: Feuil1
	WT1	E10.5		WT2	E10.5		WT1	E11.5		WT2	E11.5		WT1	E12.5		WT2	E12.5		WT1	E13.5		WT2	E13.5		WT1	E14.5		WT2	E14.5		WT1	E16.5		WT2	E16.5		WT1	E18.5		WT2	E18.5
		N° of D1+ & ISL1+	N° of Isl1+		N° of D1+ & ISL1+	N° of Isl1+		N° of D1+ & ISL1+	N° of Isl1+		N° of D1+ & ISL1+	N° of Isl1+		N° of D1+ & ISL1+	N° of Isl1+		N° of D1+ & ISL1+	N° of Isl1+		N° of D1+ & ISL1+	N° of Isl1+		N° of D1+ & ISL1+	N° of Isl1+		N° of D1+ & ISL1+	N° of Isl1+		N° of D1+ & ISL1+	N° of Isl1+		N° of D1+ & ISL1+	N° of Isl1+		N° of D1+ & ISL1+	N° of Isl1+		N° of D1+ & ISL1+	N° of Isl1+		N° of D1+ & ISL1+	N° of Isl1+
		60	61		43	44		102	103		56	56		105	115		139	144		192	234		220	246		42	232		17	139		28	156		23	228		16	94		17	169
		76	77		47	48		103	108		53	57		224	235		273	281		263	278		233	299		29	138		40	240		14	118		16	136		9	112		12	141
		102	104		19	23		80	88		54	56		65	75		264	269		168	190		187	216		37	119		19	99		21	163		9	187		19	177		12	152
		58	59		43	44		109	109		77	79		237	238		219	226		176	210		215	233		17	110		24	221		16	150		25	139		14	83		15	136
		84	86		48	48		95	99		74	78		304	316		132	138		251	284		195	208		17	90		30	222		13	78		17	192		15	124		13	91
		39	40		95	99		127	128		83	88		140	150		188	199		210	254		201	230		12	113		35	218		15	135		20	146		16	122		25	163
		63	63		110	113		117	118		71	74		244	255					156	171		183	243		33	191		37	252		19	125		24	156		15	116		18	77
					110	118		100	104		70	72														28	172					12	74		25	177		17	125		21	104
					55	57		114	120																							29	161		29	165		15	119		16	95
					38	39																										19	160					12	115		14	66
	Sum	482	490		608	633		947	977		538	560		1319	1384		1215	1257		1416	1621		1434	1675		215	1165		202	1391		186	1320		188	1526		148	1187		163	1194
	proportion (%)		98.3673			96.0506			96.9294			96.0714			95.3035			96.6587			87.3535			85.6119			18.4549			14.5219			14.0909			12.3198			12.4684			13.6516
