# Supplementary material for: Temporal refinement of Dach1 expression contributes to the development of somatosensory neurons
Source: EMBO J. 2025 Apr 9;44(10):2882–905. doi: 10.1038/s44318-025-00427-y (PMC12084601; doi:10.1038/s44318-025-00427-y)
Supplement: Supplementary file 6 — Source data Fig. 1 [file 44318_2025_427_MOESM6_ESM.zip › Figure 1/1C/Numerical data - figure 1C.xlsx]

## Sheet: Quantification Figure 1d
	WT E10.5			WT E11.5			WT E12.5			WT E13.5			WT E14.5			WT E16.5			WT E18.5
	WT1	WT2		WT1	WT 2		WT1	WT 2		WT1	WT 2		WT1	WT 2		WT1	WT 2		WT1	WT 2
	Fluorescence (AU)	Fluorescence (AU)		Fluorescence (AU)	Fluorescence (AU)		Fluorescence (AU)	Fluorescence (AU)		Fluorescence (AU)	Fluorescence (AU)		Fluorescence (AU)	Fluorescence (AU)		Fluorescence (AU)	Fluorescence (AU)		Fluorescence (AU)	Fluorescence (AU)
	787.015	248.991		296.825	357.176		99.538	399.324		1224.73	348.612		34.804	26.085		37.667	63.376		40.254	57.541
	289.686	371.29		585.409	314.227		1231.39	250.483		569.925	547.278		74.589	34.701		141.341	67.71		31.584	41.614
	495.569	232.058		839.677	122.657		381.257	878.14		2389.63	438.363		84.092	48.352		157.102	242.819		1420.71	44.26
	492.708	180.213		818.968	51.381		128.563	316.048		247.898	389.051		66.607	41.5		2313.98	65.137		29.561	50.479
	672.899	113.307		312.374	274.67		2849.1	348.962		670.041	598.099		57.636	41.979		29.919	70.124		1464.73	45.896
	215.558	291.943		583.655	363.908		322.717	608.333		928.292	1071.16		40.705	34.435		41.648	47.901		33.221	2617.74
	166.051	601.955		944.473	212.451		127.039	467.712		308.88	91.539		63.447	38.515		267.805	65.265		42.365	35.419
	576.702	874.999		115.993	333.763		3369	131.48		446.996	782.677		73.805	28.459		43.666	65.353		28.798	41.054
	1225.42	339.92		938.353	533.871		322.125	618.677		307.259	189.377		142.678	41.699		75.312	63.014		40.461	3694.42
	762.494	231.847		580.35	335.951		46.041	333.126		96.357	192.088		47.119	38.088		38.938	56.895		46.881	87.806
	408.012	455.849		79.516	283.411		325.362	105.389		333.472	454.359		91.696	104.852		49.065	72.78		34.666	33.123
	231.117	278.52		1054.11	206.484		412.21	138.556		60.417	110.306		63.225	39.684		1289.04	87.071		31.115	34.818
	251.953	210.264		700.574	406.035		369.389	611.313		266.713	193.811		32.484	27.067		38.094	59.105		43.201	43.756
	614.528	338.669		767.321	188.948		1234.14	750.562		294.037	231.18		45.423	36.532		23.696	55.774		31.452	47.04
	1079.26	147.754		332.972	258.3		634.514	294.849		873.532	70.036		39.057	41.387		46.635	72.987		1869.79	2388.75
	500.308	488.386		372.755	477.391		627.935	786.644		166.066	93.579		1744.72	28.93		29.32	66.409		127.083	48.067
	421.956	1011.54		1174.82	332.086		718.794	393.726		831.21	751.104		28.541	38.531		199.876	3096.98		33.991	44.263
	414.801	576.655		1054.23	409.038		220.494	326.177		341.36	141.394		99.556	39.976		52.156	73.999		31.29	43.562
	199.51	678.308		785.116	541.798		336.344	807.56		566.673	870.465		47.646	32.789		115.484	76.562		40.607	59.206
	583.728	655.821		1004.47	438.962		876.482	414.5		322.846	120.761		107.913	1746.38		40.589	70.885		34.611	46.235
	405.895	314.53		830.553	57.962		141.357	617.337		485.853	149.21		61.045	39.571		47.176	62.926		43.706	3837.64
	416.816	245.703		723.819	248.376		434.794	642.414		210.004	165.77		38.001	58.388		62.642	55.351		58.235	1393.1
	884.531	284.26		444.493	71.105		347.677	335.906		440.729	1904.04		168.798	47.847		40.406	79.835		131.403	56.232
	862.29	237.711		565.584	326.415		374.261	749.746		303.243	94.348		56.835	44.979		29.839	57.084		83.627	53.333
	91.039	1048.43		384.522	584.888		519.916	585.847		806.699	96.574		131.327	33.631		130.242	76.89		48.043	65.593
	654.03	172.134		609.438	528.886		232.881	419.14		435.381	434.292		62.12	44.919		172.168	56.242		36.944	94.566
	488.359	715.268		518.202	709.097		232.839	592.947		594.691	712.644		103.845	49.087		23.396	59.421		33.959	40.811
	1152.88	367.901		597.976	438.504		552.631	236.735		930.798	346.547		44.42	59.685		280.422	3521.56		52.475	36.296
	379.921	168.044		704.352	688.473		206.872	296.002		691.444	580.763		59.754	30.51		233.311	82.422		47.496	58.033
	701.786	381.007		607.654	328.466		302.106	514.263		865.212	453.057		46.768	33.013		113.461	550.306		36.086	66.748
	1101.3	524.391		765.018	612.638		251.157	433.753		160.949	601.747		36.88	29.521		41.367	43.359		39.204	47.653
	538.18	497.141		1056.98	699.726		567.748	399.757		1080.51	325.298		1410.35	28.77		54.626	48.419		31.927	49.069
	291.144	340.206		975.893	761.622		131.979	517.114		613.327	500.733		100.66	29.491		44.251	86.904		49.856	36.87
	148.388	326.356		890.428	470.084		426.362	557.493		243.892	353.743		66.159	44.275		25.177	63.382		37.757	52.479
	259.642	864.613		557.599	512.761		168.917	195.313		365.026	307.959		126.518	33.388		176.285	51.465		34.146	77.732
	604.23	542.773		1310.11	522.964		679.436	424.84		435.945	625.329		182.359	53.498		134.337	55.132		40.552	189.461
	478.645	289.181		909.933	167.713		683.09	632.187		954.162	702.171		71.155	189.165		55.242	72.373		35.42	92.738
	383.503	223.165		793.501	324.071		1047.39	242.06		1051.92	755.041		33.404	126.271		41.886	118.095		190.919	49.415
	411.895	292.455		315.338	391.477		67.286	197.699		258.465	121.747		2525.51	39.727		410.587	71.085		34.447	58.248
	458.471	417.635		746.262	340.565		218.773	892.016		92.71	648.019		51.424	42.008		34.371	53.973		31.691	55.808
	917.508	328.109		946.667	293.007		229.63	355.996		302.822	126.205		46.606	36.63		33.426	60.778		54.58	1488.74
	371.925	761.799		511.655	335.944		193.971	758.082		583.808	593.873		58.788	41.786		33.394	59.926		42.707	66.273
	502.656	461.117		752.131	279.713		586.529	509.965		685.197	328.876		2914.73	92.12		34	3836.07		54.536	2035.28
	686.052	153.268		1250.54	626.288		375.62	459.956		435.775	367.807		46.929	1867.16		53.028	56.641		39.813	46.085
	642.377	170.32		1131.74	358.81		60.042	561.454		620.061	74.952		69.603	33.345		37.479	46.301		943.238	1936.36
	532.66	457.953		681.029	292.234		565.786	231.988		112.15	607.122		79.73	38.85		39.168	113.926		50.097	52.384
	577.115	1311.22		1283.37	398.688		265.31	489.3		87.422	123.737		37.08	92.939		45.469	50.077		39.639	49.95
	744.091	524.933		801.128	349.106		631.973	570.724		2110.35	134.164		53.767	47.224		36.551	89.119		199.083	1161.14
	1283.08	262.196		1043.5	244.427		179.355	215.289		696.496	147.432		47.771	49.906		19.642	50.164		36.531	54.937
	1094.95	753.621		1153.15	224.265		1030.98	419.751		643.92	53.233		50.01	48.532		28.276	43.428		1880.08	60.066
	1200.89	963.102		894.239	404.39		115.099	698.512		270.803	199.157		26.379	59.321		101.014	92.488		37.91	61.36
	699.173	965.279		1276.12	593.012		1369.44	645.091		278.562	618.353		40.815	36.615		38.246	2677.82		384.721	367.818
	386.229	773.209		93.916	413.013		1283.68	402.734		804.213	536.82		23.412	28.176		50.322	57.183		58.243	71.668
	131.799	512.9		1022.58	579.253		317.317	404.834		812.551	460.28		47.844	37.705		36.077	53.385		30.173	53.364
	704.205	640.935		238.287	338.475		407.782	750.92		98.077	654.013		72.882	37.818		120.579	68.717		36.504	1166.8
	698.837	544.508		260.869	518.778		927.629	424.794		488.172	418.024		43.71	37.131		37.977	85.687		36.03	47.215
	520.859	526.494		573.251	309.755		110.735	75.792		614.895	334.811		53.053	40.151		57.012	84.018		40.701	38.978
	594.45	804.065		765.507	733.792		710.49	353.869		216.526	45.233		1183.74	2195.93		48.346	68.534		40.963	38.575
	323.671	396.514		1072.56	486.777		532.516	693.901		135.987	361.898		78.782	33.162		31.697	172.125		54.001	66.357
	577.887	490.691		666.094	578.326		426.921	876.975		554.637	1797.65		60.302	53.357		82.628	2748.69		32.608	42.99
	1162.64	756.345		391.087	752.14		538.948	241.622		478.184	1159.57		54.816	35.007		39.127	78.95		1488.65	64.364
	473.397	1552.83		43.619	770.042		324.565	342.356		368.631	137.15		51.059	27.908		32.402	70.769		47.746	38.057
	1006.64	899.742		726.137	588.945		430.232	819.249		569.726	75.384		46.707	47.303		23.476	63.052		3114.21	57.475
	696.323	1092.07		983.07	688.374		81.606	994.003		767.311	999.968		54.368	131.52		2254.63	81.261		2123.54	2348.35
	613.603	499.218		734.589	557.176		353.446	547.429		715.813	129.143		47.5	56.36		32.046	75.083		1895.46	34.38
	578.252	569.41		528.674	679.941		425.707	369.366		137.17	83.614		45.652	25.995		42.543	45.963		37.276	140.213
	712.107	138.959		546.582	568.365		298.049	559.909		260.508	570.759		65.452	34.156		34.249	60.193		1751.82	33.049
	717.173	435.637		843.11	574.941		301.71	354.946		158.254	356.325		92.365	34.736		169.822	104.004		163.565	53.015
	408.968	672.394		835.01	275.788		726.285	2001.84		776.561	873.561		43.238	110.46		32.872	72.459		493.085	45.208
	742.486	549.184		676.826	802.675		886.117	543.607		952.515	879.705		46.42	791.757		49.406	370.24		31.415	47.191
	228.668	801.441		813.57	865.276		35.154	1485.33		780.166	354.626		83.661	30.593		210.992	190.186		45.391	54.476
	436.776	616.946		519.59	853.435		441.273	937.236		711.812	123.534		2421.8	43.028		44.057	66.386		44.021	56.476
	564.255	866.528		637.502	571.906		329.654	1587.52		350.083	1410.37		45.756	2341.28		2384.45	294.156		31.533	41.836
	399.719	384.27		1084.27	750.506		300.734	645.418		358.136	496.977		45.139	1539.89		249.066	65.649		33.087	48.039
	266.043	878.049		706.194	880.312		555.152	636.38		1029.54	298.669		64.954	21.606		47.88	107.135		2323.63	1941.31
	719.325	824.243		915.583	619.25		1220.51	654.32		262.394	405.85		2697.52	40.705		50.48	61.407		33.922	47.218
	677.92	929.44		580.875	272.193		66.303	569.439		130.668	712.041		56.207	38.142		42.068	260.421		39.604	52.234
	606.12	1687.13		763.264	514.177		252.477	162.286		104.123	78.379		54.973	35.869		94.477	34.293		38.681	63.892
	1114.69	1072.89		228.647	546.234		384.939	340.501		123.686	84.015		59.984	29.776		43.691	80.056		1789.66	34.851
	1083.79	896.242		595.436	421.163		358.386	270.329		160.475	71.748		59.668	19.874		1883.4	56.6		46.476	49.643
	468.1	655.198		811.009	468.557		531.379	473.147		938.625	479.45		793.781	29.543		43.031	2607.51		37.343	63.553
	144.6	1014.73		198.995	450.226		281.526	579.781		923.269	682.876		68.24	1989.04		56.112	114.532		41.571	48.221
	470.165	689.484		432.517	980.943		516.524	335.471		146.28	145.862		2106.51	26.62		63.408	89.771		71.268	93.415
	482.071	1107.59		942.728	942.879		780.592	898.389		682.467	165.703		1424.24	72.761		98.991	75.296		52.577	45.224
	359.483	41.559		680.436	644.294		446.616	1073.68		225.766	632.456		2486.2	43.574		39.611	38.121		33.271	3276.2
	311.552	382.075		862.558	693.155		242.419	382.586		284.172	175.41		66.136	37.193		240.547	1799.35		35.92	1686.85
	489.022	341.876		453.8	575.081		813.729	1647.88		566.509	713.143		61.245	39.546		123.847	50.926		78.528	307.241
	717.714	244.405		350.035	674.565		685.824	1350.22		323.169	489.278		46.138	25.342		38.506	54.382		42.473	43.4
	525.491	450.412		771.82	285.662		537.47	234.648		154.739	267.967		173.429	40.135		70.186	74.214		46.368	73.355
	847.946	55.409		640.361	883.755		492.141	708.222		1101.4	168.025		63.365	101.502		2064.58	68.429		34.257	38.063
	490.463	1646.03		623.154	612.214		152.763	556.495		85.504	144.723		51.53	53.589		3964.28	49.134		34.465	41.74
	892.845	738.846		696.825	782.128		628.06	571.832		303.999	707.106		246.018	32.262		2575.49	59.421		589.128	462.981
	734.323	1431.19		707.867	619.074		515.556	356.177		802.831	348.527		62.473	50.914		95.461	2730.53		39.787	53.785
	210.559	595.199		914.14	596.29		512.705	277.312		770.478	131.802		56.026	616.71		64.833	2034.71		46.968	2093.68
	607.374	1263.74		410.031	845.736		86.824	366.741		431.822	88.901		73.357	42.537		45.452	53.24		151.285	47.2
	184.859	464.056		551.844	381.579		309.499	717.329		436.391	243.15		52.443	34.724		36.556	65.392		45.394	36.139
	853.487	697.101		260.029	300.766		401.987	720.911		873.115	621.481		48.952	37.407		63.35	54.628		59.209	41.821
	721.762	974.242		978.932	327.583		602.371	394.027		120.829	256.448		1703.43	41.266		25.382	55.255		117.289	33.669
	366.894	325.248		575.552	416.149		178.009	498.423		889.637	423.872		60.451	23.987		199.334	86.142		36.36	89.737
	742.256	317.782		1042.84	325.878		551.942	538.167		197.319	363.152		63.6	38.112		49.503	100.32		37.426	40.41
	868.393	693.645		895.154	397.5		140.804	766.982		789.34	64.098		2015.94	54.572		44.878	88.303		161.29	33.451
	86.966	827.303		879.716	114.579		435.024	537.946		859.789	524.162		40.674	64.49		65.322	81.113		219.798	43.119
	127.503	627.381		624.661	162.74		147.3	585.249		498.317	86.102		50.171	37		51.196	48.447		50.75	147.236
	296.404	96.748		948.453	166.837		303.436	253.835		197.606	765.442		765.166	46.32		38.96	2145.38		33.66	392.705
	423.639	520.165		1219.17	372.846		773.956	398.24		101.453	897.993		459.073	45.989		166.596	66.302		48.944	234.871
	107.416	270.798		980.51	266.125		669.651	760.124		687.384	974.705		41.921	38.966		213.32	65.597		36.282	138.087
	444.258	799.224		255.472	307.598		401.265	602.858		969.368	704.209		46.057	39.212		85.239	271.677		88.479	213.187
	133.72	1227.79		514.127	272.34		69.25	1593.19		160.706	636.651		79.34	47.759		100.782	65.775		44.748	69.72
	140.509	453.832		246.344	365.454		698.269	542.361		241.025	179.721		1483.98	45.822		39.636	46.649		49.783	41.505
	287.112	502.19		820.588	417.993		547.186	791.292		304.951	58.167		1206.93	20.296		42.201	1463.49		49.138	1134.96
	334.119	599.037		377.769	183.702		130.598	277.957		186.104	626.358		72.457	47.432		1016.21	41.762		68.543	2662.01
	122.208	473.995		709.793	423.277		978.584	318.888		300.519	768.919		63.65	2016.87		1254.16	121.022		40.389	40.879
	236.063	498.492		666.474	562.612		70.502	156.639		1073.18	223.567		105.158	46.126		1214.14	136.134		1417.99	51.266
	284.337	502.688		639.089	469.885		361.991	727.775		228.631	421.802		66.27	37.024		1589.21	94.16		38.635	57.261
	482.551	650.71		727.571	427.697		220.286	558.495		159.37	506.27		53.039	36.586		35.06	71.787		2915.18	57.037
	465.525	484.192		642.759	408.259		250.84	901.433		131.024	192.56		47.987	2218.11		706.071	64.728		44.977	56.42
	315.475	1005.38		523.73	356.759		411.164	1337.56		646.092	144.511		62.817	41.382		40.591	107.19		39.472	217.73
	349.522	591.682		958.828	149.073		563.576	399.872		301.892	472.381		37.626	53.263		41.766	2584.15		39.277	48.85
	324.747	426.36		1392.59	276.932		729.517	288.198		414.777	898.396		77.16	60.41		200.072	63.965		35.271	36.533
	560.037	588.504		1316.66	359.036		343.74	454.72		165.688	387.396		3580.21	58.548		59.843	56.225		53.987	41.219
	475.607	224.346		771.487	408.771		491.376	94.543		479.908	527.339		4052.29	39.526		90.463	226.374		39.461	49.226
	606.422	271.263		356.206	464.189		287.768	637.4		222.127	927.429		49.279	39.934		41.15	73.97		37.135	43.364
	268.546	94.757		723.87	377.709		371.715	889.093		491.039	678.924		54.841	41.303		52.375	50.968		1771.08	52.752
	173.819	390.714		404.01	319.899		516.523	688.577		360.144	758.235		120.372	1384.81		36.172	151.055		33.665	82.419
	348.145	488.409		676.979	359.211		426.442	462.32		213.246	569.823		169.41	44.572		45.457	96.187		46.447	47.73
	196.402	312.505		1442.8	319.483		731.794	386.618		111.049	457.526		54.76	19.398		33.342	58.572		40.333	40.143
	279.258	415.991		293.894	646.165		736.433	512.557		800.608	978.935		36.639	76.664		47.778	52.955		43.643	53.314
	314.859	227.654		851.46	404.677		391.167	580.601		388.003	274.386		1224.07	42.682		202.855	66.897		1870.73	32.283
	227.602	186.456		975.711	693.723		326.241	638.232		143.747	750.405		249.332	52.454		39.651	107.249		410.997	51.659
	190.424	535.961		1772.95	703.159		586.811	477.508		124.991	857.413		102.456	37.006		37.528	65.987		34.257	55.755
	365.738	706.501		1144.09	539.193		223.194	289.666		227.563	225.896		51.38	47.118		195.074	76.863		36.201	46.329
	484.811	259.082		1187.54	424.503		709.271	361.452		483.243	109.086		108.865	41.258		41.765	65.419		34.9	95.332
	149.753	663.827		1482.5	393.112		107.054	164.666		92.035	291.073		36.933	35.355		36.453	45.646		56.986	66.422
	255.474	839.902		294.69	400.617		507.47	222.133		427.83	110.128		228.427	38.191		45.371	86.989		51.899	107.061
	205.623	489.223		649.918	401.065		265.137	726.958		784.323	154.059		41.879	83.978		44.573	84.005		43.57	20.883
	429.393	683.634		1081.69	286.47		611.466	534.957		161.754	85.285		66.649	30.912		44.303	3114.09		36.712	27.074
	231.765	580.936		696.117	278.808		544.228	367.162		826.221	160.974		40.783	28.223		31.641	2117.97		57.165	22.428
	203.816	362.447		691.702	297.198		109.044	581.721		791.491	145.459		450.016	30.271		33.209	1796.41		43.026	27.535
	265.49	400.241		965.419	251.389		253.498	312.237		116.197	80.829		71.061	32.163		27.436	69.886		59.095	1137.46
	148.065	522.444		668.95	378.512		441.063	213.53		940.945	234.345		95.454	46.455		50.793	2452.91		38.947	445.968
	100.348	702.068		704.065	320.676		331.115	528.934		377.848	3134.01		53.512	43.871		203.192	2219.73		54.873	27.652
	133.107	391.95		713.77	322.699		116.253	383.909		180.296	1887.17		72.667	29.797		61.684	54.174		65.041	42.962
	158.577	996.649		1243.81	238.083		105.394	151.332		986.047	134.019		54.417	45.005		104.105	207.099		41.503	25.882
	239.86	175.364		501.735	294.702		614.31	220.525		546.911	355.882		47.624	44.863		121.096	82.815		36.676	18.439
	165.509	906.676		836.093	227.962		489.555	473.078		92.843	361.892		226.187	41.158		57.717	72.864		45.165	25.205
	48.08	533.673		756.326	276.886		571.074	466.538		325.254	884.995		56.055	1710.48		59.276	57.094		44.704	25.569
	326.285	646.131		919.187	349.985		249.988	122.174		1040.94	858.998		83.476	707.811		27.574	59.115		46.051	1392.82
	737.704	407.833		1463.48	289.466		736.317	908.979		867.787	265.194		42.469	52.26		97.126	46.01		1556.01	25.205
	242.906	454.192		625.198	343.607		325.915	555.345		693.831	212.39		39.098	45.068		63.95	76.393		42.357	26.633
	362.4	355.087		1048.72	297.604		287.201	709.937		879.393	167.369		90.079	34.684		67.419	90.381		81.428	29.437
	313.718	257.396		684.062	91.76		387.497	182.782		633.526	395.716		61.532	44.552		51.467	98.316		36.454	2163.62
	570.499	337.633		785.372	453.531		408.652	643.793		488.377	87.095		147.59	37.924		34.898	65.431		30.379	29.2
	402.431	696.556		854.978	365.14		473.274	506.294		187.868	302.612		137.723	53.99		59.888	103.314		41.738	126.466
	245.728	479.108		740.788	252.629		443.577	625.511		933.692	100.366		91.563	1827.25		31.767	78.989		32.346	1383.95
	126.74	671.064		1306.15	171.139		185.882	698.471		417.042	127.627		71.322	31.645		40.292	86.431		2426.06	36.768
	389.805	681.207		1356.65	283.882		666.591	287.015		102.595	335.524		34.993	38.057		2073.68	53.737		49.794	25.846
	288.865	1158.91		587.091	275.392		306.551	1065.67		142.012	536.561		1125.85	52.031		48.048	49.53		33.802	24.027
	529.062	940.158		1289.29	482.721		593.776	945.636		534.898	1009.08		83.668	1047.23		45.557	129.839		34.825	27.641
	104.572	1086.78		997.084	380.811		238.73	457.375		324.394	1849.84		92.116	27.572		51.932	115.341		1348.77	31.199
	440.481	962.786		491.081	473.507		607.688	140.844		107.361	108.87		75.043	45.208		37.545	84.691		43.834	1072.99
	167.222	484.068		192.28	294.656		767.083	508.003		127.671	203.68		135.289	24.266		39.095	1056.5		66.195	29.67
	453.036	466.065		557.703	78.963		921.486	511.25		777.865	513.183		85.43	37.908		56.945	2511.59		54.821	35.787
	331.242	369.07		488.255	217.558		398.037	544.776		625.272	532.222		68.288	39.657		23.605	276.345		160.933	22.78
	631.311	423.878		568.386	246.996		851.818	753.584		652.982	185.753		55.502	15.71		58.654	3428.35		1627.3	34.82
	261.552	642.523		403.016	106.614		280.81	887.945		270.772	2417.4		68.506	47.675		24.369	56.434		38.307	28.563
	252.968	487.475		437.084	174.538		887.743	756.117		753.641	696.906		56.724	42.41		38.143	97.042		34.693	48.526
	422.722	990.945		534.772	275.335		369.365	759.209		766.85	538.39		79.42	26.927		17.912	47.143		31.799	25.461
	155.56	432.953		173.745	168.899		155.067	304.766		420.948	1770.35		49.744	54.014		29.152	351.135		44.04	28.084
	231.966	1376.89		283.068	182.809		529.852	294.365		609.715	129.023		193.351	41.293		39.514	74.009		43.706	30.434
	230.397	603.317		473.437	368.164		446.236	469.065		145.952	1134.61		310.018	49.857		41.245	56.515		1611.41	1674.47
	514.253	1238.9		323.78	295.24		394.594	812.175		99.637	112.576		299.908	38.322		27.715	236.408		48.114	33.902
	196.842	1003.52		258.654	817.789		461.989	737.284		975.89	504.99		82.907	17.607		39.145	72.207		125.181	26.111
	91.971	913.424		123.14	334.126		819.819	344.286		834.404	644.847		1599.29	42.107		31.755	68.427		66.174	27.695
	359.849	296.342		288.829	289.03		689.055	237.034		684.273	486.826		1643.12	36.826		2388.74	66.717		33.984	1145.79
	205.385	534.438		526.662	419.068		187.354	617.231		869.448	764.549		191.355	27.768		37.223	62.798		43.903	1011.29
	218.935	432.426		272.204	364.091		146.331	745.767		268.901	354.557		63.44	31.509		40.871	57.237		46.386	31.497
	179.604	553.605		376.726	180.751		704.497	567.909		457.341	1031.5		50.553	41.537		18.43	54.731		45.383	1036.15
	636.066	826.985		472.688	268.396		81.417	206.18		567.826	1276.75		48.113	44.926		33.46	64.08		60.633	36.681
	273.197	1291		234.485	420.416		621.94	348.777		146.904	180.27		47.349	29.655		100.652	73.332		38.223	1522.39
	180.576	797.126		427.681	171.483		723.82	803.479		409.584	155.956		91.388	49.868		25.942	60.017		47.458	22.491
	245.941	651.621		42.819	315.613		596.213	93.478		428.231	2312.93		49.854	38.219		35.394	86.339		35.831	1031.76
	298.959	595.097		307.373	247.639		723.312	590.421		817.408	146.773		763.633	43.886		1252.12	77.267		2339.65	34.496
	463.312	425.417		30.713	162.405		456.515	481.846		829.788	422.698		2450.94	23.858		28.037	53.478		45.003	32.29
	622.694	442.183		573.678	224.204		431.981	473.387		215.435	126.617		922.394	41.285		42.495	77.501		20.528	29.981
	352.12	354.327		40.663	426.529		431.379	485.826		344.04	1169.06		42.037	46.376		34.665	151.099		33.29	1440.26
	240.072	620.585		124.448	254.563		701.316	589.263		894.442	758.669		87.719	42.211		48.377	52.574		15.646	30.84
	270.286	890.904		555.367	137.434		104.836	465.833		923.49	311.326		201.35	28.384		39.788	23.696		79.011	1114.34
	986.008	230.876		509.238	144.083		395.004	696.62		385.895	511.389		52.556	46.027		43.589	92.208		26.984	767.541
	801.851	798.673		730.729	254.422		282.196	1814.6		143.361	486.222		45.594	26.076		49.235	64.324		34.004	30.448
	1221.6	578.339		522.953	223.761		707.336	836.238		593.226	808.269		3453.85	83.619		46.541	46.505		37.879	28.485
	832.008	481.64		965.492	314.692		335.711	965.106		746.718	205.619		38.704	45.186		30.877	46.988		20.67	29.822
	1078.64	587.232		163.686	219.712		160.621	493.983		905.914	344.121		48.223	53.51		48.952	100.492		38.055	94.163
	435.69	158.053		191.046	328.386		431.926	555.377		601.925	151.305		106.746	38.626		391.865	43.05		2424.04	29.636
	499.078	558.05		509.793	402.38		203.368	808.95		318.032	104.726		63.793	65.307		32.936	99.463		1967.62	224.607
	714.998	350.155		189.837	295.003		528.042	809.96		795.531	493.453		1515.17	2299.27		34.904	55.804		32.55	27.471
	508.443	1135.53		52.88	207.422		519.064	243.292		682.325	176.844		106.478	55.491		51.324	65.578		43.525	30.069
	1759.39	621.605		338.443	146.672		1023.53	282.632		354.241	113.938		15.706	21.042		20.039	71.106		29.223	27.437
	496.974	877.394		157.037	135.455		200.301	290.961		637.996	166.945		50.422	1066.5		30.504	53.19		40.827	43.807
	502.748	840.08		102.028	354.499		863.754	169.552		209.62	342.676		54.501	45.351		30.514	75.731		41.695	24.978
	1540.78	456.559		643.138	348.116		685.138	490.777		846.222	314.189		86.219	48.861		30.4	44.225		2396.07	23.774
	695.77	520.227		734.388	289.04		207.165	499.368		197.37	477.378		73.987	28.954		31.986	69.548		26.648	28.287
	796.888	747.714		523.978	288.83		264.055	615.665		261	253.612		38.69	57.339		34.649	52.384		46.005	34.218
	870.684	444.681		675.031	457.311		749.628	367.444		1033.74	374.117		32.557	42.066		156.061	76.502		29.883	31.411
	343.394	664.497		566.449	317.901		112.074	728.612		740.414	390.081		23.639	40.97		220.156	52.89		44.85	34.508
	1241.29	1012.67		227.79	396.069		816.78	843.16		1019.3	134.858		113.857	35.053		59.073	67.429		31.151	31.442
	598.284	678.533		275.783	444.368		767.998	373.471		188.17	322.369		25.783	42.919		39.97	61.695		44.341	29.388
	572.839	710.401		801.283	412.415		598.091	777.098		216.76	280.532		38.319	3091.37		1873.56	48.422		39.447	70.691
	641.617	377.511		890.572	579.9		485.812	387.022		491.391	350.376		169.551	52.569		1769.78	58.862		39.254	30.768
	1182.87	1073.92		824.162	137.034		333.804	1100.3		417.438	486.331		107.135	38.154		399.771	2084.34		112.987	34.571
	804.328	1271.74		359.147	298.836		145.749	260.659		97.474	593.383		44.203	32.158		25.657	67.986		24.117	143.053
	564.04	936.223		329.08	84.351		352.578	424.417		199.42	585.87		38.512	49.82		2840.38	51.829		83.089	33.362
	460.018	497.044		196.728	105.538		901.892	579.206		179.134	323.877		49.329	33.899		35.795	2021.74		38.118	32.851
	943.39	551.097		822.079	37.232		392.524	826.355		112.264	178.6		50.221	106.185		47.369	1765.78		76.619	920.997
	1171.55	895.403		724.724	81.683		674.196	641.815		367.664	90.972		33.855	50.728		62.561	59.585		27.651	612.856
	215.509	571.56		893.06	534.222		408.187	380.686		213.797	97.539		79.021	46.983		35.95	64.888		35.12	26.296
	553.647	678.501		853.581	500.674		592.555	854.304		1034.04	108.653		58.319	79.835		53.904	1726.65		34.733	1382.36
	1047.6	637.478		843.887	561.932		78.739	613.819		553.649	293.756		26.257	34.787		111.553	25.138		35.441	25.424
	280.74	861.257		622.486	845.892		814.656	586.949		92.051	649.965		35.212	25.701		59.828	48.251		31.433	22.765
	890.045	635.061		599.286	857.015		696.411	820.763		319.786	479.569		61.143	32.905		1466.11	61.364		27.107	29.584
	685.69	608.238		425.54	251.433		301.21	918.811		619.035	732.281		44.36	47.489		2199.76	21.679		287.399	43.066
	970.91	422.876		812.421	371.036		460.566	255.823		634.346	428.487		42.205	65.017		27.88	706.509		51.32	1232.8
	502.051	573.319		1031.68	560.594		423.78	779.123		204.617	724.982		95.62	51.419		29.586	23.743		38.845	23.225
	549.391	542.858		780.719	476.116		815.178	588.411		976.482	936.941		40.327	87.719		69.328	20.282		34.073	30.932
	974.505	638.088		402.836	792.625		173.772	793.25		113.131	570.605		39.823	62.011		34.282	56.568		26.486	36.516
	296.453	464.69		498.74	691.548		472.064	491.129		789.661	193.102		48.398	28.249		38.786	32.504		90.288	41.205
	656.245	337.075		631.275	491.279		745.131	670.632		113.9	127.434		36.303	32.129		2830.28	26.647		21.672	24.126
	975.463	810.17		615.121			1507.49	697.701		110.82	158.25		79.617	45.12		53.899	28.605		25.381	1243.19
	270.735	797.138		622.503			380.365	237.433		440.63	337.902		547.92	28.946		28.559	47.919		2472.43	23.188
	538.939	401.913		752.766			1508.53	719.728		346.071	372.644		39.771	751.476		2759.64	29.21		29.936	28.289
	656.594	323.102		608.381			161.33	228.944		93.329	194.092		20.59	40.158		47.43	31.87		39.418	85.646
	587.012	236.469		652.256			579.205	829.518		792.122	577.949		42.449	44.556		35.884	53.987		1661.36	43.964
	565.56	823.644		504.757			886.046	210.012		776.864	551.051		48.354	123.149		35.378	31.376		37.913	1423.28
	650.706	924.56		581.741			332.235	465.667		417.872	175.818		27.065	549.248		39.466	1406.5		38.407	30.561
	348.241			1035.61			352.065	1063.85		672.816	814.252		65.183	33.815		41.112	66.629		1698.23	1741.03
	606.547			496.941			327.461	1946.39		197.023	373.105		40.969	48.969		46.993	34.106		34.116	46.692
	624.941			823.719			356.158	503.71		812.466	781.702		49.18	47.648		35.572	39.607		27.061	28.616
	351.78			857.857			389.771	516.192		647.248	238.557		38.79	271.038		55.352	40.341		44.618	26.793
	757.9			770.045			712.076	491.679		666.794	178.134		63.973	27.362		40.791	35.902		31.863	19.449
	716.269			629.274			119.477	383.678		275.943	105.726		202.755	37.854		24.075	28.04		49.501	24.182
	884.532			842.1			292.4	726.542		96.046	752.571		81.882	46.752		2328.75	200.975		277.862	43.055
	735.262			1071.74			935.927	379.941		2189.94	738.504		190.508	35.668		38.619	1958.63		1775.74	28.941
	440.753			607.43			665.234	513.178		131.482	939.937		31.801	78.497		41.068	37.238		2773.2	27.219
	412.426			265.775			334.235	588.332		446.746	666.657		29.361	2424.54		47.38	30.552		40.023	952.47
	424.585			976.707			278.822	482.971		99.012	598.017		71.533	47.355		32.191	35.485		53.509	31.12
	445.38			409.5			343.836	637.963		685.913	560.541		116.219	38.763		80.634	50.23		48.704	2164.63
	607.442			418.147			72.575	417.976		198.498	235.611		44.249	60.649		44.346	28.028		48.004	29.072
	1621.45			1056.58			575.307	798.033		342.339	100.557		75.558	33.3		34.978	1455.39		40.338	29.046
	425.92			149.22			520.304	417.024		80.6	445.887		46.792	29.115		39.039	1772.27		49.924	32.82
	1046.94			353.107			727.157	822.833		104.357	636.95		67.322	31.171		45.441	39.103		42.76	30.013
	760.29			206.64			549.839	473.346		1733.56	341.369		37.702	38.981		42.054	45.487		45.006	60.023
	952.073			560.11			811.572	813.872		180.447	117.976		45.694	106.111		1638.05	28.814		30.924	28.505
	954.156			578.823			506.366	910.747		102.809	697.103		46.145	46.646		27.233	1802.24		33.16	29.845
	1148.44			937.96			319.131	600.324		94.631	539.856		34.406	51.892		72.789	30.764		47.118	33.211
	742.475			697.862			44.747	918.174		419.309	666.5		52.473	30.033		39.359	212.528		32.672	31.188
	385.542			409.892			339.85	440.744		468.264	780.75		33.224	50.622		3590.31	34.565		25.693	2147.74
	955.906			715.015			323.972	667.192		208.206	761.726		42.282	1778.52		56.167	38.111		31.636	27.519
	315.249			937.614			263.603	1007.85		250.162	861.114		67.116	44.643		43.647	22.024		32.593	133.174
	488.655			1029.92			132.166	1009.17		137.38	551.862		106.179	47.399		2774.73	228.807		28.993	326.906
	776.651			828.643			708.483	212.179		629.814	91.112		50.35	44.93		60.312	30.591		59.854	28.041
	242.872			418.179			506.617	847.187		578.73	2763.57		56.192	37.088		40.721	48.607		109.734	75.359
	736.661			903.537			193.359	538.989		736.669	666.68		33.804	46.504		88.162	37.676		27.301	203.001
	990.754			686.713			374.565	1227.96		201.582	698.399		45.691	30.309		115.922	2077.82		38.058	25.8
	1177.46			475.876			192.135	792.928		73.032	415.271		41.632	48.473		70.07	122.379		35.304	43.414
	1262.58			343.38			1524.92	388.018		91.499	429.295		29.888	29.829		36.087	49.611		69.088	27.996
	853.951			1186.56			550.785	1757.82		463.367	78.041		42.404	46.102		38.094	56.471		417.127	19.382
	901.157			501.818			690.32	899.633		552.216	268.873		49.148	55.355		65.856	2180.79		38.393	28.409
	1309.59			774.221			598.259	901.596		192.36	958.136		73.899	58.813		462.543	31.84		74.516	44.157
	1153.66			429.636			299.734	659.139		514.192	427.289		61.029	62.673		41.183	2201.3		264.659	25.198
	635.069			682.433			512.88	400.814		148.42	293.738		82.52	242.101		32.947	67.978		24.123	29.484
	856.946			873.006			431.799	733.682		252.53	127.625		68.127	20.596		48.585	31.15		41.922	46.592
	553.848			758.069			961.738	937.343		226.659	757.419		48.395	66.895		50.843	32.772		27.961	35.656
	772.136			885.316			537.445	468.077		142.035	358.065		3965.3	76.769		1723.81	29.801		38.854	39.818
	242.889			773.659			477.675	766.295		533.16	348.345		49.169	44.928		2755.25	82.665		36.655	28.617
	284.897			675.156			101.954	588.57		729.147	443.581		53.272	102		4042.16	32.415		36.007	23.152
	624.833			454.555			111.206	635.802		442.585	205.544		46.008	23.903		37.837	63.629		41.6	1642.09
	1024.95			464.842			170.385	562.539		642.826	509.713		41.421	63.08		42.745	38.325		49.302	37.989
	331.436			745.705			245.779	754.393		2099.54	615.515		39.321	163.49		89.202	34.32		48.518	34.935
	274.118			770.327			384.376	496.909		78.441	407.882		38.838	87.674		59.024	35.57		37.418	37.04
	1761.06			873.059			243.387	922.756		196.243	835.155		37.048	26.847		34.014	1257.01		29.661	25.79
	1360.14			902.904			273.693	530.946		742.697	212.861		32.704	102.511		2016.89	35.948		24.929	168.786
	1842.95			995.052			319.164	616.913		729.511	804.693		62.604	30.582		149.646	27.558		21.135	36.957
	666.874			308.051			231.194	532.461		801.083	122.54		32.458	141.182		45.304	49.841		33.942	34.253
	539.621			753.117			917.349	1414.45		585.468	303.534		34.938	69.936		51.846	30.611		2234.19	28.246
	154.956			128.857			685.226	1222.75		639.959	160.207		57.354	58.503		50.48	28.429		449.194	23.461
	412.418			484.486			384.186	1300.28		642.355	430.372		48.584	40.409		52.024	39.322		2501.65	37.641
	582.715			1237.32			112.27	1033.02		228.077	531.434		41.463	48.962		107.382	37.383		43.733	38.094
	792.393			39.713			607.495	1427.78		78.143	238.714		40.744	90.76		3204.46	42.863		29.569	37.465
	590.165			720.274			142.588	523.845		350.472	2231.01		28.67	29.953		75.954	41.278		33.491	52.181
	750.536			887.354			129.452	366.317		473.642	1272.95		49.924	75.409		41.218	33.163		29.929	29.457
	641.41			1386.09			594.388	755.328		366.177	99.564		62.967	56.203		46.81	35.203		25.036	26.722
	446.59			351.337			683.761	1162.59		1906.39	1081.62		41.755	27.4		39.46	28.381		2608.19	21.476
	523.194			1109.08			780.75	1464.06		450.697	100.662		40.155	37.394		49.212	46.802		40.707	24.151
	926.26			913.384			75.012	1186.96		342.976	234.57		86.115	60.917		40.437	35.258		35.773	32.691
	465.991			911.893			525.487	1089.63		113.75	255.536		35.871	36.792		52.396	53.994		33.001	36.5
	500.674			886.148			585.33	934.735		279.015	284.547		45.162	27.33		2034.78	1336.2		1718.25	32.301
	421.009			157.37			314.965	915.681		99.895	74.759		114.981	39.036		85.647	67.686		34.248	2593.51
	463.935			724.358			538.466	1021.33		183.754	52.666		136.438	35.319		26.518	30.719		28.891	29.277
	1133.04			705.912			337.809	1633.2		637.081	246.65		74.904	39.951		74.217	41.523		33.433	25.485
	903.936			871.136			254.052	1063.12		402.121	729.348		66.179	42.203		44.186	33.85		29.693	34.598
	1167.85			778.061			1013.29	546.027		141.925	103.842		1167.95	41.181		36.737	48.755		38.486	49.046
	1258.88			690.99			316.329	263.594		295.685	85.652		64.641	160.58		51.648	31.546		39.199	31.217
	595.924			624.966			773.45	967.259		826.864	882.74		53.841	20.106		52.494	28.122		44.38	27.293
	1011.01			1252.19			841.561	188.483		94.25	531.922		31.345	68.199		25.521	29.472		33.882	28.647
	221.741			956.803			732.536	544.278		334.83	147.873		35.833	44.912		170.358	124.04		34.54	31.16
	1069.5			974.614			893.006	699.267		135.413	556.228		61.175	42.425		37.259	125.89		28.426	26.773
	195.227			565.389			652.595	836.687		594.372	530.526		2326.15	29.449		41.052	32.506		32.793	125.891
	553.168			865.18			207.435	590.577		800.787	194.07		63.522	95.459		50.212	36.95		44.342	27.494
	1030.09			594.002			193.757	964.136		1025.06	416.241		67.129	72.231		42.677	25.877		40.336	159.496
	960.152			1400.46			750.957	530.356		324.796	415.977		1002.64	31.601		53.042	30.346		72.874	43.804
	458.161			1289.1			111.667	676.729		104.864	524.803		48.881	58.884		32.524	35.978		26.583	34.231
	765.862			725.136			671.948	209.475		546.126	307.922		69.696	44.931		35.979	984.081		114.469	24.076
	987.884			859.79			758.437	1123.38		517.582	70.372		42.912	51.963		59.456	32.093		229.837	2880.59
	1104.95			1446.02			615.716	794.205		624.133	73.606		48.571	44.508		45.711	2039.48		1679.68	50.904
	962.881			771.748			464.01	943.63		206.152	347.767		52.119	75.118		63.449	37.999		24.15	1950.29
	597.592			1125.59			474.033	1008.92		61.348	720.958		49.241	35.804		27.48	1823.94		1496.96	34.138
	978.872			702.044			345.276	1628.55		1153.77	440.15		50.861	45.581		39.03	24.752		31.935	40.2
	834.856			894.253			692.241	1107.78		222.648	670.738		182.895	54.403		36.674	2422.68		26.319	32.39
	882.092			540.689			306.795	721.566		773.379	92.615		45.728	41.953		40.648	25.195		1991.89	1581.09
	1198.78			639.419			96.501	292.846		897.083	86.69		1892.39	46.817		24.586	19.535		26.423	37.626
	1046.07			999.941			580.218	1145.98		168.604	706.834		29.425	44.948		73.956	41.662		2058.47	3052.09
	800.216			991.306			148.201	1562.69		498.24	915.168		71.14	38.56		55.99	22.744		163.899	42.159
	811.833			670.178			358.407	270.234		553.541	176.117		29.22	142.432		39.048	25.774		26.522	33.413
	1128.58			1259.71			484.407	450.079		510.499	148.51		49.126	44.571		47	24.461		33.333	40.164
	543.845			76.488			352.535	408.984		460.095	1664.37		50.886	45.859		23.934	173.875		33.682	54.53
	490.61			476.216			304.189	368.727		201.87	99.968		34.914	124.864		48.906	28.254		32.156	38.404
	456.022			711.865			898.686	361.84		100.576	210.517		59.464	53.719		30.179	2648.05		2366	31.179
	1229.49			986.805			109.955	849.631		396.989	654.27		43.454	46.781		51.803	266.812		40.627	39.349
	391.206			1621.43			113.407	631.1		665.336	726.59		99.333	52.467		46.487	64.883		37.79	51.802
	1054.36			1421.51			753.41	354.473		473.708	162.206		178.518	67.997		110.189	27.462		32.987	152.51
	1318.7			705.199			477.2	428.679		698.053	996		64.35	52.868		47.038	30.471		38.205	85.824
	788.827			1310.28			267.296	1022.61		714.667	344.106		166.388	40.616		39.062	951.914		1100.19	166.496
	971.059			1274.8			267.296	383.442		1067.1	1159.06		149.824	33.226		40.79	36.326		28.553	36.655
	213.165			1108.93			408.666	400.371		598.489	1728.22		30.061	52.064		40.076	53.068		25.176	32.363
	413.816			281.904			156.537	1129.89		275.755	664.528		38.429	37.431		96.11	19.504		35.876	43.512
	327.251			999.147			214.33	206.047		789.153	2809.56		3291.97	37.101		46.913	88.937		22.286	34.967
	353.076			1190.28			453.351	874.233		160.29	177.862		68.579	42.991		162.158	21.353		453.655	33.943
	623.586			1140.92			787.642	547.785		515.112	1109.65		29.866	2109.78		28.736	35.996		21.321	36.35
	459.877			875.473			466.445	838.462		112.943	1100.33		35.271	25.306		53.832	29.428		40.257	33.38
	1159.62			1438.45			542.925	1878.29		807.153	86.31		41.565	48.667		25.395	1212.36		31.258	59.188
	746.273			1177.63			378.621	836.94		303.387	631.339		31.444	333.241		216.932	16.871		852.53	32.882
	222.739			1385.2			586.289	1125.6		1020.48	581.339		46.814	3003.1		45.529	23.273		29.652	45.65
	199.631			689.444			582.823	794.514		382.599	398.262		49.847	51.575		93.551	31.325		49.924	37.338
	415.442			1469.64			348.393	1511.15		2193.61	97.758		44.206	46.544		47.985	56.385		32.306	30.889
	286.234			979.211			375.474	565.906		72.071	800.726		111.636	117.489		36.805	26.568		36.925	43.038
	973.886			1175.82			288.357	445.642		150.345	293.211		3305.36	26.976		44.386	32.875		34.313	31.125
	743.818			692.648			346.97	382.232		868.118	861.988		77.798	45.353		39.528	29.254		2027.54	61.246
	354.531			1243.69			271.642	455.905		118.347	814.592		53.57	47		45.722	39.189		2756.94	30.987
	716.203			1443.07			467.552	1923.59		149.547	201.397		51.419	30.511		32.108	28.049		41.77	1231.2
	1193.24			1412.84			820.84	1014.68		534.28	168.709		60.776	41.302		82.869	22.554		30.094	34.479
	720.247			1075.62			135.679	922.373		100.414	273.031		42.867	36.567		39.606	22.923		31.756	65.24
	833.62			1139.17			434.361	638.589		1053.7	667.061		55.781	40.364		46.578	30.609		1162.38	39.041
	215.923			993.624			320.044	308.894		367.067	774.574		1367.97	135.5		223.715	25.389		34.176	48.231
	810.352			1261			269.841	1015		458.028	1229.79		40.215	38.408		39.804	27.131		33.696	41.985
	533.357						947.855	2576.13		427.747	964.53		59.064	118.145		41.9	26.149		37.094	54.493
	558.976						492.5	736.183		434.849	235.559		89.807	55.222		3970.62	33.66		49.241	44.108
	311.934						634.251	548.541		398.6	665.795		39.748	73.258		3182.62	23.772		32.192	37.087
	457.558						716.977	609.44		542.118	738.925		29.705	236.098		357.886	23.809		35.89	43.622
	416.02						110.418	386.73		330.051	833.69		44.377	48.19		69.262	23.781		33.834	38.056
	1147.96						473.788	542.319		457.282	90.912		65.397	47.428		47.309	35.77		37.138	36.216
	411.286						206.388	535.805		121.6	305.885		2591.17	137.107		146.559	32.332		165.651	40.603
	461.278						95.721	200.413		198.463	314.721		1567.41	57.791		52.939	18.369		33.282	32.704
	647.306						918.962	440.739		73.342	379.421		81.697	44.365		53.003	24.862		35.479	38.682
	1083.35						327.173	561.926		841.49	798.676		666.577	50.457		46.067	26.137		29.575	27.829
	294.419						217.696	690.066		86.335	685.998		46.671	52.948		58.012	48.319		27.898	35.317
	647.676						334.242	345.009		125.134	657.788		47.514	44.07		20.673	115.872		29.562	34.675
	921.679						395.373	655.019		152.874	585.846		45.637	50.476		120.961	23.376		22.134	34.581
	1546.83						412.433	678.56		847.691	502.707		63.735	40.485		54.274	33.013		31.316	44.224
	711.282						222.496	126.288		376.003	298.955		45.713	46.651		42.186	26.264		36.42	116.084
	419.428						741.028	88.895		128.144	136.31		108.363	58.879		103.987	18.717		39.671	39.29
	862.247						420.168	210.728		368.736	69.073		85.525	2628.34		38.135	1986.99		39.562	45.968
	491.579						473.289	171.235		126.553	84.92		162.997	2735.8		35.342	29.507		3227.24	31.227
	209.225						151.048	545.031		530.5	1318.22		36.905	3379.94		44.543	29.488		33.585	56.918
	508.164						447.862	575.498		309.472	223.196		33.061	60.121		42.362	24.37		381.503	46.846
	234.601						740.188	255.156		937.687	271.461		1230.75	43.368		47.406	27.082		118.968	41.218
	598.361						211.846	935.402		87.523	76.954		97.223	56.481		40.306	37.802		60.763	42.551
	531.2						336.822	1606.59		513.947	221.025		1275.2	31.729		53.132	25.651		130.588	34.912
	180.034						384.451	650.202		388.255	575.66		37.965	49.468		39.019	45.921		45.798	38.554
	443.881						502.648	417.832		1186.89	776.884		22.985	2245.06		3183.05	30.351		35.914	41.611
							97.897	534.746		220.779	792.895		24.158	148.061		48.997	3001.44		2341.1	33.594
							1184.08	736.601		67.786	842.605		16.752	56.642		47.011	2255.26		32.847	40.385
							146.696	855.8		393.501	584.383		20.675	51.715		73.237	30.887		32.434	104.416
							810.032	209.66		413.785	478.426		67.278	73.858		62.556	25.316		32.992	34.277
							102.547	867.751		257.259	722.758		887.674	154.023		53.429	23.113		38.149	37.311
							1234.1	741.138		127.737	426.056		17.948	443.365		46.163	28.223		41.382	43.934
							642.131	1900.67		110.213	917.487		20.316	104.858		42.154	3303.67		1302.96	71.78
							193.206	159.148		118.822	133.532		27.09	64.07		69.896	24.274		56.084	3220.32
							770.259	679.828		93.18	477.708		27.289	40.438		40.086	28.393		222.652	1944.82
							643.085	403.932		394.401	1248.63		29.623	61.955		49.986	32.7		30.458	43.053
							824.032	501.124		782.005	219.668		33.467	27.55		86.863	21.548		44.847
							103.342	1891.99		372.506	211.291		31.042	49.385		2809.59	26.797		42.327
							233.074	415.601		2556.15	58.875		24.31	53.982		2159.63	20.676		32.526
							171.335	832.119		109.974	51.117		25.377	1398.94		68.96	41.991		51.203
							441.054	506.612		27.097	38.929		25.903	37.795		61.254	22.266		39.351
							540.067	852.611		141.171	139.244		1130.78	77.722		55.73	24.392		34.455
							744.211	376.796		146.346	91.259		26.758	184.247		50.774	27.826		63.418
							114.992	551.502		184.208	213.777		19.863	33.049		40.135	22.162		31.8
							449.426	322.148		261.605	43.247		26.187	82.338		62.942	30.553		54.215
							801.235	559.728		51.096	65.827		49.271	51.851		68.351	23.726		69.891
							110.729	567.401		325.447	390.769		20.449	53.242		361.382	30.907		1673.8
							503.017	93.833		136.623	243.783		17.157	30.372		69.337	42.119		255.704
							780.712	187.43		154.621	150.366		27.665	33.323		43.589	24.338		31.857
							191.711	378.018		367.82	86.546		30.22	78.719		75.498	31.66		37.601
							103.325	1171.27		339.765	110.554		1022.86	56.006		71.802	24.505		37.193
							250.538	561.53		193.124	53.031		23.645	56.471		74.292	19.845		44.416
							237.438	1261.49		40.663	110.678		26.001	153.476		37.843	48.019		39.78
							239.056	542.114		190.559	93.582		1526.59	90.798		27.162	1207.2		39.825
							918.903	686.731		409.148	1255.55		30.169	2428.92		92.321	32.518		54.686
							350.526	1378.32		358.447	107.084		21.085	37.406		73.624	31.506		435.143
							201.788	955.246		232.998	107.901		153.647	60.923		36.351	23.541		225.709
							593.514	1078.98		76.848	218.678		27.153	54.45		70.009	22.378		33.622
							1629.58	147.609		191.705	335.514		24.467	46.609		64.477	22.389		40.986
							312.001	804.543		77.781	168.213		8.621	47.183		53.72	23.61		58.083
							526.661	1209.72		107.465	483.147		34.499	43.03		32.792	62.832		29.145
							390.36	2491.86		37.149	214.849		19.789	135.265		39.011	24.133		42.26
							402.079	776.549		280.808	173.089		34.011	55.907		43.625	23.525		34.457
							253.784	428.313		183.485	93.016		13.056	44.272		86.206	21.751		51.853
							201.899	1336.63		198.768	87.168		27.518	61.45		109.243	17.229		37.628
							1010.2	816.064		522.747	145.282		20.98	69.377		33.686	2951.93		26.346
							592.666	1411.49		188.163	478.102		15.893	204.975		1463.94	19.796		31.273
							272.883	147.873		421.739	346.577		19.935	49.763		62.994	19.784		39.142
							689.446	762.585		173.619	43.362		31.672	58.058		2778.58	22.966		30.737
							573.403	866.338		182.528	318.553		44.785	50.075		44.586	24.304		37.636
							667.883	554.554		250.49	98.042		26.066	53.501		65.927	20.897		33.748
							415.216	929.448		104.137	130.494		312.341	41.194		73.245	73.885		34.212
							892.037	848.775		73.468	137.34		21.365	66.796		80.495	23.455		29.412
							231.528	223.108		79.787	129.098		28.161	2009.35		51.697	23.506		27.746
							490.639	163.834		301.595	112.81		20.156	59.6		50.55	21.635		99.972
							554.582	1036.88		539.529	61.125		362.095	68.593		35.301			41.539
							116.339	885.973		29.896	237.869		46.864	56.667		81.924			2163.5
							650.526	357.842		257.133	287.105		31.041	44		47.978			37.019
							460.645	163.472		570.597	364.116		1541.43	51.05		113.304			38.801
							253.32	1002.34		84.665	337.246		21.66	59.786		57.058			30.259
							250.851	476.894		600.32	273.818		22.423	56.663		61.973			1718.48
							900.133	1072.97		357.6	72.681		53.557	50.253		55.74
							406.325	1094.37		239.189	197.142		15.49	77.48		66.765
							575.681	840.803		482.189	344.135		44.891	60.01		137.773
							505.824	285.152		228.955	400.275		28.906	38.608		54.767
							1209.03	1023.93		257.501	310.254		18.018	59.046		31.891
							702.155	410.696		426.149	207.864		22.377	48.574		58.766
							156.865	628.596		284.333	334.608		1239.49	53.63		61.819
							606.593	502.43		138.974	103.226		28.031	67.107		46.629
							685.168	1503.59		288.645	284.836		25.307	43.897		145.911
							497.686	2345.21		90.595	85.825		23.755	53.244		136.836
							864.603	896.62		539.465	308.172		30.777	34.173		55.945
							417.271	184.489		482.684	151.528		27.469	29.582		75.876
							147.874	915.924		384.76	283.244		18.311	36.729		45.736
							661.902	457.077		252.543	276.533		27.202	48.819		74.255
							522.106	741.218		213.549	266.102		22.77	73.312		84.049
							67.722	381.167		68.841	120.266		45.437	42		21.42
							452.989	528.32		253.253	325.521		638.918	48.21		40.116
							349.631	463.34		286.149	236.764		20.662	3363.59		67.381
							1330.78	1311.68		293.147	533.659		33.608	46.379		77.657
							1589.37	587.523		1378.34	103.338		752.448	64.464		57.649
							471.547	1268.81		507.043	117.246		31.903	50.778		47.213
							1336.42	574.922		224.9	67.285		1100.64	36.552		26.189
							127.625	857.221		435.826	174.086		33.428	41.516		724.155
							817.103	1109.93		98.468	444.983		17.844	192.051		51.423
							718.548	449.453		345.759	117.572		961.951	57.396		51.822
							124.716	1232.54		122.162	41.691		14.232	47.985		1970.89
							523.34	910.25		312.061	47.328		1141.65	53.316		50.593
							207.185	875.611		1336.38	287.418		31.004	37.836		38.776
							215.347	1093.92		1532.82	254.813		34.7	28.391		93.364
							488.026	889.29		439.328	249.734		25.151	48.266		81.223
							899.044	320.127		191.287	1268.51		24.341	56.371		54.989
							1372.37	2494.73		847.617	234.186		21.98	49.495		52.126
							243.001	191.092		356.646	76.772		29.996	82.37		44.58
							527.678	868.945		104.865	298.595		16.919	91.066		75.864
							113.329	1276.01		117.377	493.148		19.361	77.086		79.377
							314.229	1170.37		143.907	498.951		28.156	40.605		72.281
							957.737	151.14		64.343	550.316		23.637	50.222		52.279
							976.209	1041.71		238.687	417.01		20.44	46.512		103.261
							1290.15	261.548		439.59	134.677		16.775	3466.01		60.7
							735.384	866.439		68.653	192.006		27.261	93.849		71.341
							1308.73	532.579		106.383	240.813		20.613	46.592		56.5
							234.259	713.768		116.72	401.153		22.298	46.582		45.005
							704.295	1118.02		92.933	84.202		2452.47	51.002		1814.36
							844.754	339.721		406.425	51.02		25.383	169.979		2130.63
							1032.13	430.699		62.357	125.151		1416.47	59.446		34.299
							318.665	994.689		1833.82	114.227		28.321	58.99		93.685
							1210.75	912.878		596.478	885.981		24.089	43.665		31.353
							439.646	663.031		35	268.272		23.43	55.412		85.47
							413.679	579.951		75.106	419.073		36.718	62.35		74.165
							147.348	254.887		1105.26	330.354		34.643	33.001		58.314
							216.593	935.307		159.131	264.559		21.046	45.229		173.653
							335.688	810.337		60.273	304.455		11.799	59.043		165.683
							228.503	1397.75		62.242	75.968		20.977	58.549		49.173
							2414.5	1078.71		364.89	561.579		45.065	141.675		65.127
							235.021	532.575		146.445	379.739		17.466	22.876		60.37
							256.534	893.61		152.95	227.787		24.38	53.33		44.008
							386.275	505.658		329.148	898.837		54.067	58.845		26.111
							214.462	1154.46		59.622	77.789		197.308	110.766		44.089
							800.536	296.555		104.163	138.103		30.285	32.986		31.891
							1354	198.951		433.217	351.468		19.608	69.199		47.451
							137.588	940.089		293.306	555.631		16.232	39.297		43.706
							366.15	866.819		359.48	298.385		20.094	2493.95		83.307
							354.083	777.758		104.353	476.549		17.759	57.467		51.516
							596.651	241.521		132.547	284.22		25.449	80.133		75.161
							192.834	1238.84		525.267	171.203		37.607	1084.12		61.473
							218.366	310.502		221.666	403.339		23.803	31.059		64.557
							106.924	1615.29		66.466	375.616		24.461	39.86		36.45
							570.645	719.852		400.113	327.935		23.528	64.996		60.603
							915.446	600.63		525.664	228.852		23.116	40.345		80.892
							264.993	422.569		80.468	72.681		15.445	38.048		36.701
							130.436	336.348		364.798	209.041		26.748	92.587		71.939
							684.88	571.517		86.767	100.252		19.939	51.089		44.066
							1666.55	959.839		267.457	153.121		20.292	46.799		63.463
							235.267	776.229		416.444	26.162		140.139	97.216		55.344
							376.357	767.606		1369.04	235.547		29.641	72.023		63.502
							620.557	1067.14		72.492	74.094		25.855	61.621		3112.57
							204.943	267.993		54.065	385.41		24.336	1142.62		49.934
							2456.65	119.37		204.961	173.536		34.121	1270.45		290.778
							2790.14	473.817		2410.31	379.937		17.27	38.634		87.966
							1159.54	756.75		293.492	334.644		18.623	79.875		49.668
							119.436	535.091		281.93	386.43		25.052	46.833		54.799
							292.344	724.496		110.013	328.628		28.818	2625.59		36.93
							386.504	909.888		249.998	432.833		17.022	39.884		31.872
							409.242	1224.4		368.809	1198.86		137.269	38.752		31.279
							1482.4			412.848	214.224		1425.26	44.47		3297.1
							131.64			64.085	657.395		283.096	48.817		2695.4
							343.953			49.727	146.241		13.838	56.751		36.793
							422.592			216.267	127.161		24.257	148.253		22.075
							106.394			338.737	328.315		20.077	83.24		30.422
							82.618			473.35	350.731		2164.28	1646.95		317.213
							2446.37			127.062	83.215		14.458	27.612		78.139
							154.345			41.188	118.269		22.391	30.841		38.287
							679.086			265.357	185.253		15.971	57.281		63.419
							565.125			135.297	1414.42		22.699	44.281		40.776
							267.242			803.971	487.012		33.545	70.146		2370.63
							708.008			321.498	361.174		34.237	46.377		33.049
							1354.36			466.448	59.049		106.247	42.22		50.046
							187.028			300.328	427.214		20.442	63.799		290.725
							127.511			30.758	68.512		40.992	87.176		27.944
							1071.53			122.576	111.574		27.893	130.6		23.831
							493.233			106.995	222.661		32.981	44.7		31.176
							256.645			118.959	231.755		1007.43	41.161		44.067
							505.657			410.242	387.787		28.93	36.526		46.079
							1241.42			178.926	632.616		33.608	53.978		30.069
							828.431			376.233	278.116		33.511			39.346
							709.063			257.781	95.363		25.671			35.743
							223.162			330.562	403.844		42.687			32.453
							94.033			93.119	76.978		17.324			3923.96
							225.767			247.435	418.152		20.563			32.605
							289.617			410.24	171.993		72.562			54.261
							87.565			255.676	154.523		20.711			62.694
							448.739			433.037	306.611		28.773			43.302
							731.213			238.712	283.61		18.903			42.479
							1035.53			229.38	121.523		32.626			38.08
							649.224			407.148	171.66		41.523			302.614
							546.873			281.789	433.76		50.036			38.71
							214.977			39.837	344.969		36.186			21.477
							418.133			41.111	229.585		103.806			53.525
							196.471			317.19	258.213		32.219			28.809
							328.898			519.813	338.808		23.564			53.922
							504.494			319.933	320.122		24.022			36.906
							605.911			183.097	1344.59		20.455			27.465
							702.172			392.838	522.632		35.428			53.305
							116.185			252.27	411.752		30.85			39.659
							335.13			188.525	216.563		29.27			34.826
							360.099			106.17	130.44		23.647			29.827
							555.06			1406.12	112.176		21.402			43.871
							593.784			299.879	116.818		1241.87			36.293
							952.127			345.485	93.85		1622.87			31.214
							1152.16			112.847	103.326		20.853			39.023
							145.784			494.369	372.699		967.721			99.123
							1345.44			387.086	362.013					203.519
							996.05			1831.86	193.051					50.332
							648.912			190.55	610.029					40.273
							100.532			550.069	200.972					26.347
							781.961			320.228	115.68					2487.76
							86.182			555.602	408.4					3005.75
							1227.7			243.798	270.141					2144.94
							421.738			194.542	154.142
							342.287			413.419	72.462
							364.602			309.493	122.71
							383.94			63.712	129.341
							382.564			80.26	1295.01
							1215.21			149.056	72.488
							265.484			460.405	169.69
							343.907			44.439	301.835
							295.575			299.996	180.746
							1058.32			58.491	589.293
							137.088			198.421	434.203
							610.764			84.255
							1131.27			69.347
							508.028			312.008
							199.763			40.459
							102.779			56.149
							165.314			266.766
							1216.17			422.242
							848.901			79.467
							276.724			369.51
							1399.34			495.227
							467.038			47.337
							430.022			134.346
							605.375			147.765
							124.881			555.1
							622.926			263.919
							386.895			97.636
							1288.38			141.208
							326.561			36.117
							653.664			47.88
							1491.04			783.743
							107.81			392.194
							539.965			395.061
							104.729
							1502.4
							256.058
							767.251
							990.612
							277.663
							136.441
							122.473
							217.455
							395.553
							1476.73
							203.631
							217.321
							91.224
							268.002
							1472.24
							550.269
							1811.41
							478.969
							578.288
							337.411
							877.674
							1420.11
							1469.07
