# Supplementary material for: Temporal refinement of Dach1 expression contributes to the development of somatosensory neurons
Source: EMBO J. 2025 Apr 9;44(10):2882–905. doi: 10.1038/s44318-025-00427-y (PMC12084601; doi:10.1038/s44318-025-00427-y)
Supplement: Supplementary file 6 — Source data Fig. 1 [file 44318_2025_427_MOESM6_ESM.zip › Figure 1/1E/Counting Figure 1E.xlsx]

## Sheet: Dach1+ cell expressing markers
WT E18.5		Prdm12
		WT 1			WT 2			WT 3
		Prdm12+	Dach1+	double pos	Prdm12+	Dach1+	double pos	Prdm12+	Dach1+	double pos
			19	0		15	2		17	0
			21	1		15	0		22	2
			16	1		14	0		5	0
			11	0		15	0		18	4
			26	0		16	0		15	1
			30	1		22	2		13	3
			10	0		18	0		28	0
			8	1		12	1		21	1
			9	0		23	1		10	2
			13	1		11	0		20	0
			16	3
			17	0
	Sum		196	8		161	6		169	13
	proportion (%)		4.08163			3.72671			7.69231
		TrkB
		WT1			WT2			WT3
		TrkB+	Dach1+	double pos	TrkB+	Dach1+	double pos	TrkB+	Dach1+	double pos
		25	27	24	15	13	12	24	17	17
		17	16	14	27	26	24	19	15	15
		19	20	17	23	21	19	10	9	6
		14	14	13	15	21	15	19	18	16
		16	21	14	14	19	13	20	21	17
		32	28	28	25	21	20	26	24	24
		7	9	7	17	16	14	12	10	10
		19	17	14	13	13	12	15	16	13
		14	12	12	17	20	17	11	11	10
		12	10	8	11	10	9	28	21	18
					15	16	12
					12	16	11
					8	11	8
	Sum	175	174	151	212	223	186	184	162	146
	proportion (%)	86.2857	86.7816		87.7358	83.4081		79.3478	90.1235
		TrkC
		WT 1			WT 2			WT 3
		TrkC+	Dach1+	double pos	TrkC+	Dach1+	double pos	TrkC+	Dach1+	double pos
		21	9	1	17	8	3	29	21	2
		18	14	3	31	17	2	14	14	1
		35	18	4	23	12	2	5	2	2
		22	18	4	9	11	1	17	6	3
		29	25	5	22	15	2	16	16	4
		20	16	4	19	15	3	29	22	4
		22	15	4	22	23	2	33	26	6
		23	15	2	9	7	1	21	14	3
		18	15	2	23	18	2	29	17	2
		27	13	2	29	16	4	15	14	3
		12	19	4	15	21	2
		21	18	2	10	9	0
		13	18	3	21	10	1
		10	11	2	31	26	4
	Sum	291	224	42	281	208	29	208	152	30
	Proportion (%)	14.433	18.75		10.3203	13.9423		14.4231	19.7368
		Parvalbumin
		WT 1			WT 2			WT 3
		PV+	Dach1+	double pos	PV+	Dach1+	double	PV+	Dach1+	double
		7	16	0	11	9	0	11	22	0
		8	12	0	8	13	1	5	19	0
		6	9	1	13	16	0	7	23	2
		12	19	1	7	21	0	9	30	1
		8	29	0	4	8	0	5	13	0
		10	20	0	8	7	0	9	12	1
		8	11	0	7	17	0	12	21	0
		8	21	1	8	14	0	11	21	0
		8	18	0	20	21	0	6	15	0
		15	21	1	7	21	1	4	19	0
					16	34	1
	Sum	90	176	4	109	181	3	79	195	4
	Proportion (%)	4.44444	2.27273		2.75229	1.65746		5.06329	2.05128
		Ret
		WT 1			WT 2			WT 3
		Ret	Dach1+	double	Ret	Dach1+	double	Ret	Dach1+	double
		117	27	3	127	18	3	18	7	2
		67	11	2	59	20	3	113	20	1
		135	26	5	142	33	6	98	24	6
		33	16	8	133	22	6	76	12	3
		134	29	1	66	6	2	52	12	2
		46	11	2	74	12	2	112	21	4
		82	15	3	95	17	5	68	10	3
		75	17	3	102	21	8	70	13	3
		92	27	3	47	13	8	59	11	1
		69	16	2	59	14	1	73	21	3
		58	14	2	102	18	5
		106	28	6
	Sum	1014	237	40	1006	194	49	739	151	28
	Proportion (%)	3.94477	16.8776		4.87078	25.2577		3.7889	18.543
		c-Maf
		WT 1			WT 2			WT 3
		c-Maf+	Dach1+	double	c-Maf+	Dach1+	double	c-Maf+	Dach1+	double
		17	25	10	10	10	4	18	25	7
		7	19	2	13	6	4	20	23	12
		8	16	3	10	17	7	26	19	15
		9	15	4	15	14	6	23	13	9
		8	4	2	17	14	6	24	23	10
		26	23	13	9	15	4	20	18	12
		18	11	5	13	12	7	29	26	15
		16	17	7	19	22	7	27	31	15
		18	10	6	12	12	5	11	15	4
		21	25	9	15	17	9	26	22	10
		9	9	4	20	18	7
		10	21	4	15	12	5
					17	9	5
	Sum	167	195	69	185	178	76	224	215	109
	Proportion (%)	41.3174	35.3846		41.0811	42.6966		48.6607	50.6977
		MafA
		WT 1			WT 2			WT 3
		MafA+	Dach1+	double	MafA+	Dach1+	double	MafA+	Dach1+	double
		0	7	0	0	5	0	7	24	4
		1	12	0	0	15	0	3	25	1
		5	21	2	3	21	2	2	17	1
		4	17	3	2	18	2	3	21	2
		6	23	2	1	22	1	3	18	3
		1	17	1	1	9	1	4	25	2
		4	28	3	2	24	1	3	24	3
		2	11	2	3	17	3	3	14	3
		1	12	0	1	11	1	2	14	0
		2	19	1	7	14	4	5	17	4
		1	18	1	2	18	0
		0	11	0	3	6	0
	Sum	27	196	15	25	180	15	35	199	23
	Proportion (%)	55.5556	7.65306		60	8.33333		65.7143	11.5578
