# Supplementary material for: Temporal refinement of Dach1 expression contributes to the development of somatosensory neurons
Source: EMBO J. 2025 Apr 9;44(10):2882–905. doi: 10.1038/s44318-025-00427-y (PMC12084601; doi:10.1038/s44318-025-00427-y)
Supplement: Supplementary file 7 — Source data Fig. 2 [file 44318_2025_427_MOESM7_ESM.zip]

Archive with 31 entries (21 files):
- Figure 2/
- Figure 2/2A/
- Figure 2/2A/MAX_E12-5-TrkA+Prdm12+Dach1-2.tif
- Figure 2/2A/MAX_E16-5-TrkA+Prdm12+Dach1-2.tif
- Figure 2/2B/
- Figure 2/2B/Ctrl E18-5- RET.tif
- Figure 2/2B/Ctrl-Dach1+Isl1-E18-5.tif
- Figure 2/2B/NGF-Bax-Dach1+Isl1-E18-5.tif
- Figure 2/2B/NGFBax E18.5- RET.tif
- Figure 2/2C/
- Figure 2/2C/MAX_Ctrl 2 E18.5- IF Prdm12-2.tif
- Figure 2/2C/MAX_NGFBax 2 E18.5- IF Prdm12.tif
- Figure 2/2D/
- Figure 2/2D/MAX_Ctrl-IF Dach1+Isl1 - E18-5_2.tif
- Figure 2/2D/MAX_nav1-8_P12 cko-IF Dach1+Isl1 - E18-5.tif
- Figure 2/2E/
- Figure 2/2E/quantif NP12 cKO.xlsx
- Figure 2/2I/
- Figure 2/2I/MAX_P12 KI E12.5 Prdm12 red V5 green.tif
- Figure 2/2I/MAX_P12 WT E12.5 Prdm12 red V5 green 001.tif
- Figure 2/2I/Prdm12 V5 overlap in spinal cord.xlsx
- Figure 2/2J/
- Figure 2/2J/MAX_P12 KI 1 E12.5 Prdm12 red V5 green 001 63x-1.tif
- Figure 2/2J/MAX_P12 KI 1 E12.5 Prdm12 red V5 green 001.tif
- Figure 2/2J/MAX_P12 WT E12.5 Prdm12 red V5 green.tif
- Figure 2/2J/Prdm12 V5 overlap in DRG.xlsx
- Figure 2/2J/Quantif coloc 63x.xlsx
- Figure 2/2L/
- Figure 2/2L/ChIP-qPCR norm data.xlsx
- Figure 2/2M/
- Figure 2/2M/ChIP-qPCR norm data.xlsx
