# Supplementary material for: Temporal refinement of Dach1 expression contributes to the development of somatosensory neurons
Source: EMBO J. 2025 Apr 9;44(10):2882–905. doi: 10.1038/s44318-025-00427-y (PMC12084601; doi:10.1038/s44318-025-00427-y)
Supplement: Supplementary file 7 — Source data Fig. 2 [file 44318_2025_427_MOESM7_ESM.zip › Figure 2/2E/quantif NP12 cKO.xlsx]

## Sheet: Feuil1
	Isl1+ cells expressing Dach1 (%)
DRG section#	Ctrl1		Ctrl2		Ctrl3		Ctrl4		NP12cKO1		NP12cKO2		NP12cKO3		NP12cKO4
1	13.6364		12.5984		12.1324		8.80282		50.7299		67.7852		62.8571		46.6292
2	10.6667		8.67347		11.7216		15.0327		51.9149		60.6557		54.5455		59.6154
3	16.1		13.3		10.8		15.6		56.5		59.5		58.2		57.7
4	8.2		7.7		13.2		8.2		46.1		68.9		59.2		48.5
	%
	12.1508		10.568		11.9635		11.9089		51.3112		64.2102		58.7006		53.1111
