# Supplementary material for: Temporal refinement of Dach1 expression contributes to the development of somatosensory neurons
Source: EMBO J. 2025 Apr 9;44(10):2882–905. doi: 10.1038/s44318-025-00427-y (PMC12084601; doi:10.1038/s44318-025-00427-y)
Supplement: Supplementary file 7 — Source data Fig. 2 [file 44318_2025_427_MOESM7_ESM.zip › Figure 2/2I/Prdm12 V5 overlap in spinal cord.xlsx]

## Sheet: Feuil1
Prdm12+ cells with V5+ nuclei (%)
Ctrl1	Ctrl2	Ctrl3	KI1	KI2	KI3
0	0	0	100	100	100
0	0	0	100	100	100
0	0	0	100	100	100
0	0	0	100	100	100
