# Supplementary material for: Temporal refinement of Dach1 expression contributes to the development of somatosensory neurons
Source: EMBO J. 2025 Apr 9;44(10):2882–905. doi: 10.1038/s44318-025-00427-y (PMC12084601; doi:10.1038/s44318-025-00427-y)
Supplement: Supplementary file 7 — Source data Fig. 2 [file 44318_2025_427_MOESM7_ESM.zip › Figure 2/2J/Quantif coloc 63x.xlsx]

## Sheet: Feuil1
Prdm12	V5	DAPI	distance
44043	53043	19304	0
51174	59565	24870	659
51522	60435	27478	1318
51130	65478	34957	1977
52870	67348	47913	2636
54174	66826	61826	3295
53043	72043	71435	3954
55261	73870	77652	4613
58348	66000	80522	5272
58609	64522	79652	5930
61870	67739	79652	6589
67391	68435	82522	7248
74783	69652	86130	7907
82174	71870	96043	8566
87435	75826	122304	9225
95304	82000	171870	9884
110391	91696	238217	10543
126609	108435	306304	11202
143435	133304	369304	11861
166826	149652	423217	12520
186000	157565	466391	13179
196391	169913	491435	13838
202913	182435	495087	14497
199130	192783	506261	15156
196087	203783	546870	15815
203087	209000	609870	16474
210522	208609	689000	17132
211783	211087	765739	17791
214435	214391	825217	18450
219391	213522	862174	19109
226913	214609	880174	19768
236217	215739	893304	20427
243826	222783	898478	21086
253522	232391	884826	21745
264739	232391	859043	22404
273087	246174	824826	23063
274652	255565	778870	23722
277652	253087	733130	24381
286826	255913	684522	25040
296130	267913	642522	25699
302217	282130	622087	26358
305826	284913	615478	27017
300565	280565	611435	27676
293522	263435	605696	28334
288000	245783	596783	28993
277348	234348	591217	29652
268870	226348	596348	30311
272652	227348	609783	30970
279261	231783	631478	31629
278565	235435	648043	32288
277087	246696	655217	32947
276348	247043	654870	33606
268565	239391	642087	34265
263913	236609	624565	34924
263304	228957	603391	35583
263652	225913	580391	36242
271000	227435	563522	36901
279870	229217	551783	37560
280913	232217	543304	38219
277783	236696	537043	38878
271783	251435	537565	39536
264913	258870	547348	40195
264174	241739	557826	40854
269739	228391	558652	41513
276043	221652	549348	42172
281522	219043	534348	42831
284087	223304	512087	43490
283696	230000	495261	44149
286565	236217	490826	44808
292043	236043	499609	45467
294261	241217	519913	46126
295478	255043	543348	46785
312957	265304	561652	47444
328391	268957	567043	48103
329826	259565	566174	48762
334783	254304	561913	49421
343783	267565	552870	50080
346565	289478	546739	50738
349174	308000	549043	51397
363087	309043	556565	52056
380696	315652	561478	52715
387217	330391	557783	53374
380261	325826	545435	54033
382217	308217	536174	54692
387609	306913	533826	55351
389783	307261	532652	56010
394130	310000	524391	56669
401696	317000	510870	57328
408130	318913	509696	57987
409957	324696	519174	58646
411957	322435	531348	59305
409391	312609	539783	59964
404739	306043	537565	60623
400565	308783	526696	61282
396565	307696	515870	61940
403522	306826	506913	62599
404696	315261	498783	63258
396826	316435	490130	63917
387174	313043	479391	64576
383087	319043	468522	65235
385522	327609	456043	65894
373130	325348	440696	66553
356565	306826	428000	67212
354087	286130	420391	67871
357130	272391	412478	68530
344522	271696	403652	69189
338391	279435	410478	69848
340783	277478	445609	70507
343348	270870	500826	71166
348435	268000	567478	71825
348957	261522	634565	72484
353043	261261	691652	73142
361261	265739	738348	73801
362043	274739	772565	74460
361261	288739	791609	75119
365565	287609	796652	75778
376913	280783	787391	76437
393391	284304	766826	77096
395435	292652	749696	77755
387130	299478	730739	78414
379043	302391	702130	79073
372261	298870	660435	79732
357261	290826	599783	80391
346261	293130	537870	81050
346609	295957	505000	81709
346391	293652	503261	82368
343043	299043	511913	83027
344609	291696	519217	83686
350870	275957	520435	84344
352304	285043	516130	85003
353739	293435	509696	85662
357348	286913	500739	86321
360826	295957	497130	86980
363609	298217	499739	87639
370565	292261	495957	88298
372957	295217	495304	88957
367783	300391	508652	89616
363000	305957	535739	90275
358000	318565	576217	90934
352609	321913	633522	91593
344957	313826	705087	92252
338435	316739	778130	92911
336304	313478	847739	93570
330304	299391	910783	94229
322391	282000	958783	94888
318043	281391	986348	95546
317957	287739	995435	96205
323522	290652	993304	96864
326565	294913	980739	97523
325609	310435	960957	98182
320522	321304	947870	98841
307957	309739	937174	99500
295217	300174	926783	100159
283391	291522	915522	100818
276304	284261	885087	101477
270000	288609	832522	102136
258087	292217	765913	102795
252739	290652	695957	103454
250478	287435	637087	104113
238391	294087	600261	104772
224783	277565	573435	105431
214739	248087	547870	106090
199217	227348	530043	106748
182565	204391	507739	107407
168522	182304	458478	108066
147043	156565	381870	108725
128870	140826	299696	109384
115304	123609	233130	110043
103826	99609	184478	110702
94565	82652	145174	111361
86739	78000	115957	112020
81261	75087	94870	112679
76130	75304	81696	113338
77696	77696	77652	113997
79957	78870	78304	114656
79043	77565	82087	115315
81000	82565	90826	115974
81652	87696	101826	116633
