# Supplementary material for: Temporal refinement of Dach1 expression contributes to the development of somatosensory neurons
Source: EMBO J. 2025 Apr 9;44(10):2882–905. doi: 10.1038/s44318-025-00427-y (PMC12084601; doi:10.1038/s44318-025-00427-y)
Supplement: Supplementary file 7 — Source data Fig. 2 [file 44318_2025_427_MOESM7_ESM.zip › Figure 2/2L/ChIP-qPCR norm data.xlsx]

## Sheet: Feuil1
Sample Name	Dach1 (% input)	Dbx1 (% input)
Ctl V5 1	0.0235363	0.0171173
CTER V5 1	0.0456948	0.0372993
IgG Ctl 1	0.0108829	0.00772422
IgG CTER 1	0.0117331	0.00315419
Ctl V5 2	0.0270143	0.0299684
CTER V5 2	0.0906029	0.0439526
IgG Ctl 2	0.00424809	0.00462259
IgG CTER 2	0.00191305	0.00260716
Ctl V5 3	0.0125178	0.0115055
CTER V5 3	0.0354243	0.0312007
IgG Ctl3	0.0114589	0.0108357
IgG CTER3	0.00962831	0.00466534
Ctl V5 4	0.00403401	0.00614837
CTER V5 4	0.036767	0.018808
IgG Ctl4	0.00481391	0.00395581
IgG CTER 4	0.00458035	0.000861985
