# Supplementary material for: Temporal refinement of Dach1 expression contributes to the development of somatosensory neurons
Source: EMBO J. 2025 Apr 9;44(10):2882–905. doi: 10.1038/s44318-025-00427-y (PMC12084601; doi:10.1038/s44318-025-00427-y)
Supplement: Supplementary file 8 — Source data Fig. 3 [file 44318_2025_427_MOESM8_ESM.zip]

Archive with 14 entries (12 files):
- Figure 3/
- Figure 3/3A/
- Figure 3/3A/AD1 cKO#2 E18.5 Parvalbumin green TrkC red 3d.tif
- Figure 3/3A/AD1 cKO#2 E18.5 Prdm12 red Mef2c green 11g.tif
- Figure 3/3A/AD1 cKO#6 E18.5 TH green TrkB red 3d.tif
- Figure 3/3A/counting figure 3 A.xlsx
- Figure 3/3A/W1D1 cKO#18 E18.5 Mef2c green TrkB red 11g.tif
- Figure 3/3A/W1D1 cKO#18 E18.5 Prdm12 red TH green 6d.tif
- Figure 3/3A/W1D1 cKO#22 E18.5 PV red 2g.tif
- Figure 3/3A/W1D1 cKO#22 E18.5 TrkC red 11d.tif
- Figure 3/3A/W1D1 ctrl#19 E18.5 Mef2c green TrkB red 8g.tif
- Figure 3/3A/W1D1 ctrl#19 Prdm12 red TH green 6g.tif
- Figure 3/3A/W1D1 ctrl#21 E18.5 TrkC red 11d.tif
- Figure 3/3A/W1D1 ctrl#25 E18.5 PV red 8d.tif
