# Supplementary material for: Temporal refinement of Dach1 expression contributes to the development of somatosensory neurons
Source: EMBO J. 2025 Apr 9;44(10):2882–905. doi: 10.1038/s44318-025-00427-y (PMC12084601; doi:10.1038/s44318-025-00427-y)
Supplement: Supplementary file 8 — Source data Fig. 3 [file 44318_2025_427_MOESM8_ESM.zip › Figure 3/3A/counting figure 3 A.xlsx]

## Sheet: counting Islet 1
	Wnt1-Cre; Dach1 flox E18.5												Advillin-Cre; Dach1 flox E18.5
	Islet1												Islet1
	#25 ctrl	#31 ctrl	#19 Ctrl	#21 Ctrl	#23 cKO	#30 Cko	#18 cKO	#22 cKO					#1 Ctrl	#4 ctrl	#20 ctrl	#22 ctrl	#2 cKO	#6 cKO	#21 cKO	#24 cKO
	8	8	247	27	227	0	127	83					149	212	0	137	94	0	33	0
	0	0	74	246	233	153	33	0					176	49	0	0	181	37	287	97
	0	0	171	245	0	44	29	175					103	4	228	0	143	144	146	206
	0	186	272	145	299	29	0	141					200	227	237	51	0	258	0	94
	217	160	73	132	195	0	0	113					0	139	165	0	0	231	69	0
	175	105	129	119	87	58	166	162					0	0	4	311	120	0	275	0
	157	11	190	0	0	5	227	0					94	190	54	189	139	0	0	146
	0	34	152	0	190	146	183	35					164	106	85	0	0	148	265	97
	206	0	158	0	50	145	178	72					89	0	0	0	219	16	86	223
	0	0	157	0	79	0	0	0					145	201	249	0	0	294	0	0
	91	150	154	188	112	0	36	203					5	238	314	0	171	219	0	28
	39	182	151	168	0	14	29	110					0	74	160	136	132	0	39	247
	0	189	216	160	177	94	211	143					0	0	0	184	29	0	149	301
	183	255	208	147	103	189	243	205					0	48	0	0	0	203	241	194
	0	171	224	0	0	121	129	0					107	0	248	0	176	223	154	138
	188	0	169	111	0	0	170	135					148	246	278	224	219	0	0	0
	0	0	0	0	128	0	0	35					110	241	172	236	185	0	192	0
	0	183	0	39	136	117	0	0					0	0	29	0	16	0	0	248
	226	130	0	198	41	84	0	198					144	91	0	31	248	0	227	166
	148	362	94	197	160	192	28	65					0	0	0	49	0	259	0	0
	0	280	106	44	53	157	153	186					0	142	254	94	0	226	199	0
	34	107	133	119	74	0	220	173					208	166	22	104	152	202	179	141
	296	0	236	221	236	0	0	199					0	214	165	130	155	206	18	43
	0	0	241	20	0	0		70					0	38	119	167	203	0	0	107
	82	104.708	148.125	105.25	107.5	64.5	94	104.292					76.75	109.417	115.958	85.125	107.583	111.083	106.625	103.167

## Sheet: counting Prdm12
		Wnt1-Cre; Dach1 flox E18.5												Advillin-Cre; Dach1 flox E18.5
		Prdm12												Prdm12
		#25 Ctrl	#31 ctrl	#19 Ctrl	#21 Ctrl	#23 cKO	#30 cKO	#18 cKO	#22 cKO					#1 WT	#4 ctrl	# 20 ctrl	#22 ctrl	#2 cKO	#6 cKO	#21 cKO	#24 cKO
		0	4	0	194	120	0	0	0					0	80	0	0	34	187	0	180
		8	0	46	170	205	120	0	0					0	158	229	168	193	0	0	10
		0	0	178	135	0	20	134	25					210	42	129	191	29	0	127	0
		0	158	259	92	45	27	135	103					18	0	0	0	0	237	0	257
		0	133	142	0	0	0	167	188					282	0	182	0	0	189	0	161
		0	84	149	0	0	46	139	186					0	149	0	158	0	0	283	0
		172	10	118	0	150	2	11	125					0	153	124	143	113	0	0	20
		117	23	0	13	171	137	31	51					0	0	151	150	256	168	175	0
		182	144	20	235	0	128	0	0					147	166	243	132	169	185	157	146
		209	140	0	162	124	0	0	0					137	26	0	0	0	0	0	31
		15	145	67	101	0	0	116	0					216	0	0	0	179	0	0	215
		82	0	203	36	152	10	75	74					118	121	235	176	0	197	181	116
		0	0	198	0	0	78	228	197					0	37	4	227	0	157	283	239
		0	223	210	0	0	179	188	184					0	0	19	0	0	65	0	0
		0	132	210	165	153	103	197	137					0	134	175	0	261	181	271	152
		204	0	136	34	167	0	140	125					188	181	3	180	198	0	0	22
		0	0	48	240	0	0	0	17					0	125	0	20	245	0	72	180
		147	147	168	230	201	97	0	0					231	142	155	133	151	201	0	239
		170	104	159	97	129	54	0	0					90	0	175	40	0	157	188	25
		12	284	84	64	0	171	17	13					91	37	158	242	145	143	164	61
		0	227	0	189	139	132	214	134					0	211	0	110	0	63	0	0
		0	93	109	253	170	0	188	160					194	0	177	110	233	0	24	185
		190	0	159	120	149	0	141	137					0	193	0	173	205	0	0	228
		0	0	0	101	47	0	0	19					2	223	0	0	126	145	213	158
	Mean	62.8333	85.4583	110.958	109.625	88.4167	54.3333	88.375	78.125				Mean	80.1667	90.75	89.9583	98.0417	105.708	94.7917	89.0833	109.375

## Sheet: counting TrkB
		Wnt1-Cre; Dach1 flox E18.5												Advillin-Cre; Dach1 flox E18.5
		TrkB												TrkB
		#25 Ctrl	# 31 ctrl	#19 Ctrl	#21 Ctrl	#23 cKO	# 30 Cko	#18 cKO	#22 cKO					#1 WT	#4 ctrl	# 20 ctrl	#22 ctrl	#2 cKO	#6 cKO	#21 cKO	#24 cKO
		0	11	17	18	17	24	15	0					13	18	21	15	0	19	11	10
		0	10	20	6	22	16	20	0					16	16	22	14	15	0	0	0
		0	10	15	5	2	10	10	16					0	16	14	8	20	0	21	0
		0	7	18	0	11	0	0	15					0	4	0	20	21	2	0	12
		0	14	7	0	0	0	0	12					0	0	0	9	13	0	21	20
		0	0	0	0	0	12	0	14					0	0	17	18	0	19	0	20
		14	0	0	0	10	18	19	10					27	17	12	0	0	22	15	0
		24	24	1	18	12	11	11	0					4	15	2	0	0	24	0	11
		16	29	15	14	8	15	0	0					24	13	5	0	17	20	13	4
		11	7	4	12	9	0	0	0					0	15	23	13	15	27	0	3
		0	13	29	9	0	0	15	15					13	30	24	17	15	30	17	29
		7	0	22	0	0	15	0	13					17	0	2	13	0	13	29	1
		0	3	20	6	16	12	26	11					0	12	0	0	22	12	6	11
		0	12	0	7	0	0	6	8					16	3	17	0	7	0	11	0
		25	17	0	0	17	0	15	0					10	12	25	0	12	0	5	0
		0	11	0	21	15	6	11	0					13	2	18	0	14	6	9	14
		25	14	3	24	0	10	0	10					0	0	2	22	0	13	0	15
		4	0	28	12	26	14	0	12					4	15	0	15	12	12	8	0
		15	0	15	5	8	26	0	18					0	12	5	6	7	28	15	4
		27	9	8	4	0	0	6	11					11	0	15	7	0	0	20	0
		0	10	0	7	14	0	1	13					18	20	10	0	16	0	0	12
		0	15	0	18	14	30	17	11					19	0	0	3	0	10	0	9
		12	24	0	19	16	21	17	0					5	11	8	9	0	0	0	13
		12	15	14	26	0	15	9	0					21	0	0	9	0	26	0	11
	Mean	8	10.625	9.83333	9.625	9.04167	10.625	8.25	7.875				Mean	9.625	9.625	10.0833	8.25	8.58333	11.7917	8.375	8.29167

## Sheet: counting TrkC
		Wnt1-Cre; Dach1 flox E18.5												Advillin-Cre; Dach1 flox E18.5
		TrkC												TrkC
		#25 Ctrl	#ctrl 31	#19 Ctrl	#21 Ctrl	#23 cKO	#cKO 30	#18 cKO	#22 cKO					#1 ctrl	#4 ctrl	# 20 ctrl	#22 ctrl	#2 cKO	#6 cKO	#21 cKO	#24 cKO
		6	23	0	25	27	0	20	7					14	0	25	25	0	22	0	14
		0	17	36	17	17	0	4	22					11	24	16	35	17	0	2	0
		0	8	27	17	14	25	21	25					12	11	26	16	19	0	23	28
		0	19	18	9	17	14	0	22					0	0	0	0	19	9	33	9
		0	30	5	10	7	0	0	11					0	3	0	0	33	0	0	10
		0	12	20	0	19	0	0	19					0	2	23	14	0	23	17	0
		28	9	13	0	0	25	26	6					24	0	31	7	3	18	19	25
		19	0	0	0	0	25	24	0					21	23	17	0	20	28	15	7
		23	0	0	5	14	15	0	6					32	25	0	0	0	22	0	6
		16	26	26	21	13	14	0	22					29	0	11	38	17	23	30	1
		8	11	18	21	0	0	14	21					16	0	16	21	30	10	0	14
		11	11	20	17	0	0	0	23					13	0	0	0	0	12	12	0
		0	6	16	0	20	30	25	12					0	27	17	0	19	19	0	0
		0	1	9	0	0	31	0	19					0	22	20	0	3	0	18	23
		0	24	14	18	27	14	12	26					19	11	18	3	18	14	17	12
		0	0	13	13	0	23	17	0					15	0	30	8	15	0	0	0
		23	24	0	14	21	0	27	2					15	0	20	8	2	0	31	0
		0	13	0	20	21	0	8	19					0	21	0	0	21	25	0	24
		25	16	0	13	22	19	0	22					15	2	0	0	25	20	7	17
		26	21	20	13	0	19	0	16					38	0	35	24	0	0	25	0
		13	25	21	13	20	11	0	14					0	21	13	32	15	0	13	18
		0	0	18	14	13	16	0	21					25	19	0	30	0	24	0	5
		14	0	0	10	22	0	25	0					16	25	29	21	15	0	0	22
		18	26		29	0	0	16						19	27	8	0	0	19	22	3
	Mean	9.58333	12.7857	12.7826	12.4583	12.25	13.2143	9.95833	14.5652				Mean	13.9167	10.9583	14.7917	11.75	12.125	12	11.8333	9.91667
			17				30
			0				22
			0				16
			19				21

## Sheet: counting Parvalb
		Wnt1-Cre; Dach1 flox E18.5										Advillin-Cre; Dach1 flox E18.5
		Parvalbumin										Parvalbumin
		#22 cKO	#23 cKO	#cKO 30	#21 Ctrl	#25 ctrl	#ctrl 31					#1 ctrl	#4 ctrl	# 20 ctrl	#22 ctrl	#2 cKO	#6 cKO	#21 cKO	#24 cKO
		4	0	0	9	6	11					9	0	8	9	0	10	0	5
		19	6	0	5	0	15					4	9	10	13	10	0	0	0
		10	13	13	7	0	0					5	4	14	5	11	0	11	14
		0	0	6	2	5	11					0	0	0	0	7	4	9	4
		5	13	21	0	0	11					0	4	0	0	12	0	0	6
		12	11	9	0	16	7					0	0	14	8	0	12	10	0
		1	0	9	0	0	4					8	0	7	2	3	5	8	8
		11	5	8	14	14	16					1	8	3	0	11	13	10	5
		12	6	0	14	5	2					6	8	0	0	0	7	0	1
		17	0	0	4	0	4					15	0	2	19	3	17	8	0
		10	6	0	10	9	4					4	0	3	9	14	3	0	8
		2	6	0	4	0	0					5	0	0	0	0	5	6	0
		12	0	17	0	6	0					0	6	3	0	6	4	0	0
		0	5	14	15	10	0					0	6	6	0	2	0	7	5
		0	0	6	8	0	0					8	5	7	1	10	10	10	3
		5	0	8	9	8	15					5	0	4	1	4	0	0	0
		5	6	0	1	0	12					5	0	10	4	2	0	10	0
		12	6	0	3	3	8					0	5	0	0	6	11	0	7
		5	2	11	8	11	15					11	1	0	0	15	6	2	6
		6	4	8	0	0	0					25	0	13	8	0	0	12	0
		0	0	9	0	8	0					0	4	7	9	7	0	5	5
		0	6	8	0	11	8					9	7	0	11	0	11	0	3
		0	10	0	0	0	8					5	4	7	6	5	0	0	7
		3	8	0	7	0	13					7	8	2	0	0	8	9	2
	Mean	6.29167	4.70833	6.96429	5	4.66667	6.60714				Mean	5.5	3.29167	5	4.375	5.33333	5.25	4.875	3.70833
				16			12
				12			0
				8			0
				12			9
