# Supplementary material for: Temporal refinement of Dach1 expression contributes to the development of somatosensory neurons
Source: EMBO J. 2025 Apr 9;44(10):2882–905. doi: 10.1038/s44318-025-00427-y (PMC12084601; doi:10.1038/s44318-025-00427-y)
Supplement: Supplementary file 9 — Source data Fig. 4 [file 44318_2025_427_MOESM9_ESM.zip]

Archive with 28 entries (21 files):
- Figure 4/
- Figure 4/4C/
- Figure 4/4C/E18.5 analysis of calretinin expression in TrkB+ population.xlsx
- Figure 4/4C/MAX_AD1CKO-CR+TrkB.tif
- Figure 4/4C/MAX_Control-CR+TrkB.tif
- Figure 4/4C/MAX_WD1CKO-CR+TrkB.tif
- Figure 4/4D/
- Figure 4/4D/MAX_AD1 cKO #2 Mef2c green TrkB red 20X 001.tif
- Figure 4/4D/MAX_ctrl #2 Mef2c green TrkB red 20X 003.tif
- Figure 4/4D/MAX_W1D1 cKO 30 TrkB red Mef2c green 002.tif
- Figure 4/4D/Numerical data 4D.xlsx
- Figure 4/4E/
- Figure 4/4E/counting WT E18.5 Shox2-Chodl-Dach1.xlsx
- Figure 4/4E/WT Shox2-Chodl-Dach1.tif
- Figure 4/4F/
- Figure 4/4F/AD1 cko 33 Chodl 029.tif
- Figure 4/4F/AD1 WT 32 Chodl 8d.tif
- Figure 4/4F/Numerical data 4E.xlsx
- Figure 4/4F/W1D1 E18.5 cko 32 Chodl 004.tif
- Figure 4/4G/
- Figure 4/4G/AD1 cKO.tif
- Figure 4/4G/Ctrl.tif
- Figure 4/4G/Quantif TrkB-Shox2 WD1&AD1 cKO E18-5.xlsx
- Figure 4/4G/WD1 cKO.tif
- Figure 4/4H/
- Figure 4/4H/Control E18.5 #6 TrkB Chodl Shox2.tif
- Figure 4/4H/raw data - counting of WD1 E18.5 Shox2 Chodl in TrkB pop.xlsx
- Figure 4/4H/WD1 E18.5 #5 TrkB Chodl Shox2.tif
