# Supplementary material for: Temporal refinement of Dach1 expression contributes to the development of somatosensory neurons
Source: EMBO J. 2025 Apr 9;44(10):2882–905. doi: 10.1038/s44318-025-00427-y (PMC12084601; doi:10.1038/s44318-025-00427-y)
Supplement: Supplementary file 9 — Source data Fig. 4 [file 44318_2025_427_MOESM9_ESM.zip › Figure 4/4C/E18.5 analysis of calretinin expression in TrkB+ population.xlsx]

## Sheet: WD1 cKO
WD1 cKO E18.5 analysis of calretinin expression in TrkB+ population
WT13			WT22			WD1CKO 14			WD1CKO23			WT 24			WD1CKO 25			WT11			WD1CKO10
TrkB+	TrkB/CR		TrkB+	TrkB/CR		TrkB+	TrkB/CR		TrkB+	TrkB/CR		TrkB+	TrkB/CR		TrkB+	TrkB/CR		TrkB+	TrkB/CR		TrkB+	TrkB/CR
23	2		8	1		28	1		11	0		20	2		17	3		13	1		11	0
27	1		13	0		23	1		10	1		11	1		21	0		11	2		21	1
10	0		16	1		16	2		13	0		22	0		9	0		25	3		34	3
10	2		11	0		9	0		18	1		17	1		12	0		23	2		16	1
23	2		18	1		21	0		6	1		18	1		21	0		7	1		8	0
20	0		18	1		10	0		16	0		19	0		19	1		12	2		12	1
14	4		10	0		8	0		21	1		8	3		15	2		13	1		10	0
21	1		18	1		5	0		7	0		13	1		17	2		13	1		20	1
12	2		8	0		27	0		23	0		25	3		13	0		16	1		24	0
17	0		15	1		22	2		20	0		22	2		11	1		26	1		31	0
27	0		20	1		18	0		16	0		11	1		24	0		23	0		21	0
17	0		15	1		9	0		9	0		13	2		24	2		21	1		16	0
20	1		29	5		9	0		13	2		13	0		14	1		18	1		29	1
7	0		15	1		15	1		13	0		22	3		22	1		15	1		10	0
16	1		18	0		17	0		22	1		22	2		12	0		20	4		11	3
25	1		18	0		20	1		14	0		21	1		17	0		18	1		16	0
16	2		17	0		7	1		20	2		18	2		10	0		21	1		24	1
14	1		267	14		13	0		15	0		16	0		25	0		20	3		33	1
16	3		5.24345			9	0		267	9		16	0		26	4		15	2		16	1
335	23					286	9		3.37079			327	25		329	17		330	29		363	14
6.86567						3.14685						7.64526			5.16717			8.78788			3.85675

## Sheet: AD1 cKO
AD1 cKO E18.5 analysis of calretinin expression in TrkB+ population
	AD1cKO2	AD1cKO6	AD1cKO21	AD1cKO25	Ctrl1	Ctrl4	Ctrl20	Ctrl22
%	3.37838	2.83286	3.1941	2.15517	6.46259	6.09418	4.36137	7.98319
