# Supplementary material for: Temporal refinement of Dach1 expression contributes to the development of somatosensory neurons
Source: EMBO J. 2025 Apr 9;44(10):2882–905. doi: 10.1038/s44318-025-00427-y (PMC12084601; doi:10.1038/s44318-025-00427-y)
Supplement: Supplementary file 9 — Source data Fig. 4 [file 44318_2025_427_MOESM9_ESM.zip › Figure 4/4D/Numerical data 4D.xlsx]

## Sheet: Mef2c+ in the TrkB+ pop (%)
		Wnt1-Cre; Dach1 flox E18.5										Wnt1-Cre; Dach1 flox E18.5
		Mef2c/TrkB double+										TrkB
		#25 ctrl	#ctrl 31	#19 Ctrl	#21 Ctrl	#23 cKO	#cKO 30	#18 cKO	#22 cKO			#18 cKO	#22 cKO	#19 Ctrl	#21 Ctrl	#23 cKO	# 30 Cko	#25 Ctrl	# 31 ctrl
		0	17	15	0	0	0	0	0			13	6	20	0	2	19	4	28
		0	10	24	0	0	6	9	0			8	12	31	0	12	0	24	14
		0	6	10	0	0	10	4	0			15	5	12	14	14	22	23	9
		0	0	5	0	0	0	3	0			19	8	6	13	17	0	22	8
		0	8	4	12	0	0	8	0			5	15	8	6	7	0	8	9
		0	3	6	12	0	4	0	0			18	11	7	12	14	14	23	14
		0	12	14	4	2	12	15	6			12	12	19	9	16	18	11	0
		0	13	9	7	10	6	0	9			12	23	11	12	25	10	26	0
		0	14	14	8	12	3	0	2			15	11	20	4	11	8	8	16
		0	7	15	8	8	0	4	8			12	21	18	20	14	19	18	20
		4	4	4	4	5	0	0	9			16	13	6	28	13	9	25	10
		18	1	5	18	11	8	11	4			4	15	8	20	5	9	16	4
		15	0	9	24	10	2	4	8			10	15	10	12	20	0	4	4
		15	4	7	18	17	6	6	9			17	9	14	7	14	0	8	5
		7	7	11	7	6	5	11	6			12	11	12	23	12	11	0	0
		18	7	11	5	10	0	0	14			0	9	15	20	10	0	0	7
		11	8	11	18	6	0	10	7			0	12	15	33	6	0	0	9
		18	0	10	17	1	15	0	7			0	16	14	5	6	22	0	9
		5	0	28	26	13	12	0	6			0	0	40	21	0	21	0	0
		15	6	8	4	10	13	13	4			0	0	16	15	0	21	0	0
		21	3	7	14	6	12	3	4			0	0	15	15	0	16	0	9
		10	13	14	9	8	8	7	4			0	0	17	28	0	0	0	3
		2	0	0	13	3	0	9	6			0	0	0	0	0	0	0	17
		8	10	0	19	3	0	2	9			0	0	0	0	0	19	0	12
			0				7										16		0
			0				17										20		0
			0				15										29		0
			14				0										0		20
	SUM	167	167	241	247	141	161	119	122		SUM	188	224	334	317	218	303	220	227
	proportion (%)	88.8298	74.5536	72.1557	77.918	64.6789	53.1353	54.0909	53.7445
		Advillin-Cre; Dach1 flox E18.5										Advillin-Cre; Dach1 flox E18.5
		Mef2c/TrkB										TrkB tot
		#1 ctrl	#4 ctrl	# 20 ctrl	#22 ctrl	#2 cKO	#6 cKO	#21 cKO	#24 cKO			#1 ctrl	#4 ctrl	# 20 ctrl	#22 ctrl	#2 cKO	#6 cKO	#21 cKO	#24 cKO
		13	0	0	9	0	0	0	9			16	0	0	13	0	0	0	13
		0	7	20	0	12	8	0	0			0	12	26		17	16	0	0
		0	8	9	2	0	11	4	0			0	12	11	3	0	20	9	0
		20	0	0	11	5	6	10	15			27	0	0	13	7	11	12	19
		0	5	24	9	7	12	0	4			0	8	26	16	22	20	0	12
		6	8	8	8	0	0	12	0			10	15	9	8	0	0	19	0
		11	9	0	8	9	0	0	0			22	14	0	10	15	0	0	0
		0	0	14	2	7	10	4	0			0	0	17	13	11	15	9	0
		14	9	8	12	4	6	0	6			22	13	11	22	8	16	0	10
		0	9	0	9	0	8	6	9			0	14	0	14	0	17	11	18
		0	6	2	9	7	12	0	0			0	10	2	11	22	20	0	0
		11	11	11	0	10	0	16	3			14	19	19	0	24	0	23	6
		7	1	0	16	7	1	6	10			14	3	0	23	9	3	8	21
		13	0	14	0	3	6	0	2			17	0	19	0	6	9	0	13
		8	8	9	0	5	16	12	12			13	10	13	0	13	20	19	15
		0	14	0	16	0	0	13	0			0	19	0	19	0	0	15	0
		3	15	0	0	0	3	0	10			4	21	0	0	0	7	0	17
		11	0	11	0	8	8	12	2			16	0	19	0	19	26	21	5
		0	0	10	4	8	9	4	6			0	0	12	5	14	13	8	11
		0	9	1	9	9	0	0	4			0	13	3	13	12	0	0	13
		15	3	17	18	7	0	1	0			17	6	19	20	15	0	2	0
		0	17	0	0	4	5	0	8			0	24	0	0	7	15	0	13
		13	14	0	0	0	5	8	0			22	21	0	0	0	8	18	0
		14	9	13	10	0	0	7	10			17	14	16	11	0	0	12	16
	SUM	159	162	171	152	112	126	115	110		SUM	231	248	222	214	221	236	186	202
	proportion (%)	68.8312	65.3226	77.027	71.028	50.6787	53.3898	61.828	54.4554

## Sheet: Fluorescence of Mef2c+TrkB+
		Wnt1-Cre; Dach1 flox E18.5, fluorescence level of Mef2c in the TrkB population																					Advillin-Cre; Dach1 flox E18.5, fluorescence level of Mef2c in the TrkB population
		# 19 ctrl		# 21 ctrl		# 25 ctrl		# 31 ctrl			# 18 cKO		# 22 cKO		# 23 cKO		# 30 cKO						# 1 ctrl		# 4 ctrl		# 20 ctrl		# 22 ctrl		# 2 cKO		# 6 cKO		# 21 cKO		# 24 cKO
		Fluorescence (AU)		Fluorescence (AU)		Fluorescence (AU)		Fluorescence (AU)			Fluorescence (AU)		Fluorescence (AU)		Fluorescence (AU)		Fluorescence (AU)						Fluorescence (AU)		Fluorescence (AU)		Fluorescence (AU)		Fluorescence (AU)		Fluorescence (AU)		Fluorescence (AU)		Fluorescence (AU)		Fluorescence (AU)
		126.178		2226.05		1171.03		719.467			104.447		104.447		435.801		763.211						702.243		856.376		1171.51		543.789		187.633		169.259		335.384		173.361
		1246.04		1607.26		1368.85		375.131			433.448		433.448		258.536		162.334						1266.53		335.645		1373.9		1164.06		391.861		264.615		902.881		98.062
		690.189		703.089		923.964		539.975			583.551		583.551		79.016		921.533						2625.19		861.486		2271.38		1003.58		376.633		601.451		169.029		575.891
		1264.34		1556.83		94.937		663.57			318.474		318.474		576.245		351.103						2400.02		1060.04		916.202		521.816		408.235		105.2		619.833		322.651
		896.409		1582.43		420.182		1005.53			522.353		522.353		108.24		767.684						1554.97		1558.44		463.792		1565.2		565.414		551.282		142.185		150.56
		2507.58		141.876		623.681		553.599			187.159		187.159		317.154		765.676						1195.01		560.726		457.242		520.498		691.667		188.886		726.207		172.842
		2790.11		1154.27		1111.58		1491.77			73.842		73.842		303.53		229.96						2998.59		348.631		881.244		533.83		106.715		315.854		548.151		109.623
		1612.76		158.135		109.498		3908.97			277.527		277.527		57.667		227.993						3420.07		580.163		1471.47		100.645		364.335		451.85		621.545		195.186
		887.8		2468.76		414.335		1829.51			184.533		184.533		84.899		312.737						2801.37		2782.05		124.731		89.577		70.47		601.465		199.4		431.035
		1249.3		756.753		3426.3		226.11			650.095		650.095		591.173		810.39						843.914		3688.59		2616.52		1300.41		59.435		318.812		736.549		339.859
		768.661		1359.46		2148.42		1466.19			313.457		313.457		223.494		417.36						3996.78		1813.27		1529.65		377.369		385.57		108.132		129.697		531.839
		1195.65		147.236		715.289		406.579			240.893		240.893		144.982		564.83						157.834		380.304		260.725		456.8		490.314		199.326		362.323		204.371
		425.197		842.908		1438.07		2740.37			267.614		267.614		945.807		228.015						1778.6		1141.05		612.096		505.349		509.248		743.742		159.957		791.017
		280.484		640.706		732.575		3088.34			481.766		481.766		660.825		560.092						1372.43		914.819		2418.24		1559.28		539.703		1272.49		657.158		675.855
		103.099		1255.22		2257.05		818.027			163.049		163.049		97.307		177.638						860.927		495.633		207.039		560.777		496.252		191.728		765.331		176
		1192.22		1025.9		1106.44		2986.55			105.394		105.394		788.071		286.17						3187.75		898.253		134.175		598.679		257.712		843.086		470.985		119.893
		623.248		789.909		810.909		860.286			142.318		142.318		727.797		333.525						1367.94		418.125		663.999		1323.1		357.12		782.194		154.235		184.821
		662.978		750.1		507.835		832.706			76.209		76.209		354.665		146.713						1262.44		258.741		3489.27		1075.43		995.727		228.915		976.056		56.541
		1103.28		612.762		830.745		800.679			211.251		211.251		213.171		1012.67						1054.86		1200.62		1398.89		935.463		608.345		406.505		682.921		87.514
		1205.29		881.477		1163.41		2929.35			637.702		637.702		281.884		336.37						1395.33		103.671		931.278		108.782		334.514		124.887		278.508		390.486
		1127.14		764.567		275.612		253.22			504.643		504.643		316.548		136.906						2479.87		594.971		657.473		127.765		177.135		295.918		822.48		52.231
		840.47		378.243		1760.09		270.363			549.768		549.768		229.029		517.206						425.875		1543.13		475.619		1290.09		93.659		335.351		764.49		78.561
		734.914		544.863		1039.31		665.878			44.239		44.239		341.687		703.059						1027.21		1084.86		2110.03		385.932		120.519		319.232		171.121		209.533
		257.878		1225.08		1714.52		3614.85			667.779		667.779		781.814		608.942						815.281		559.633		868.857		715.603		270.143		720.794		364.079		368.893
		1030.41		663.725		399.342		896.378			541.178		541.178		468.348		1006.45						221.494		154.084		529.399		645.852		416.541		623.521		956.6		184.5
		95.274		732.605		345.795		1537.94			579.771		579.771		1028.62		262.244						1691.36		739.776		799.398		1028.82		205.537		539.192		1108.59		317.566
		994.323		873.262		822.878		1518.79			422.562		422.562		86.983		450.626						2075.28		804.915		502.847		1296.89		686.917		828.365		621.158		89.857
		199.444		314.597		439.16		1947.24			109.535		109.535		38.211		636.117						696.957		1214.28		75		1752.51		741.882		972.019		568.66		141.049
		659.63		331.616		1746.48		2100.14			103.294		103.294		352.705		224.085						947.027		641.44		2559.62		961.113		578.417		209.047		684.025		116.952
		597.847		448.143		1385.6		1300.09			97.806		97.806		221.161		674.231						915.681		219.559		1311.79		817.265		1364.46		225.312		591.682		84.692
		431.266		142.439		3237.56		1824.82			362.401		362.401		152.288		480.802						1268.11		454.611		813.458		1616.22		943.619		667.725		1053.32		143.648
		413.127		101.765		1183.42		3013.71			351.167		351.167		267.484		147.668						1187.94		283.364		790		833.96		411.02		360.085		369.598		420.626
		554.295		480.774		513.384		3260.32			339.613		339.613		833.077		581.601						1020.65		73.873		1170.5		2836.07		260.77		156.169		1703.84		575.389
		247.974		1555.53		547.303		1156.23			210.29		210.29		178.882		676.267						1216.59		195.824		440.067		669.413		81.179		674.126		1299.06		186.165
		639.399		648.984		293.532		3385.88			305.334		305.334		806.667		257.538						776.461		65.045		2422.12		287.033		195.223		734.815		69.178		98.031
		1272.76		388.772		737.777		1059.41			645.694		645.694		407.803		816.33						952.994		361.257		3719.86		2324.27		161.973		140.638		465.286		161.026
		700.34		648.907		114.17		972.176			276.706		276.706		120.029		302.614						1345.73		442.803		3999.58		384.13		852.818		232.347		563.054		317.772
		871.551		511.707		1498.63		3956.52			690.992		690.992		247.659		423.132						1197.36		460.966		1137.34		401.443		721.174		384.846		549.444		359.388
		315.984		573.14		1466.27		2296.9			347.127		347.127		112.173		486.17						835.846		28.474		414.591		122.055		813.967		580.008		344.588		169.93
		779.067		310.918		1490.43		703.771			81.991		81.991		252.352		148.087						635.425		79.578		865.881		562.563		382.801		526.027		689.103		220.888
		476.187		3155.06		845.766		4095			110.709		110.709		64.771		178.752						2900.74		121.762		1043.05		420.803		90.997		807.402		1077		892.041
		861.481		2221.73		980.39		1438.95			51.902		51.902		593.501		504.553						189.061		604.202		1622.98		661.875		582.661		417.431		664.239		314.091
		1175.05		932.196		902.818		1079.77			301.965		301.965		62.082		739.942						636.903		487.547		540.335		774.223		622.266		796.842		681.948		878.352
		379.395		339.635		35.605		936.507			53.548		53.548		492.66		235.956						783.111		269.329		549.634		1110.07		367.893		1009.45		674.692		79.32
		290.695		606.179		1659.23		1735.37			48.64		48.64		488.219		647.634						1145.42		57.08		2518.52		910.022		176.17		440.736		214.421		587.143
		636.859		458.824		592.907		710.074			40.527		40.527		57.727		115.672						623.108		259.038		969.66		810.547		226.75		395.53		850.543		745.343
		251.734		2750.17		291.985		891.813			134.284		134.284		627.892		175.124						344.406		333.349		1256.61		618.479		1173.66		287.938		884.601		114.022
		166.103		524.454		893.385		4095			494.689		494.689		755.804		337.784						1189.77		1777.5		150.636		677.118		991.592		274.919		1277.23		405.33
		606.98		699.492		1471.65		1198.5			33.235		33.235		135.951		186.111						818.696		1034.62		449.713		1247.45		223.074		614.918		634.442		130.239
		852.47		619.282		1013.1		2968.36			169.24		169.24		464.645		652.5						543.24		473.364		214.188		825.115		815.896		423.079		340.278		123.877
		238.033		2278.28		1232.62		1651.2			62.45		62.45		82.317		810.458						1042.76		748.966		753.567		1244.92		761.91		334.137		1074.74		382.412
		328.175		517.434		754.245		613.212			69.213		69.213		32.72		152.152						1572.57		975.65		1070.84		857.844		706.61		756.877		799.794		207.149
		1829		576.983		1172.3		1794.18			57.906		57.906		100.186		265.379						1924.6		476.776		812.388		603.867		459.206		860		713.884		537.345
		1185.37		643.992		277.529		1958.07			445.336		445.336		89.272		833.342						453.879		677.171		550.733		1173.42		305.263		386.783		150.574		759.327
		678.56		2920.98		3771.08		3599.11			841.84		841.84		119.189		971.165						554.583		1966.53		1131.8		85.458		246.925		329.612		151.115		276.995
		400.781		2250.34		334.818		1789.69			84.897		84.897		257.668		670.402						1465.52		2042.03		1460.77		946.145		298.479		99.51		625.156		118.623
		162.912		976.049		968.449		4027.98			317.057		317.057		741.756		247.97						560.651		457.741		1445.3		414.556		238.297		126.009		772.279		90.489
		1073.22		364.024		620.312		561.932			132.328		132.328		421.581		211.522						452.029		1266.94		1040.2		983.971		328.5		359.631		159.463		805.412
		926.873		459.23		316.143		1645.37			624.507		624.507		83.455		851.573						1157.07		337.203		58.04		784.6		458.2		53.1		587.417		473.746
		578.763		915.547		51.323		2757.26			228.89		228.89		708.637		139.028						235.081		371.807		639.923		1269.07		908.737		805.538		764.195		624.522
		1167.06		1029.84		655.249		1472.33			98.892		98.892		592.94		332.053						442.5		401.714		1008.93		1712.84		345.506		98.335		622.993		216.143
		940.4		465.499		420.107		1569.36			88.529		88.529		391.638		818.921						304.061		2370.73		988.786		2253.93		427.032		290.434		167.74		527.826
		750.586		36.288		912.672		2319.39			94.883		94.883		369.772		105.012						850.658		571.285		744.471		985.465		276.479		970.68		280.194		287.951
		455.5		1184.94		169.837		1929.62			549.086		549.086		568.741		317.123						1504.16		923.141		168.426		1077.96		981.448		134.177		149.047		517.838
		2840.67		611.751		1048.94		702.26			463.702		463.702		184.585		174.014						718.803		614.526		712.587		1713.56		168.877		314.959		156.327		138.481
		578.835		1305.87		1917.67		1458.51			690.992		690.992		104.071		133.033						1224.45		561.774		821.319		713.246		711.25		156.375		174.316		146.117
		303.933		809.11		517.228		1143.09			643.419		643.419		167.214		852.389						2378.67		825.387		1817.06		695.103		501.107		436.018		945.952		239.483
		729.5		1159.74		2141.26		2235.93			809.578		809.578		567.421		674.107						3040.38		720.82		2417.9		488.858		139.13		267.072		227.114		67.689
		159.746		854.135		761.654		2745.18			190.04		190.04		651.063		147.581						2478.02		964.953		1788.81		2818.85		87.056		260.599		156.854		563.133
		531.27		1205.36		696.578		3511.14			72.373		72.373		688.392		878.813						1015.73		333.575		1844.88		695.24		839.827		554.827		119.972		315.555
		233.446		659.558		984.644		2887.05			272.095		272.095		281.594		134.418						985.922		946.244		777.606		511.423		302.353		147.955		237.858		71.427
		1305.41		1284.5		1654.51		4085.9			82.919		82.919		478.935		423.717						535.202		752.786		1191.27		838.324		681.371		657.21		99.765		445.479
		325.577		426.705		428.794		3458.74			148.876		148.876		140.597		77.222						581.087		660.124		1183.64		1028.03		412.377		781.739		557.605		574.401
		257.853		319.995		1053.34		780.121			216.206		216.206		264.679		1187.64						2267.77		591.276		928.292		1036.67		124.038		617.273		660.574		376.923
		1121.1		865.034		2094.54		1812.95			368.653		368.653		299.063		507.947						741.87		1003.92		999.148		823.724		111.903		305.765		174.215		85.205
		77.959		3134.77		1043.99		1158.97			100.381		100.381		491.446		113.26						552.405		429.612		3165.46		345.748		180.714		486.623		520.506		723.164
		610.727		703.591		186.845		3013.66			150.057		150.057		527.57		81.913						559.937		287.041		2462.58		73.327		172.454		106.047		277.36		470.032
		1150.02		970.276		1938.03		738.687			224.042		224.042		771.618		1235.29						947.564		487.736		377.18		1147.35		233.887		96.172		281.197		453.663
		401.867		2433.88		736.092		975.333			38.963		38.963		547.087		872.717						597.968		275.462		198.786		506.968		163.807		113.492		52.418		323.441
		513.11		1148.97		434.096		1168.48			117.351		117.351		456.456		1052.2						1158.5		678.09		1540.46		571.571		417.885		495.243		71.566		49.353
		171.776		732.979		1620.12		1277.5			213.647		213.647		1282.21		941.618						781.1		337.641		1279.64		1431.89		430.243		707.714		1040.12		313.447
		399.381		945.88		1847.27		2723.09			60.894		60.894		208.419		380.135						575.277		1196.84		1745		1507.5		138.503		762.861		1042.88		333.926
		253.408		567.275		689.074		864.688			94.058		94.058		637.4		198.411						1273.6		541.745		799.438		683.434		193.108		1045.99		323.791		517.155
		689.451		2986.05		791.985		174.905			61.558		61.558		685.622		169.121						1813.42		1666.95		1968.63		905.469		903.816		1289.75		805.163		37.931
		2289.76		393.697		384.91		1168.56			632.239		632.239		78.739		76.695						436.096		1559.6		622.294		616.052		305.872		726.046		545.761		219.06
		867.02		784.82		1553.72		195.404			311.559		311.559		798.173		78.244						587.526		65.071		2071.26		654.934		168.863		833.361		389.768		340.776
		1116.81		218.067		207.406		3950.5			155.497		155.497		91.173		219.361						516.16		515.341		796.952		2961.85		149.872		383.531		172.769		246.163
		1395.71		1511.08		944.656		521.963			118.401		118.401		474.95		846.038						1180.41		138.433		1319.72		3800.32		222.233		158.966		996.528		519.306
		1232.64		683.725		487.637		1552.24			278.687		278.687		307.113		803.675						1564.51		322.735		1760.19		3231.09		463.045		912.225		1324.69		896.867
		882.571		780.207		3564.62		936.308			434.416		434.416		184.125		372.455						834.924		337.59		709.835		1961.91		243.462		679.471		582.006		48.598
		889.355		866.118		2499.84		473.143			64.953		64.953		130.165		134.578						812.51		571.842		2660.07		303.035		216.389		126.296		229.385		302.405
		166.66		770.231		1557.82		1269.76			843.619		843.619		117.338		1012.36						814.881		120.957		902.505		646.878		439.923		1097.71		138.967		508.933
		1906.87		639.8		608.849		2507.65			464.925		464.925		152.597		397.414						476.44		766.26		1845.4		1154.88		385.727		146.625		151.081		294.514
		968.663		548.71		642.311		1412.59			69.635		69.635		335.263		33.617						2940.06		338.937		1009.75		870.76		638.331		67.444		1124.35		122.224
		1485.38		708.337		1075.23		593.828			120.542		120.542		177.855		55.933						653.013		509.023		1073.83		1588.41		133.188		311.767		1281.5		97.337
		50.059		1003.54		2727.23		2431.28			231.704		231.704		890.484		879.297						518.067		242.246		1789.63		802.092		109.015		561.189		1117.61		49.148
		202.765		1902.24		436.509		741.388			193.532		193.532		298.467		160.677						985.305		288.783		3932.01		768.014		136.125		829.689		432.978		404.383
		1163.22		2015.42		728.308		1385.4			177.009		177.009		628.421		502.027						1072.24		457.934		1154.96		642.647		194.658		137.311		224.262		379.59
		993.627		546.15		329.445		1208.2			97.282		97.282		580.515		548.111						1704.08		1416.35		1810.11		1089.71		742.773		377.219		893.144		726.968
		896.666		2369.4		1238.97		2829.29			81.82		81.82		121.28		470.663						887.035		1067.5		1031.28		2438.9		1017.32		195.774		181.808		1075.92
		756.569		906.222		445.664		1074.52			348.514		348.514		136.629		146.808						1455.21		1105.55		1286.3		642.257		378.295		201.053		762.41		584.167
		125.839		934.224		1216.77		1319.07			273.138		273.138		127.181		991.018						2673.05		44.576		3189		920.857		592.742		234.754		144.175		704.237
		543.684		787.539		945.952		1353.52			729.337		729.337		206.144		192.393						790.144		31		1381.32		1848.42		174.636		740.441		813.883		544.191
		822.315		963.924		1285.09		1450.91			91.629		91.629		163.269		396.758						248.537		686.583		731.04		880.2		932.182		1235.83		1066.38		313.921
		938		638.919		1060.51		847			864.554		864.554		113.406		893.933						774.109		928.812		2512.72		563.551		148.37		373.982		572.946		267.244
		1108.64		754.783		489.633		588.765			532.124		532.124		236.366		179.207						189.471		211.483		985.892		709.19		383.099		310.444		895.537		168.143
		116.559		706.23		887.936		1322.72			310.051		310.051		661.632		722.601						340.684		873.189		1136.42		864.159		532.598		191.559		39.253		599.946
		1371.47		821.031		2282.46		1406.59			163.549		163.549		533.215		610.032						871.81		598.186		1255.23		1158.92		784.908		244.086		302.066		111.001
		1507.5		905.602		468.491		334.5			299.445		299.445		290		200.097						120.045		426.216		1471.23		255.179		851.096		702.931		1157.42		117.151
		1111.81		2827.68		3164.48		1571.37			274.69		274.69		442.2		753.672						1621.25		597.125		2823.09		284.562		670.574		634.294		927.543		374.492
		882.569		1013.14		1024.01		1203.34			460.633		460.633		72.47		437.894						945.333		1245.6		1462.15		1983.01		1056.79		836.058		123.395		423.937
		867.246		2985.65		1062.64		3616.33			137.5		137.5		118.029		539.306						592.34		2394.02		1997.25		1072.62		762.687		626.87		843.257		193.218
		1543.86		2194.91		1132.74		1459.59			585.698		585.698		155.731		558.976						1805.53		845.845		1545.97		393		417.959		191.659		221.315		581.535
		244.809		357.545		249.783		677.909			131.545		131.545		258.984		173.278						813.005		331.954		2151.22		46.637		753.367		116.364		205.288		395.957
		265.476		753.36		3448.06		1231.58			458.63		458.63		355.131		248.613						300.809		1646.52		1216.38		997.361		792.324		447.89		322.82		885.654
		876.412		248.621		1533.29		1257.35			213.341		213.341		290.636		474.56						940.578		1465.88		879.971		426.3		132.2		706.06		131.123		274.24
		170.047		1547.82		2033.94		614.513			77.364		77.364		668.781		577.981						555.033		689.718		1918.17		762.552		535.539		388.204		599.334		244.396
		787.061		311.231		1829.42		583.236			434.508		434.508		154.91		864.447						888.514		349.683		2341.67		1073.07		400.146		522.531		472.915		81.622
		643.501		768.872		553.128		940.494			254.8		254.8		160.174		357.619						1300.55		74.921		1767.84		2884.08		360.255		516.936		752.703		672.986
		2852.66		1480.31		1022.26		1476.95			158.418		158.418		572.826		856.233						671.476		826.65		61.677		1288.31		542.816		817.727		825.154		250.892
		354.339		2384.48		2470.07		2878.05			428.2		428.2		110.313		74.764						120.796		356.63		1280.78		160.327		293.916		1161.05		896.945		1370.21
		780.133		716.989		977.887		817.338			453.756		453.756		213.513		469.286						52.167		133.198		1223.33		819.807		74.229		530.233		181.369		346.567
		887.073		660.64		759.098		925.552			519.463		519.463		251.79		543.34						929.373		514.063		1568.34		1050.85		508.662		134.468		207.003		821.338
		632.531		995.289		1587.23		378.086			317.172		317.172		116.839		275.701						793.275		787.465		604.192		2287.68		113.958		94.19		815.022		79.841
		1677.6		95.253		1112.08		2057.44			162.945		162.945		185.092		547.112						571.043		732.323		2140.4		1216.31		451.105		322.366		177.635		455.235
		1016.99		398.644		1588.4		931.287			634.828		634.828		589.162		180.581						688.941		553.143		1689.43		532.802		292.773		1678.38		242.538		1048.8
		200.63		2041.46		177.808		1002.36			77.305		77.305		327.031		855.757						896.37		1120.05		1743.57		465.744		102.029		694.417		949.727		251.495
		1297.09		2605.16		210.808		1499.92			254.518		254.518		198.822		399.864						767.836		1726.2		1708.64		1182.99		360.594		325.245		923.992		97.497
		971.091		595.447		586.178		1350.07			225.677		225.677		265.257		430.256						278.501		2426.39		1038.7		452.38		566.409		160.193		689.002		110.81
		190.521		480.531		2177.64		1525.03			336.452		336.452		227.353		837.474						1218.04		1634.98		925.857		926.4		323.94		556.196				227.717
		592.19		1016.8		987.366		839.764			227.386		227.386		81.875		37.57						1038.15		395.275		1002.73		640.079		972.547		106.448				193.776
		2475.57		764.073		952.307		1104.44			73.651		73.651		93.925		1243.37						936.143		659.336		344.805		1597.49		139.05		815.511				609.552
		766.294		298.581		933.862		816.038			222.884		222.884		369.798		1125.78						711.381		449.125		1424.46		494.741		536.848		269.56				584.83
		275.184		517.658		1152.46		375.559			286.748		286.748		69.259		933.228						1288.19		1576.33		1291.01		370.659		128.318		569.176				302.363
		332.903		484.982		1032.61		1112.96			153.913		153.913		1081.8		78.293						2177.03		1038.07		743.635		121.027		118.163		126.668				412.197
		331.158		380.429		1044.18		597.087			93.439		93.439		307.978		480.192						1299.57		1137.67		912.501		1194.53		213.615		369.636				895.324
		930.838		284.097		94.952		1634.96			363.457		363.457		735.987		1080.1						1286.68		1846.93		2080.82		1248.03		260.315		736.508				230.641
		420.825		957.31		557.103		1481			351.126		351.126		174.34								870.852		2427.94		1219.41		990.643		330.664		337.413				131.735
		299.798		137.306		3500.2		1714.57			265.334		265.334		359.186								337.007		164.608		911.11		892.636		928.69		663.324				245.372
		121.255		1279.9		900.772		446.683			542.997		542.997		93.353								876.911		765.447		1200.28		845.994		587.607		264.829				369.412
		475.756		628.178		3279.87		1186.09			903.665		903.665		489.262								172.551		1174.78		3956.54		554.868		113.091		144.764				219.903
				1632.42		1252.63		865.282			676.759		676.759		121.099								2174.94		1479.52		3001.05		614.101		256.331						481.849
				529.645		1585.92		150.898			514.24		514.24		198.985								1701.36		1477.08		1640.04		747.868		680.366						394.317
				329.719		1330.97		1620.71			812.125		812.125		86.275								625.538		3830.67		566.655		1321.03		129.224						566.065
				666.816		126.245		740.741			422.395		422.395		272.697								97.889		778.288		1436.32		896.4		303.968						270.079
				1438.68		520.422		3694.6			862.316		862.316		196.33								130.149		1797.35		2338.33		852.833		652.486						447.485
				605.856		774.475		1385.52			128.627		128.627		93.685								1235.52		241.767		1306.06		558.84		538.023						420.933
				114.811		2295.04		2312.28			888.504		888.504		239.644								2614.3		1056.27		1072.86		942.3		554.056						325.188
				373.919		1421.77		632.051			443.304		443.304		172.632								501.915		1846.69		800.577				265.687						383.91
				1767.9		660.678		336.451			273.519		273.519		404.155								566.061		403.857		1433.21				366.116						112.867
				129.108		375.396		885.966			126.939		126.939		304.636								729.769		1403.3		1168.92				473.609						173.93
				913.457		525.419		444.007			1567.27		1567.27		172								80.364		508.437		1392.37
				276.559		1231.18		1660.84			105.391		105.391		164.372								147.946		161.245		1964.25
				426.382		394.637		244.841			131.773		131.773		378.716								1159.61		345.761		1026.61
				154.35		700.823		1252.67			249.859		249.859		121.784								2118.16		73.194		660.957
				44.621		2567.55		1365.89			442.527		442.527		135.087								1880.43		411.891		2273.09
				621.02		3546.3		875.375			418.108		418.108		826.378								3646.8		881.006		3661.25
				562.086		755.479		1368.82			516.429		516.429		81.305								1394.27		1276.05		1653.48
				583.513		422.957		387.046			545.073		545.073		709.667								757.206		634.971		1347.17
				1880.51		739.315		2015.35			85.998		85.998		180.938								797.49		1279.01		138.864
				677.836		517.438		1362.42			551.111		551.111		614.213								1268.59		44.684		103.833
				470.454		807.73		610.179			404.326		404.326		615.064								1080.3		801.798		130.491
				1237.52		431.675		706.41			158.778		158.778		229.66								2296.91		572.488		761.045
				716.352				1199.83			441.747		441.747		189.835								712.433		1106.98		1438.4
				300.5				645.179			203.718		203.718		286.275								805.391		468.007		289.692
				780.306				1524.09			325.232		325.232		88.591								1841.29				1939.07
				897.792				1697			748.161		748.161		143.294								607.47				1276.78
				241.582				950.505			458.996		458.996		284.871								1199.02				1124.31
				281.039				778.405			546.581		546.581		91.24								1365.57				1216.13
								1465.84			534.696		534.696		152.284								415.812				2007.63
								1661.47			215.277		215.277		1003.39								2837.26				1662.69
								768.06			292.863		292.863		152.739								1089.94				556.63
								1210.25							64.682								679.834
								249.826							476.421								1262.88
								910.332							959.746								1087.41
								1463.5							150.067								440.877
								3586.13							558.77								446.283
								1779.74							133.386								1101.96
								1991.75							698								300.545
								2976.89							165.284								469.327
								1911.57							675.479								565.758
								1461.07							55.153								582.338
								922.481															608.61
								680.607															257.806
								669.182															69.001
	MEAN	792.445		925.324		1101.27		1488.3			322.234		322.234		342.349		481.832						529.127
																							178.154
																							171.091
																							314.902
																							2150.3
																							691.881
																							907.233
																							820.687
																							1179.42
																							1696.96
																							97.755
																							947.659
																							822.126
																							1222.14
																							559.998
																							549.758
																							501.035
																							694.837
																							461.291
																						MEAN	1055.58		798.384		1309.71		955.774		430.528		470.332		555.736		351.179

## Sheet: Mef2c+ - TrkB- per hemisection
		Wnt1-Cre; Dach1 cKO E18.5												Advillin-Cre; Dach1 cKO E18.5
		ctrl #19	ctrl #21	ctrl #25	ctrl #31	WD1 cKO #18	WD1 cKO #22	WD1 cKO #23	WD1 cKO #30					ctrl# 1	ctrl #4	ctrl #20	ctrl #22	AD1 cKO #2	AD1 cKO #6	AD1 cKO #21	AD1 cKO #24
		55	54	0	58	16	0	46	0					36	11	0	59	0	0	19	71
		57	44	35	82	0	23	27	0					68	0	0	49	0	0	0	51
		51	56	0	44	55	0	0	57					0	36	96	0	77	37	0	0
		32	9	0	21	25	0	62	42					0	56	89	14	0	64	44	0
		31	33	21	0	16	62	24	0					58	0	0	60	62	70	52	51
		0	43	0	17	32	28	0	0					0	27	86	54	62	44	0	46
		9	0	38	42	0	59	40	35					42	76	24	51	0	0	34	0
		14	0	17	46	38	70	13	43					79	45	0	45	23	0	0	0
		0	18	20	0	0	24	53	40					0	0	85	27	41	64	51	X
		54	6	55	0	X	37	0	0					79	45	53	81	39	35	0	X
		37	46	0	42	27	0	0	0					0	80	0	67	0	53	82	89
		46	53	41	35	0	0	31	X					0	39	16	35	43	40	0	0
		36	31	0	32	61	43	83	46					60	85	74	0	94	0	73	50
		24	10	0	26	20	27	0	14					27	0	0	80	111	5	0	81
		17	0	36	7	43	47	38	44					90	0	66	0	9	72	X	13
		63	0	0	0	47	46	24	35					33	56	28	X	51	109	72	84
		41	32	40	22	0	36	0	0					0	59	0	39	0	0	50	0
		47	40	0	38	46	37	69	0					0	83	0	0	0	12	0	37
		62	35	39	27	0	0	69	30					65	0	48	0	21	60	27	30
		43	31	86	41	0	20	83	41					0	0	50	10	44	63	50	74
		46	19	41	0	54	40	77	70					0	62	22	35	31	0	0	55
		60	32	0	0	6	24	0	52					32	12	74	45	67	0	23	0
		76	35	X	43	42	74	96	29					0	47	38	0	28	40	0	42
		88	37	49	19	42	47	54	56					65	77	0	0	0	41	99	0
	MEAN	41.2083	27.6667	22.5217	26.75	24.7826	31	37.0417	27.5652				MEAN	30.5833	37.3333	35.375	32.6522	33.4583	33.7083	29.3913	35.1818

## Sheet: Fluorescence of Mef2c+ TrkB-
		Wnt1-Cre; Dach1 cKO E18.5, Fluorescence of Mef2c+ cells in the TrkB- population													Advillin-Cre; Dach1 cKO E18.5, Fluorescence of Mef2c+ cells in the TrkB- population
		ctrl #19	ctrl #21	ctrl #25	ctrl #31		WD1cKO #18	WD1cKO #22	WD1cKO #23	WD1cKO #30					ctrl #1	ctrl #4	ctrl #20	ctrl #22	AD1 cKO #2	Ad1cKO #6	AD1 cKO #21	AD1 cKO #24
		Fluorescence (AU)	Fluorescence (AU)	Fluorescence (AU)	Fluorescence (AU)		Fluorescence (AU)	Fluorescence (AU)	Fluorescence (AU)	Fluorescence (AU)					Fluorescence (AU)	Fluorescence (AU)	Fluorescence (AU)	Fluorescence (AU)	Fluorescence (AU)	Fluorescence (AU)	Fluorescence (AU)	Fluorescence (AU)
		511.199	1672.93	1770.02	598.964		298.037	398.631	526.748	570.391					708.737	766.268	396.721	237.453	527.323	484.681	725.546	461.632
		463.557	426.72	423.072	509.454		608.501	532.659	612.789	1055.52					508.094	692.46	1019.86	179.121	643	443.61	782.594	1283.93
		431.309	219.253	316.841	652.733		322.909	709.269	335.718	1691.26					640.493	1993.73	358.064	351.546	330.851	281.775	482.997	432.786
		288.774	409.705	355.938	638.466		206.895	577.967	273.752	392.54					769.016	1168.97	516.277	579.988	384.272	249.264	483.405	364.068
		566.588	554.638	421.835	1662.73		637.174	430.437	363.021	1496.63					988.902	1237.57	693.427	505.689	197.085	747.817	954.537	322.703
		319.053	269.837	219.947	598.483		844.791	591.371	322.193	465.233					835.705	1590.99	1056.56	300.688	447.258	407.862	1678.47	537.292
		331.695	198.945	577.788	752.349		245.878	716.863	1015.87	539.622					885.73	880.313	746.481	339.336	345.835	502.438	1489.4	387.193
		1285.95	256.368	466.437	576.598		541.761	269.696	442.669	391.102					615.073	1173.65	494.69	679.109	482.243	1831.24	652.138	321.408
		244.563	335.52	327.739	887.279		368.386	541.876	1595.29	211.188					658.843	527.452	704.8	446.236	327.278	1118.41	754.192	293.892
		414.167	302.415	409.206	441.267		284.672	497.252	922.774	372.959					462.689	1248.69	756.665	386.455	382.866	614.509	1053.08	411.011
		563.687	365.095	457.796	798.482		307.663	473.827	383.095	592.686					543.579	662.453	412.387	252.934	422.936	450.315	704.642	453.331
		355.123	760.329	733.391	851.658		543.915	396.518	603.641	704.472					794.862	413.775	310.44	393.293	1083.93	468.112	423.61	381.623
		757.569	406.96	627.591	190.161		602.104	294.35	289.865	1527.81					317.476	607.21	631.071	666.181	649.307	497.899	711.97	307.601
		615.416	998.598	667.717	342.01		380.976	185.164	293.555	996.951					599.526	852.148	703.902	321.323	220.768	286.801	473.012	363.731
		271.873	358.919	435.08	328.716		397.685	953.577	729.79	760.401					564.819	614.196	670.511	369.77	457.972	328.979	912.051	201.273
		397.281	430.69	841.104	521.82		313.704	470.147	439.006	514.395					807.066	887.833	629.436	432.891	378.115	500.986	500.351	285.305
		276.667	306.322	1236.75	968.074		771.328	340.727	562.032	572.497					640.432	381.937	724.992	239.993	465.871	451.784	570.169	697.935
		565.449	282.335	499.12	1206.14		390.93	253.24	248.003	337.727					396.963	499.186	2192.26	408.203	490.007	477.96	680.05	437.113
		154.04	468.634	703.936	355.852		278.489	275.982	760.782	1073.82					511.692	751.992	459.121	270.791	700.801	335.539	342.578	181.848
		383.876	541.562	914.047	373.144		302.858	433.703	521.904	535.374					671.707	1048.64	1171.2	517.232	1189.21	298.748	661.997	325.493
		298.586	1015.08	622.111	669.846		482.725	584.443	767.864	882.766					713.177	601.673	1531.98	679.607	502.131	370.305	993.464	499.682
		295.377	306.797	491.963	498.454		372.397	492.995	623.909	1025.16					813.363	551.5	520.207	321.264	293.304	688.603	1314.49	679.073
		418.282	478.439	567.463	580.129		518.436	819.331	813.961	2739.97					1682.16	816.176	686.212	293.498	465.729	681.273	846.854	576.985
		1209.55	420.091	779.216	1001.28		267.357	319.766	535.635	1190.26					630.781	493.023	833.593	293.508	220.4	460.518	650.521	895.994
		311.005	300.805	561.168	752.788		445.809	301.111	446.08	1412.59					588.296	691.991	465.374	384.51	427.326	292.809	1046.49	365.804
		1466.42	298.294	946.534	409.867		323.43	262.632	602.73	741.544					1027.43	555.812	839.983	596.379	519.575	558.572	820.453	370.069
		405.967	355.96	1256.35	278.624		290.216	273.834	612.17	537.267					348.553	705.186	655.575	451.498	373.364	630.381	721.379	376.983
		741.278	336.326	591.085	520.514		852.985	284.858	370.202	391.399					497.628	642.367	1451.66	847.89	388.01	318.154	812.987	378.569
		413.326	449.488	567.735	1128.81		573.147	405.815	672.98	341.835					443.352	1131.17	803.521	473.428	336.67	545.844	1074.58	214.915
		390.115	361.566	796.787	806.474		417.987	347.832	532.468	555.58					315.056	1441.55	784.771	533.199	424.256	372.835	939.579	386.498
		628.698	256.372	400.894	315.818		261.207	526.46	437.373	522.95					298.6	1005.31	1844.52	304.416	1240.31	320.332	438.398	613.435
		1402.74	477.794	434.256	244.347		430.208	405.475	327.445	446.596					346.597	1490.07	366.032	473.086	590.301	288.75	485.191	263.185
		533.303	407.697	512.919	1222.27		248.459	326.445	642.429	941.57					736.973	1708.31	343.754	965.097	383.637	390.34	725.074	348.131
		418.601	395.762	448.08	685.551		437.816	410.378	622.706	613.403					379.214	1066.53	527.049	211.905	302.493	292.795	555.378	815.228
		1063.51	440.885	708.637	593.808		241.149	733.669	640.384	886.861					512.221	1294.23	311.154	219.756	476.39	495.224	417.872	798.849
		511.288	307.008	491.172	568.763		621.949	1073.09	375.218	883.456					1122.16	903.772	169.71	235.823	718.218	588.87	858.437	594.1
		404.097	401.99	558.269	2217.58		771.965	745.444	780.218	458.552					769.692	577.828	1090.03	815.897	397.874	397.579	642.372	1673.42
		1088.73	413.832	415.3	296.808		278.709	339.828	958.363	802.22					576.362	1018.92	1459.23	240.518	708.227	305.777	462.093	251.639
		749.365	282.175	496.417	564.479		356.204	781.373	399.667	528.612					552.89	753.73	499.912	489.879	427.783	572.166	1021.45	350.211
		407.964	334.689	466.273	1043.79		796.333	326.914	363.396	811.275					699.519	1123.84	888.7	166.328	1122.74	358.482	953.224	844.523
		382.833	999.14	354.93	575.128		572.308	675.172	952.664	429.131					608.574	413.114	357.486	280.788	492.58	392.05	538.05	401.856
		1065.07	528.653	303.554	474.857		1289.69	591.458	557.611	679.979					376.454	642.712	360.599	298.058	624.248	225.915	608.959	435.082
		376.122	442.58	477.718	457.215		552.966	995.329	857.498	592.615					688.078	424.371	534.553	214.56	810.033	217.034	735.694	833.683
		282.425	405.649	460.446	440.72		446.591	894.24	491.674	356.194					646.326	1064.45	610.027	530.657	689.219	202.046	1161.63	1226.49
		651.69	414.452	552.612	336.182		365.883	549.542	276.152	438.957					513.915	586.254	1012.81	504.687	262.409	511.654	437.325	547.657
		284.404	231.118	480.885	520.633		437.546	308.158	505.774	926.068					682.561	646.099	1166.49	197.415	671.283	439.779	629.927	887.041
		893.879	518.569	416.173	322.841		467.747	403.028	521.081	624.088					61.094	497.503	481.936	157.364	492.646	302.178	607.563	723.533
		572.15	776.819	516.049	501.102		310.294	309.473	629.729	299.145					34.193	662.869	293.264	439.546	380.602	1213.02	1910.59	843.6
		372.809	556.883	523.618	383.059		581.612	564.98	543.001	986.072					92.646	497.331	451.96	561.795	860.654	771.453	1763.52	555.737
		399.9	395.398	651.538	471.173		656.401	483.961	637.414	381.083					92.723	884.338	527.431	363.378	1469.25	267.986	1189.92	494.137
		501.527	545.822	682.771	954.846		275.303	711.087	993.753	518.785					189.604	949.47	391.916	230.496	362.839	591.422	493.816	667.668
		411.639	485.202	464.21	616.266		483.542	390.051	441.713	1089.45					38.284	1334.31	536.344	158.943	532.752	869.73	1357.43	589.702
		458.101	279.185	664.296	486.141		336.114	709.792	697.848	302.401					25.986	1330.86	377.501	200.955	491.65	613.712	679.773	478.342
		542.856	535.822	834.642	882.395		542.849	419.213	573.098	335.182					18.292	1082.99	719.48	142.644	414.981	610.488	449.167	1305.83
		250.549	444.711	968.01	751.079		376.871	624.01	1379.69	746.565					71.466	622.628	318.044	151.375	301.632	670.29	345.551	608.718
		491.392	310.452	506.793	477.536		348.185	486.792	439.839	609.586					31.367	723.873	912.415	395.781	291.02	563.787	1294.57	482.634
		1516.34	395.851	367.994	740.213		399.071	498.687	607.983	726.135					46.882	628.199	495.564	194.684	237.031	458.93	636.16	514.095
		234.401	291.405	627.005	716.225		1584.31	503.569	449.509	496.274					76.583	766.608	417.162	487.377	461.718	511.961	571.869	290.869
		992.988	510.488	816.354	237.328		319.732	369.008	865.917	381.376					82.98	586.041	295.02	705.793	421.834	455.508	549.857	921.925
		1730.74	436.343	509.954	299.705		355.434	372.664	1752	300.826					36.265	843.533	472.362	220.091	465.927	654.529	954.14	530.3
		383.862	379.313	362.829	285.81		608.584	476.889	419.664	682.132					74.016	606.125	704.547	143.577	478.585	305.063	762.975	535.006
		355.752	406.232	809.898	266.693		461.107	293.009	372.091	320.449					33.823	1907.27	944.264	221.047	706.29	353.975	644.386	751.492
		256.517	248.287	562.624	336.567		991.816	731.523	363.32	432.223					50.186	1479.68	1958.6	450.894	320.814	1265.9	1586.42	298.102
		364.507	453.341	1045.37	332.286		693.728	273.329	361.617	606.231					39.804	1959.74	641.963	425.973	339.301	318.458	414.356	522.705
		343.719	488.257	528.908	547.901		714.275	399.199	495.695	412.382					45.962	1757.28	1037.8	286.569	472.077	882.854	814.597	292.747
		190.156	190.502	575.593	245.079		350.422	712.173	1239.52	344					43.67	2631.28	318.376	336.419	700.553	316.67	945.457	232.191
		305	782.462	1270.02	468.013		366.455	419.716	559.278	336.647					63.778	1307.72	1171.83	271.218	271.516	610.108	775.256	394.415
		240.528	295.061	402.293	1183.74		591.475	486.759	279.987	388.904					62.305	2656.86	588.112	356.246	413.341	417.819	1563.82	341.41
		296.501	243.171	604.781	536.046		302.895	614.59	551.345	378.491					714.703	545.336	1052.75	227.851	259.846	560.508	667.593	658.25
		221.533	815.004	542.907	391.736		308.059	337.705	431.824	611.322					720.383	1101.64	880.584	153.508	487.216	359.236	563.474	263.266
		321.117	1029.82	547.308	337.092		295.094	463.098	414.999	750.55					526.265	689.407	699.434	300.239	527.854	1313.77	851.724	472.298
		414.146	402.174	511.798	515.644		1515.89	732.537	336.264	784.168					873.592	855.762	418.185	497.475	416.441	402.506	548.887	326.177
		198.894	462.383	346.934	329.773		438.888	245.679	461.739	1554.26					642.738	502.508	468.616	961.29	303.889	354.227	1434.92	440.528
		253.038	551.728	761.502	540.117		351.712	486.258	548.268	1586.38					554.527	348.971	366.985	1161.33	603.641	326.214	569.667	764.234
		291.487	552.138	297.763	452.291		317.94	730.156	375.638	2242.03					676.723	463.807	243.397	1965.67	298.681	494.988	443.983	976.721
		207.287	471.271	666.348	190.038		436.805	613.979	706.718	712.836					465.824	398.482	930.817	619.024	428.67	1566.21	523.913	372.277
		156.404	468.89	1552.91	263.648		324.815	580.926	389.532	481.805					508.04	651.485	975.431	401.686	624.099	1500.74	402.145	380.277
		398.873	273.02	364.816	459.998		466.353	486.523	763.697	422.866					792.748	464.615	638.085	913.899	711.774	918.628	691.129	238.944
		243.074	644.636	286.157	480.802		363.104	1357.36	266.306	700.358					605.659	348.08	888.642	437.449	390.439	3008.27	717.794	248.875
		263.244	517.021	223.979	698.016		403.894	863.266	601.061	648.327					826.425	293.954	502.571	601.829	930.764	425.534	729.636	202.618
		251.215	355.447	536.748	740.719		481.841	702.096	463.265	491.338					953.206	392.795	1078.76	520.221	296.915	429.955	451.268	177.848
		304.907	418.088	337.703	320.731		251.646	1045.6	490.932	946.279					907.804	522.973	526.174	450.76	216.288	387.859	1391.41	506.726
		319.712	367.641	377.992	1147.44		383.055	1011.93	407.968	642.396					507.587	497.969	443.436	311.02	417.531	319.195	1484.84	354.943
		494.334	388.953	318.79	1284.27		304.924	391.159	904.83	1020.68					883.041	487.96	441.063	341.278	289.616	628.214	1417.37	598.365
		708.846	368.428	445.167	701.412		562.436	330.086	447.386	2336.34					903.012	669.046	976.981	633.756	338.767	1020.14	654.338	1172.85
		482.414	571.81	860.342	371.593		328.855	606.256	457.978	735.547					998.534	550.476	541.28	597.978	418.404	879.818	522.331	604.262
		395.605	323.042	1193.96	295.598		278.643	464.885	982.832	727.313					679.848	715.001	289.212	444.237	242.202	1126.67	1134.73	360.638
		381.396	546.537	1400.93	602.111		356.803	438.769	623.19	650.124					721.35	378.182	381.033	262.055	561.801	1026.7	1000.19	283.201
		570.933	425.402	1025.62	421.095		601.911	441.114	377.496	466.294					670.734	392.107	402.14	381.39	227.543	475.346	728.846	408.717
		570.489	390.282	1458.57	446.397		346.542	386.496	312.648	670.443					396.982	367.816	370.286	580.726	620.66	550.809	801.372	585.217
		427.557	238.549	1162.66	432.998		369.718	255.402	920.72	813.829					1378.48	282.324	414.361	638.941	518.21	385.099	1030.53	378.959
		261.086	298.323	347.949	485.304		197.12	323.084	433.348	657.705					645.381	717.932	549.725	784.248	784.729	363.711	472.267	447.718
		467.314	274.412	613.942	388.049		515.213	851.637	407.506	522.858					761.32	309.123	933.24	395.124	376.278	358.932	503.425	1476.87
		1116.04	397.424	527.047	436.096		346.482	492.986	326.901	504.431					888.36	1130.8	565.417	487.958	483.928	244.69	611.397	989.277
		532.094	275.154	568.716	511.199		230.306	449.75	236.499	769.042					586.502	522.761	700.191	456.572	760.76	267.491	535.16	585.882
		490.744	474.477	434.622	377.095		287.31	705.868	217.926	1121.14					562.599	1024.49	619.177	2458.64	683.627	225.269	421.794	533.14
		190.944	403.393	1140.99	332.806		317.892	463.075	368.148	433.869					1256.33	689.713	761.27	486.214	249.338	315.981	1149.86	596.617
		882.351	302.064	444.155	737.558		522.288	380.579	337.64	476.399					655.319	896.644	507.077	226.104	328.767	377.202	1075.91	253.847
		671.168	544.632	670.932	309.337		717.933	361.306	518.941	508.708					576.916	551.372	522.195	372.988	748.077	397.493	444.262	374.968
		509.293	357.869	604.033	467.089		250.108	431.866	415.432	618.32					631.671	611.652	765	430.919	485.229	382.45	1007.46	864.917
		498.417	244.804	1471.05	378.199		402.749	222.227	533.831	468.598					559.405	667.507	529.966	406.475	520.756	275.736	741.367	669.315
		645.48	1048.03	518.85	384.467		501.686	616.999	892.584	551.88					952.588	468.792	2271.21	552.974	619.835	522.6	487.744	404.895
		391.694	834.412	693.818	342.579		298.206	438.973	366.443	375.231					387.554	432.298	1007.4	2294.95	318.208	833.235	741.702	319.817
		508.439	441.955	1267.08	258.833		442.478	581.228	637.581	345.919					1776.09	812.722	1841.08	652.432	235.107	328.404	2055.68	573.858
		532.583	277.931	417.807	616.404		365.355	274.922	555.852	971.174					700.231	548.349	857.635	397.393	520.308	510.876	1509.22	1235.84
		550.402	375.302	1056.97	350.109		371.702	371.699	566.029	540.481					691.275	1006.99	585.751	362.096	1105.37	458.507	776.306	371.72
		462.924	411.657	844.292	235.32		282.024	375.875	668.581	347.405					631.406	1162.19	441.089	421.858	426.043	366.393	653.168	479.39
		477.731	465.425	610.864	593.97		271.035	441.329	287.586	723.507					605.208	508.457	930.646	911.144	591.166	327.122	1252.12	643.414
		451.235	380.083	586.889	618.265		315.004	259.573	400.973	708.884					609.556	547.878	459.911	1797.23	593.564	246.117	809.59	299.727
		873.279	462.843	774.181	351.125		304.3	608.217	451.871	329.985					727.375	605.571	645.092	972.132	392.301	241.589	1517.78	471.67
		878.297	341.272	807.044	508.865		424.285	292.43	302.122	371.831					465.9	650.385	366.178	308.452	569.108	250.282	833.097	384.24
		1019.07	577.995	367.786	606.849		276.741	282.346	548.568	711.028					678.335	747.467	1443.6	485.081	341.338	274.548	918.064	488.104
		682.845	425.76	606.063	554.9		1224.66	265.444	302.474	879.123					720.65	669.563	1033.25	468.738	475.376	384.714	480.871	681.102
		481.947	314.706	441.025	544.589		524.951	250.303	692.87	552.53					818.464	222.992	759.947	177.477	380.388	397.436	436.426	371.576
		708.726	344.33	504.814	326.71		450.357	284.693	267.262	876.195					1309.26	776.885	544.829	433.93	452.88	324.397	1076.32	511.075
		307.051	766.456	486.237	819.242		286.1	379.272	302.759	1374.43					828.944	668.857	1521.1	325.996	1081.24	251.698	1148.72	451.66
		306.235	344.297	404.911	395.323		448.276	409.095	289.694	651.344					1018.99	603.155	865.8	238.347	1679.02	201.439	540.407	609.142
		624.293	358.588	335.922	437.295		224.849	522.588	561.016	872.935					792.237	1080.06	1448.62	298.358	398.944	177.149	831.412	430.069
		355.19	325.718	436.432	470.299		400.7	369.956	318.372	665.365					544.873	742.479	794.007	1190.57	341.261	238.9	487.395	674.052
		351.869	375.665	487.649	222.446		579.416	716.998	643.756	770.389					1157.23	474.841	754.822	1501.06	530.071	331.658	1125.07	515.813
		315.629	492.369	491.591	226.812		318.509	488.552	430.615	476.377					758.369	966.261	562.883	695.435	490.092	264.912	919.079	317.557
		563.337	414.741	989.593	291.356		385.381	554.754	467.356	544.042					1147.7	702.78	883.663	478.743	342.631	313.199	1292.02	452.906
		451.595	837.812	275.717	757.674		963.412	283.525	389.078	518.073					1073.37	823.146	926.568	494.453	354.517	590.406	538.292	1068.83
		472.762	402.572	376.782	294.492		398.639	335.705	484.674	654.727					553.643	419.988	513.033	845.506	319.752	339.745	1961.67	618.929
		443.274	505.449	264.177	365.875		456.242	393.486	683.87	565.185					884.351	630.2	617.205	721.792	373.912	312.203	649.322	533.932
		470.844	494.974	413.801	299.694		371.116	589.284	790.163	490.022					481.984	588.211	574.908	297.37	536.184	494.735	509.986	362.364
		586.497	278.24	278.763	370.683		321.659	395.282	287.11	860.066					740.478	478.718	1606.52	667.076	283.604	480.453	869.477	395.694
		710.175	249.646	624.101	287.488		267.661	307.066	509.853	414.744					653.174	662.875	814.196	435.314	425.498	382.579	714.457	806.984
		1523.94	227.129	723.485	469.181		472.004	599.524	507.165	530.133					1258.52	295.602	1027.23	535.721	516.603	783.842	428.63	2031.44
		1281.33	254.494	637.105	302.587		704.257	460.187	590.43	392.012					952.199	394.095	547.765	361.693	456.735	540.602	420.571	297.388
		1170.5	377.573	676.449	394.154		329.347	252.776	736.997	705.923					923.717	482.956	764.903	1012	873.267	755.045	785.557	924.678
		1433.4	299.019	822.356	390.696		624.826	297.063	498.857	911.824					2180.45	479.022	521.03	212.147	293.401	653.855	964.258	389.122
		695.553	490.03	625.348	329.484		522.236	277.054	974.034	697.739					2643.14	971.547	523.046	248.344	366.326	339.273	1189.46	331.145
		403.226	424.155	552.636	396.201		453.925	321.038	688.693	892.926					867.328	670.748	967.832	262.206	479.247	391	1061.67	284.714
		593.797	373.09	375.594	489.395		464.342	373.602	640.824	935.409					768.86	587.522	1082.75	346.353	718.353	610.028	499.671	538.302
		428.515	457.475	610.556	338.139		476.67	705.072	1069	508.119					897.921	755.089	692.631	512.523	517.456	646.772	748.96	528.766
		607.417	281.301	528.467	235.018		504.484	321.49	533.73	349.338					720.464	413.056	1277.62	356.446	617.232	594.55	682.803	330.304
		349.471	341.999	636.286	694.352		547.2	401.975	565.046	539.391					777.46	295.217	515.138	337.797	520.119	565.712	365.982	270.263
		339.607	267.001	446.321	600.13		369.791	282.288	403.902	748.55					686.198	530.542	338.295	432.609	1499.35	1016.27	539.181	308.944
		503.003	229.975	486.868	546.3		711.745	680.595	275.763	614.214					582.69	354.159	301.241	559.269	531.177	325.262	454.877	284.782
		384.156	651.343	362.078	233.314		291.223	479.337	818.231	687.912					688.156	503.35	1410.38	703.5	449.97	707.456	1035.24	400.24
		563.942	370.909	371.497	424.176		181.876	640.18	618.435	590.95					901.01	957.496	1429.38	638.974	739.053	1030.4	681.865	334.277
		586.209	611.616	640.421	531.418		306.448	231.383	521.691	860.663					665.47	628.729	761.24	211.781	816.841	644.569	914.057	526.407
		606.664	372.901	346.051	513.604		239.18	305.816	449.902	965.605					451.925	888.731	716.863	215.913	486.051	398.478	739.845	364.128
		514.761	269.781	455.248	340.888		311.928	402.33	464.144	684.381					1120.1	606.888	1036.86	245.657	497.157	402.029	731.591	292.234
		797.19	689.059	865.897	442.315		742.958	264.712	665.665	1026.96					870.9	1280.1	824.09	221.206	275.167	675.913	716.219	274.015
		329.845	430.496	640.781	625.063		365.587	301.992	414.996	530.125					788.574	608.506	1246.24	540.57	467.373	474.813	829.19	802.471
		365.034	693.379	545.409	321.026		363.129	612.66	408.308	838.183					694.18	959.905	1440.28	365.493	265.173	398.768	464.716	634.249
		310.313	312.48	466.427	437.332		323.649	375.902	783.496	545.611					638.837	319.302	1098.63	517.894	222.402	485.568	2881.74	782.716
		432.937	515.116	358.958	278.228		248.35	390.494	457.758	488.858					1326.79	780.962	909.781	604.405	204.797	748.522	615.13	647.339
		459.628	429.764	398.168	414.705		456.667	459.896	802.61	455.772					1192.36	451.693	1158.44	364.416	159.328	736.452	862.238	526.476
		477.864	264.97	386.063	265.799		225.047	467.177	514.692	301.686					1602.05	555.691	1186.72	360.866	468.717	735.449	536.066	371.121
		647.384	413.173	503.201	545.508		781.813	285.455	352.164	595.468					1026.74	268.639	583.502	348.84	189.869	355.351	665.296	285.416
		276.029	328.594	1125.8	445.205		892.398	739.873	681.441	476.474					1108.59	328.139	461.578	506.71	236.089	363.017	699.765	503.144
		276.116	381.334	287.463	323.139		594.299	571.938	346.276	508.526					780.932	301.707	709.218	474.124	544.091	274.718	832.082	324.888
		635.208	293.829	656.395	378.537		162.337	520.133	353.051	619.953					406.115	1260.47	488.283	409.747	325.531	325.004	788.202	1000.63
		608.656	450.381	467.472	408.093		245.581	200.664	598.083	337.865					818.574	646.357	1530.35	281.037	296.318	527.021	512.228	362.164
		400.246	1715.65	447.136	400.794		199.015	294.137	1418.48	649.654					504.92	562.011	1089.02	259.149	398.071	417.952	488.803	344.216
		417.789	359.963	729.721	271.151		350.414	548.625	483.042	621.23					958.316	249.869	900.364	571.533	830.417	271.213	689.376	352.369
		347.956	315.765	517.686	288.7		231.671	808.954	561.515	312.827					432.734	530.961	637.727	568.839	338.515	342.768	893.024	1026.53
		397.592	400.63	638.391	350.813		151.892	1016.58	562.995	1222.92					845.466	241.042	641.92	525.485	309.867	322.124	1850.27	520.565
		492.094	390.008	450.682	991.795		252.918	1182.48	499.723	647.373					857.139	862.929	801.276	328.585	660.19	261.744	1171.32	884.086
		535.61	379.514	771.804	353.039		250.028	807.924	529.426	345.144					665.916	303.957	1096.35	289.388	329.191	700.042	585.804	546.187
		310.312	302.279	1277.06	670.255		237.799	806.439	713.395	931.853					682.124	241.336	846.159	215.449	238.121	478.078	439.873	497.457
		1535.91	265.488	1072.4	588.841		228.225	360.91	587.577	441.813					798.397	588.954	690.772	230.534	426.319	445.838	388.904	305.37
		616.643	284.01	900.353	688.314		379.438	334.918	461.479	656.49					493.533	241.358	619.607	991.653	723.063	272.402	402.948	207.506
		612.66	489.807	851.008	445.184		282.307	537.308	636.509	663.885					598.903	2284.91	1288.88	611.22	217.845	481.854	628.554	221.415
		715.893	536.336	1007.16	244.977		315.998	517.889	509.361	671.89					453.777	1078.74	836.779	234.01	263.326	664.293	592.314	380.832
		455.753	413.657	659.566	202.916		192.984	344.294	451.556	540.53					889.124	619.068	897.05	259.493	274.149	533.712	1083.25	401.2
		545.638	508.515	469.364	746.58		231.728	278.773		1000.37					458.252	517.65	594.162	401.343	223.618	394.984	726.445	465.194
		435.269	905.369	741.077	490.197		420.478	575.947	498.976	1581.53					1058.83	744.762	934.73	586.917	343.923	492.69	457.391	1044
		336.096	677.002	433.788	449.745		267.734	593.682	740.61	977.483					550.953	510.397	580.671	905.245	293.622	364.983	423.93	960.463
		272.662	734.603	757.997	423.215		379.633	367.819	578.576	1687.85					533.276	1592.91	543.701	468.598	369.294	662.485	435.065	793.618
		280.755	406.995	413.69	678.135		296.693	335.311	477.718	342.817					649.24	1719.54	818.103	743.33	346.723	686.626	1601.96	423.697
		234.58	331.869	782.825	393.43		316.353	544.477	460.213	2316.3					511.885	620.167	841.12	546.479	412.987	310.084	1264.97	727.7
		691.393	464.176	522.346	366.804		255.164	420.182	447.449	419.438					634.049	603.031	612.25	707.371	456.074	843.328	991.833	589.616
		1162.57	429.722	387.502	404.546		479.397	503.337	645.047	621.452					1021.37	457.161	1162.22	446.976	559.408	629.639	679.755	644.321
		487.257	516.42	404.983	416.057		310.609	509.431	492.92	674.709					615.8	1369.65	469.668	613.795	375.206	484.224	895.99	346.292
		427.175	273.302	538.866	735.228		567.368	340.233	645.144	1073.2					439.922	805.708	1002.74	411.36	351.468	287.995	432.763	361.427
		453.963	434.725	814.629	458.176		262.227	458.135	445.201	675.952					500.485	1003.7	878.564	573.24	1318.91	250.453	290.819	422.027
		1126.18	380.71	473.974	406.38		385.761	286.713	443.597	386.241					436.161	1814.51	634.721	358.662	888.289	683.695	356.648	688.217
		289.51	520.781	519.536	276.126		246.323	519.476	354.041	427.929					314.185	431.369	1061.11	295.11	280.912	968.596	767.473	925.925
		259.936	402.078	781.201	463.21		426.527	567.592	449.56	437.156					769.747	774.623	995.217	329.69	326.314	686.982	1235.56	1371.07
		276.32	276.669	628.978	596.528		388.546	465.467	301.099	318.746					804.674	933.833	852.935	712.564	597.4	316.228	335.793	854.346
		514.667	487.787	606.691	916.818		225.597	251.642	636.596	380.04					438.723	545.566	909.875	234.702	470.387	322.976	453.768	649.143
		787.038	286.763	809.489	388.59		332.536	260.05	761.671	499.787					694.371	276.084	804.288	357.001	708.709	572.052	428.987	1075.26
		273.255	647.644	424.655	621.054		323.887	276.011	631.576	389.908					664.002	201.79	387.076	312.153	391.539	469.286	589.984	2873.6
		452.389	512.699	346.301	501.759		380.72	739.553	464.312	723.907					788.009	200.941	755.48	407.012	732.239	799.676	559.457	2071.32
		902.536	403.773	385.387	308.366		291.675	605.661	724.125	629.437					483.097	180.564	908.255	313.171	330.227	333.789	437.511	476.859
		321.18	594.55	450.229	398.117		219.049	570.522	782.232	932.418					442.046	918.069	1716.63	471.868	436.161	260.48	609.158	640.085
		394.88	450.485	604.92	966.14		196.386	547.474	385.009	480.785					557.222	674.566	1406.31	486.714	164.93	397.519	1127.65	617.12
		859.297	244.422	297.062	761.274		261.745	871.171	261.156	502.938					754.042	770.029	311.025	259.305	450.96	440.439	608.568	1756.89
		281.459	356.963	443.797	427.858		269.508	611.259	419.151	468.34					514.77	588.363	364.917	861.344	729.763	348.405	515.992	639.982
		403.179	363.095	521.665	484.414		371.698	447.279	473.726	324.287					684.239	356	604.744	348.345	910.512	369.207	1092.54	721.407
		245.426	483.038	724.335	489.969		189.229	533.009	438.607	558.596					626.352	971.672	1125.22	478.535	529.48	323.45	409.735	532.099
		342.69	360.757	651.375	480.94		321.797	535.128	488.279	876.832					372.43	392.749	422.27	552.603	348.557	492.248	984.949	366.706
		309.057	368.124	541.413	747.856		468.535	498.354	940.164	781.02					505.284	576.327	567.951	315.116	628.757	225.99	357.076	331.196
		267.348	450.45	453.387	361.445		433.676	368.542	664.036	1105.1					513.187	1061.71	588.799	362.274	1142.42	368.927	611.184	551.087
		217.74	639.848	657.2	539.757		302.325	320.49	359.065	1126.1					518.178	793.459	1453.57	315.462	371.71	437.876	420.03	407.473
		443.211	390.855	550.27	525.444		459.645	209.467	384.301	1969.01					478.138	669.35	575.517	266.565	770.038	874.509	476.597	524.914
		305.82	475.674	499.612	265.923		565.658	268.673	437.409	469.691					839.115	266.408	736.511	753.224	469.159	927.288	350.898	810.992
		1252.34	461.724	1141.34	438.769		932.05	283.874	470.903	757.222					932.874	452.552	590.1	638.871	354.368	512.25	1781.72	1392.72
		217.765	553.746	575.09	1281.02		339.58	343.066	631.066	564.613					758.282	208.436	540.899	508.597	1330.17	460.896	509.861	284.56
		246.685	603.001	466.074	1094.28		661.756	528.101	308.397	888.66					695.252	316.352	293.367	299.572	363.765	534.18	292.326	325.646
		276.244	510.428	888.522	378.808		435.805	452.123	305.593	795.781					499.198	278.331	376.652	392.085	1198.49	861.545	269.627	586.802
		208.799	354.615	822.755	399.613		344.103	297.031	380.657	446.003					862.876	418.928	734.84	297.412	886.051	742.237	362.419	450.598
		190.835	699.179	636.591	765.891		275.519	604.521	459.198	337.068					1005.1	713.033	1118.72	445.059	581.109	457.996	701.73	239.499
		278.565	324.199	472.924	1660.08		321.49	389.321	548.949	339.209					663.756	726.29	303.803	688.18	450.546	393.107	909.655	222.95
		219.882	222.754	310.845	479.486		197.591	235.23	1057.3	303.847					350.041	293.97	295.687	642.304	250.391	452.138	624.527	258.665
		697.379	193.41	358.938	707.952		209.679	420.694	660.311	1735.58					492.621	279.402		475.152	275.031	446.782	578.923	888.058
		591.44	399.598	524.741	783.031		205.359	513.643	441.32	562.361					717.168	617.134		507.728	335.043	522.827	823.199	520.347
		499.491	296.621	668.32	699.422		232.25	463.795	342.427	640.539					935.692	665.86		450.287	460.092	1655.33	921	331.924
		516.967	477.82	725.513	592.73		837.712	313.645	409.71	516.017					678.738	705.783		529.212	359.781	973.228	640.518	225.925
		227.256	301.016	655.807	384.502		487.235	387.882	454.776	637.804					433.645	449.506		750.754	438.118	1322.01	972.732	208.166
		207.865	373.795	826.444	493.491		419.322	527.551	444.623	649.733					349.263	544.492		423.734		793.949	633.971	384.143
		261.419	305.589	719.696	279.288		306.512	201.063	593.965	600.472					841.421	581.65		494.065		501.921	671.914	317.904
		197.897	313.313	515.539	456.84		223.052	528.971	468.621	745.511					1004.35	339.526		343.647		944.956	1356.76	393.946
		276.19	417.935	537.354	220.231		278.699	774.37	415.855	653.041					459.089	1022.28		282.621		1014.31	433.367	725.506
		229.534	229.406	534.295	178.825		245.434	424.241	337.731	554.393					464.899	498.492		312.998		555.223	1201.41	553.758
		356.527	359.016	297.136	379.332		205.298	303.753	663.308	622.189					704.985	684.055		312.027		379.773	902.417	391
		248.101	427.164	450.235	542.645		276.611	700.341	294.619	580.195					1302.07	494.505		329.609		479.729	567.48	662.892
		482.268	396.062	748.66	778.262		173.934	626.14	311.42	374.698					590.791	462.25		355.239		460.167		622.865
		429.673	288.149	460.572	343.543		466.738	346.274	288.596	340.321					766.171	344.06		415.815		384.285		415.105
		409.254	369.854	655.424	563.327		338.407	529.701	609.666	1207					992.65	561.082		621.44		325.251		232.612
		249.685	334.037	743.374	401.285		362.737	604.925	474.425	549.825					999.34	943.472		451.32		512.892		182.749
		245.6	340.967	1147.56	527.637		319.444	346.14	351.56	1250.48					720.485			521.928		365.405		207.996
		271.565	363.478	580.487	543.586		360.074	265.087	343.68	459.127					2611.1			592.777		561.114		840.915
		327.327	509.758	368.813	303.348		599.057	883.066	558.548	324.357					833.216			617.436		654.642		1392.93
		203.895	788.396	511.632	262.572		183.711	696.046	630.631	634.913					562.858			476.557		455.357		482.839
		299.821	517.404	309.414	1295.78			435.031	2550.74	1439.14					751.124			366.577		544.622		448.538
		477.044	443.658	330.42	643.799			529.759	547.264	193.959					614.757			336.454		724.789		434.517
		340.621	542.787	286.012	452.635			612.906	733.331	231.564					530.559			379.592		363.219		215.813
		592.635	385.352	288.353	413.189			419.018	465.31	291.62					444.301			851.639		232.911		388.452
		399.573	348.08	444.46	584.508			669.876	455.672	549.78					543.207			450.449		654.735		225.045
		395.514	397.064	752.26				451.784	424.931	333.244					1701.14			399.217		648.406		523.668
		629.392	478.647	662.196				341.817	866.075	580.528					1789.69			1098.61		546.874		370.552
		460.526	380.037	243.68				686.311	483.093						655.466					338.514		280.066
		293.641	509.098	1362.24				304.026	726.485						494.087					403.538		269.426
		320.138	299.973					269.131	465.645						636.909					645.429		207.739
		265.739	372.689					559.155	907.81					MEAN	680.445	730.828	765.769	481.642	503.121	530.498	787.547	551.92
		558.603	905.612					326.623	731.501
		420.088	441.086					718.883	595
		309.65	226.449					461.476	627.857
		335.036	439.833					714.502	483.669
		555.368	321.054					363.303	436.252
		337.082	361.065					291.719	1253.68
		352.375	656.827					438.584	527.625
		314.701	596.375					405.088	817.73
		624.588	556.382					705.719	651.395
		209.913	1013.51					877.773
		283.114	615.255					330.009
		267.238	488.233					527.971
		215.28	1037.67					644.07
		692.488	542.588					361.328
		433.991	492.597					396.147
		312.867	455.759					502.588
		207.198	403.775
		397.451	407.511
	MEAN	487.545	446.852	606.098	526.964		415.916	484.042	558.692	689.634
