# Supplementary material for: Temporal refinement of Dach1 expression contributes to the development of somatosensory neurons
Source: EMBO J. 2025 Apr 9;44(10):2882–905. doi: 10.1038/s44318-025-00427-y (PMC12084601; doi:10.1038/s44318-025-00427-y)
Supplement: Supplementary file 9 — Source data Fig. 4 [file 44318_2025_427_MOESM9_ESM.zip › Figure 4/4E/counting WT E18.5 Shox2-Chodl-Dach1.xlsx]

## Sheet: Feuil1
		Shox2/Dach1										Shox2/Chodl/Dach1
		WT 1			WT 2			WT 3				WT1	WT2	WT3
		Shox2+	Dach1+	double pos	Shox2+	Dach1+	double pos	Shox2+	Dach1+	double pos		triple pos	triple pos	triple pos
		9	9	4	12	6	6	30	25	19		1	3	1
		29	27	18	23	18	14	14	9	8		1	2	1
		29	27	21	9	5	4	30	22	18		5	2	3
		29	21	15	32	23	15	9	6	3		3	3	1
		23	13	8	23	12	11	18	12	11		2	1	2
		21	12	11	21	14	9	27	15	12		1	0	3
		21	26	13	33	13	12	11	9	6		3	4	1
					13	13	7	29	26	18			2	4
	Sum	161	135	90	166	104	78	168	124	95		16	17	16
	proportion (%)	55.9006	66.6667		46.988	75		56.5476	76.6129
	triple	9.93789	11.8519		9.63855	15.3846		9.52381	12.9032
		Chodl/dach1
		WT 1			WT 2			WT 3
		Chodl+	Dach1+	double pos	Chodl+	Dach1+	double pos	Chodl+	Dach1+	double pos
		2	9	1	6	6	3	4	25	1
		5	27	1	5	18	2	3	9	1
		8	27	5	5	5	2	7	22	3
		6	21	3	6	23	3	3	6	1
		14	13	2	2	12	1	5	12	2
		1	12	1	1	14	0	7	15	3
		5	26	3	8	13	4	3	9	2
					3	13	2	4	26	4
		41	135	16	36	104	17	36	124	17
		39.0244	11.8519		47.2222	16.3462		47.2222	13.7097
		39.0244			44.4444			44.4444
		Shox2/Chodl
		WT 1			WT 2			WT 3
		Shox2+	Chodl+	double pos	Shox2+	Chodl+	double pos	Shox2+	Chodl+	double pos
		9	2	1	12	6	6	30	4	4
		29	5	5	23	5	3	14	3	3
		29	8	5	9	5	4	30	7	7
		29	6	3	32	6	5	9	3	3
		23	14	8	23	2	1	18	5	5
		21	1	1	21	1	1	27	7	5
		21	5	4	33	8	8	11	3	2
					13	3	3	29	4	4
		161	41	27	166	36	31	168	36	33
		16.7702	65.8537		18.6747	86.1111		19.6429	91.6667
