# Supplementary material for: Temporal refinement of Dach1 expression contributes to the development of somatosensory neurons
Source: EMBO J. 2025 Apr 9;44(10):2882–905. doi: 10.1038/s44318-025-00427-y (PMC12084601; doi:10.1038/s44318-025-00427-y)
Supplement: Supplementary file 9 — Source data Fig. 4 [file 44318_2025_427_MOESM9_ESM.zip › Figure 4/4F/Numerical data 4E.xlsx]

## Sheet: Chodl+ cells - hemisection
	Wnt1-Cre;Dach1 flox E18.5																	Advillin-Cre;Dach1 flox E18.5
	Chodl																	Chodl
	#4 ctrl	#5 ctrl	# 30 ctrl	#45 ctrl	#46 Ctrl	#47 Ctrl	#29 ctrl	#33 cKO	#35 CKO	#37 CKO	#51 CKO	#32 CKO	# 1 cKO	# 2 cKO				#40 ctrl	# 38 ctrl	# 39 ctrl	# 41 ctrl	# 51 ctrl	#53 ctrl	#36 cKO	# 37 cKO	# 34 cKO	# 35 cKO	# 33 cKO	# 50 cKO	# 52 cKO	# 32 cKO
	0	1	2	1	1	0	0	3	0	0	0	1	2	5				2	2	2	2	1	9	7	2	3	0	7	4	5	0
	3	1	0	2	0	1	10	1	3	5	0	1	8	3				4	0	0	3	0	8	0	0	5	6	1	5	4	4
	0	0	0	0	3	1	2	5	4	2	2	0	9	5				0	0	0	0	0	5	0	0	3	4	4	2	3	4
	0	2	1	0	0	7	0	0	0	4	0	4	0	4				0	1	3	4	1	0	7	4	5	0	5	7	3	4
	1	0	3	0	0	2	2	5	0	0	4	0	0	7				0	5	4	1	3	3	5	6	0	0	6	2	2	6
	3	3	2	2	0	0	0	5	1	0	0	3	3	0				0	4	1	4	0	2	0	7	0	2	3	5	6	3
	2	0	0	1	4	0	0	0	4	0	0	0	0	7				3	5	1	0	3	0	1	5	5	1	4	5	0	0
	0	0	0	4	1	0	0	0	0	2	3	0	2	3				4	0	0	0	0	1	3	0	5	5	1	3	5	3
	1	2	0	4	4	0	0	2	4	5	3	0	2	2				0	0	0	0	0	5	3	0	3	2	9	5	3	0
	0	0	5	0	1	1	0	2	3	6	4	4	10	4				0	3	0	5	0	0	5	4	0	0	8	0	4	0
	2	4	0	0	1	1	0	3	0	5	2	0	1	5				2	6	0	7	0	0	0	4	2	0	3	2	3	2
	0	4	0	0	2	0	0	0	2	2	0	2	0	1				1	0	1	0	0	0	4	8	3	2	6	0	5	3
	1	0	0	0	4	0	0	7	2	4	0	3	0	5				3	9	2	0	0	0	5	2	2	3	0	1	3	10
	0	5	0	1	2	4	0	0	0	3	3	2	2	5				6	3	0	5	0	0	3	5	1	0	3	0	5	5
	2	0	0	2	0	0	0	0	6	0	2	1	1	3				0	2	0	3	0	0	11	6	4	0	0	0	11	5
	2	2	3	0	0	0	1	0	3	0	0	7	0	0				0	0	0	2	6	4	3	0	6	7	4	0	0	8
	0	0	0	0	0	4	2	5	0	0	0	4	0	0				3	4	5	4	4	2	0	0	4	0	0	0	2	3
	1	1	4	4	2	3	4	5	0	3	6	3	6	0				3	2	3	4	4	1	8	5	0	0	0	0	2	2
	0	0	1	2	2	1	0	7	0	0	8	5	7	0				0	5	3	2	2	6	0	0	0	0	8	0	2	5
	3	0	2	0	1	0	0	1	6	5	1	4	2	0				0	0	1	0	1	4	0	7	5	7	2	0	3	5
	4	0	0	0	6	0	0	0	0	7	0	2	2	1				2	0	0	0	7	2	8	4	10	0	3	0	4	1
	1	1	0	0	0	2	3	5	4	0	0	5	0	3				0	0	0	3	3	0	3	5	1	7	2	0	2	4
	4	0	3	0	0	3	4	0	4	0	0	6	0	2				2	5	0	1	5	4	0	4	2	8	0	2	4	0
	8	0	4	3	0	1	3	0	0	0	0	4	2	5				1	5	3	3	0	4	7	0	0	0	0	5	5	2
	1	3	1	4	4	2	2		3	2	6	6	0	3				0	4	5	3	0	0	12	0	0	0	2	3	5	0
	0	0		1	0	0	3		0	0	3	0	1	6				0	0	0	0	0	3	4	8	6	0	3	4	6	3
	0	1		4	5	0	2		5	0	1	10	8	7				1	0	0	0	0	2	7	5	5	6	3	0	0	1
	1	0		0	3	1	0		3	7	0	5	4	3				0	0	3	4	0	3	0	3	4	4	0	0	7	0
	0	3		0		0			8	4	0			6				1	4	4	2	0	0	0	2	2	0	4	4	0	2
	3	0		0		0			0	0	5			5				3		5	1	1	4	0	5	0	0	2	0	4	3
	3	4		3		1			4		0			6							4	3	2	0		0		2		0	4
		0		1		0			1		1			3								0	0	0		1		5		0	4
MEAN	1.48387	1.15625	1.24	1.21875	1.64286	1.09375	1.35714	2.33333	2.1875	2.2	1.6875	2.92857	2.57143	3.40625									5					4		3	1
																												4		8	3
																												0			0
																												0			3
																												0
																												0
																	MEAN	1.36667	2.37931	1.53333	2.16129	1.375	2.39394	3.3125	3.36667	2.71875	2.13333	2.84211	1.96667	3.5	2.86111

## Sheet: Cell area of Chodl+ cells
		Wnt1-Cre; Dach1 cKO, Cell area of Chodl+ cells																			Advillin-Cre; Dach1 cKO, Cell area of Chodl+ cells
		ctrl #30	ctrl #45	ctrl #46	ctrl #47	ctrl #29	ctrl #4	ctrl #5		cKO #33	cKO #35	cKO #37	cKO #51	cKO #32	cKO #1	cKO #2					ctrl #38	ctrl #39	ctrl #40	ctrl #41	ctrl #53	cKO #32	cKO #37	cKO #34	cKO #35	cKO #36	cKO #33	cKO #50	cKO #52
		Cell area (µm²)	Cell area (µm²)	Cell area (µm²)	Cell area (µm²)	Cell area (µm²)	Cell area (µm²)	Cell area (µm²)		Cell area (µm²)	Cell area (µm²)	Cell area (µm²)	Cell area (µm²)	Cell area (µm²)	Cell area (µm²)	Cell area (µm²)					Cell area (µm²)	Cell area (µm²)	Cell area (µm²)	Cell area (µm²)	Cell area (µm²)	Cell area (µm²)	Cell area (µm²)	Cell area (µm²)	Cell area (µm²)	Cell area (µm²)	Cell area (µm²)	Cell area (µm²)	Cell area (µm²)
		135.017	436.236	165.24	424.845	233.483	122.31	520.678		349.112	358.299	330.466	390.08	491.062	331.999	339.137					781.93	522.171	301.203	74.9945	353.16	191.818	545.241	414.784	257.513	411.177	425.351	588.819	400.393
		213.84	466.611	175.568	814.354	748.136	413.708	547.763		362.247	515.026	292.084	220.424	424.187	194.4	270.084					671.616	687.336	129.981	78.6013	277.02	502.858	118.957	501.007	313.725	629.355	407.936	217.283	526.956
		263.453	326.835	216.979	445.5	718.571	193.641	281.627		393.007	457.044	184.56	331.827	412.442	159.57	467.269					651.744	592.81	332.235	106.231	322.684	303.649	546.194	801.665	256.492	977.923	273.375	178.909	245.076
		275.046	693.461	265.376	689.411	335.745	552.268	390.369		297.596	532.243	235.396	602.406	331.239	324.709	348.908					126.375	717.279	425.196	119.705	461.801	392.141	213.414	603.495	421.18	462.285	530.55	272.059	390.977
		280.007	390.774	273.578	787.928	778.005	464.333	216.472		646.776	224.235	631.533	364.628	324.557	387.585	558.242					734.293	417.37	264.046	133.384	342.225	224.37	685.975	352.379	597.914	194.087	396.698	703.181	382.269
		282.69	365.968	278.336	471.218	654.48	524.829	348.047		296.507	396.273	526.799	619.283	374.777	631.446	487.671					390.829	382.662	283.781	135.358	607.399	334.378	700.947	485.491	436.016	253.021	444.791	378.321	440.134
		288.512	249.429	281.779	445.905	358.931	339.036	308.863		489.778	450.171	552.931	576.75	375.081	496.125	414.416					431.048	319.441	759.472	137.603	331.493	311.394	484.81	548.848	543.608	464.871	417.049	348.452	323.392
		300.966	608.968	284.006	510.604	481.646	380.447	460.991		257.785	481.816	509.037	351.358	584.567	490.911	494.606					538.028	227.433	233.626	151.486	339.694	279.248	130.458	363.608	473.377	416.417	205.537	314.381	552.673
		348.401	331.088	291.094	794.914	381.814	165.037	408.898		426.421	292.22	588.999	379.396	278.286	281.121	454.815					641.06	584.712	421.929	153.119	232.774	147.724	84.9302	442.549	806.429	584.236	171.416	186.654	420.694
		349.515	399.583	342.731	244.721	354.881	247.354	161.038		474.126	256.628	469.566	533.944	250.391	467.421	145.193					465.823	623.026	487.328	160.333	415.986	467.775	401.581	278.813	183.879	266.428	213.334	518.603	372.043
		383.991	451.626	396.09	319.039	441.248	739.53	359.994		345.165	541.566	524.349	531.631	629.826	505.389	424.136					801.665	326.451	166.526	177.755	469.699	214.296	392.802	517.612	328.288	140.666	291.904	496.884	499.517
		399.026	375.131	426.262	500.378	325.114	881.786	387.079		480.659	172.923	414.647	436.016	451.98	285.829	360.096					843.858	577.771	349.997	187.826	386.319	510.553	387.766	437.99	705.03	362.451	249.581	247.354	379.839
		432.894	271.755	430.312	481.646	628.864	461.447	455.321		395.661	301.883	390.897	438.262	359.336	468.028	628.56					581.241	466.096	263.161	192.726	125.044	468.99	429.891	594.784	350.133	425.808	360.197	371.891	412.746
		466.003	403.076	430.92	539.865	542.7	413.303	173.239		386.678	270.987	527.547	758.792	516.476	406.164	272.413					607.714	431.593	386.95	222.329	510.199	260.01	473.173	730.21	242.745	394.844	252.619	325.721	230.445
		475.419	273.78	453.6	374.625	692.955	169.948	278.336		475.963	553.272	167.547	165.981	408.493	465.244	90.264					1029.64	828.886	517.748	226.004	283.196	239.102	437.173	634.935	579.88	533.944	302.839	470.306	396.394
		482.001	225.231	459.574	602.235	465.446	351.236	533.79		229.067	496.651	324.069	409.135	256.264	637.521	204.474					733.612	380.553	345.029	250.708	508.427	664.453	702.988	722.043	136.446	581.514	193.944	220.624	273.375
		489.594	216.877	496.834	696.701	623.599	149.546	505.693		334.753	272.348	419.139	488.961	286.841	509.642	140.13					525.914	417.438	512.167	271.396	431.376	247.253	500.19	315.63	708.433	274.118	207.056	593.122	564.773
		500.479	588.566	546.345	626.839	590.794	402.621	314.786		447.517	501.007	426.829	241.18	416.897	389.205	148.382					618.126	920.758	296.643	276.091	392.85	206.347	718.64	99.97	135.085	480.319	453.853	435.071	472.787
		515.464	540.726	554.85	304.661	512.325	563.203	357.311		712.516	457.249	361.226	611.049	232.622	497.492	313.419					568.72	634.255	678.285	279.086	464.029	237.836	419.683	545.718		386.882	467.927	576.062	272.312
		528.424	565.937	561.735	937.17	320.051	528.576	320.355		523.328	447.653	262.821	446.156	213.486	408.088	342.883					128.552	222.329	575.661	282.624	275.856	448.386	512.78	322.708	441.733	467.729	446.918	456.081	312.154
		556.217	155.925	568.519	488.126	123.93	424.592	283.348		408.931	361.974	188.983	325.906	329.518	198.754	206.55					462.08	531.699	699.586	301.883	214.346	587.452	459.494	495.699	371.774	533.06	410.214	407.632	347.338
		568.671	435.983	570.443	503.516	375.334	189.236	350.73		299.57	486.307	557.151	286.367	468.484	585.276	187.414					627.722	117.119	71.0474	305.49	494.404	500.884	628.13	777.166	371.298	362.11	377.409	431.831	430.971
		599.906	194.147	576.113	406.62	363.994	374.423	336.757		621.461	508.356	806.429	490.527	448.942	401.203	421.453					184.22	221.853	210.828	311.751	377.156	384.396	724.765	505.226	633.098	460.107	532.271	297.219	487.114
		655.695	548.572	589.174	470.205	423.833	376.498	483.823		659.162	346.935	284.666	471.54	505.238	509.389	476.381					130.049	424.991	451.94	315.154	202.044	145.395	770.361	461.332	377.967	477.12	439.374	454.562	411.784
		701.865	503.01	597.274	642.634	413.505	202.956	330.986		604.856	491.343	483.041	223.078	345.06	539.156	225.231					553.34	656.508	426.965	315.766	168.834	130.208	363.199	578.111	534.829	494.542	503.82	358.172	229.382
		887.254	403.684	614.689	599.805	533.486	310.888	542.751		568.039	760.153	451.056	321.142	369.765	458.966	105.857					533.74	646.028	180.273	337.543	401.76	550.395	351.358	269.014	263.025	416.825	277.425	332.91	371.081
			348.857	638.28	605.576	448.942	656.758	531.664		474.738	519.245	434.043	690.058	615.954	261.681	302.383					147.539	124.061	259.827	352.719	430.869	511.262	470.247	601.861	372.182	422.201	490.506	690.221	355.793
			481.039	643.646	618.536	426.566	479.216	364.703		411.041	577.362	670.527	589.408	338.833	151.268	253.074					269.49	135.494	184.764	365.241	627.143	516.729	565.453	364.356	532.243	587.23	560.722	401.203	316.052
			372.448	644.659	255.049	402.266	461.346	341.213		563.752	283.373	383.955	427.714	411.936	237.786	275.349					479.094	192.59	538.368	381.846	331.037	486.557	297.528	501.823	417.506	1299.13	499.821	714.572	328.759
			467.724	653.062	544.016	576.113	328.556	431.882		680.122	547.895	606.217	487.192	385.813	X	390.572					701.627	588.931	629.491	391.305	294.739	486.962	519.857	263.978	438.33	390.012	468.433	409.354	581.327
			538.599	661.871	717.66	773.449	111.223	175.871		535.237	280.651	501.755	434.519	577.277	272.717	235.305					306.511	356.122	631.396	417.029	315.647	469.8	168.499	385.317	649.703	430.436	330.024	410.518	344.351
			482.608	672.097	732.544	554.141	723.026	365.512		618.807	303.993	445.475	654.807	468.332	500.934	390.319					681.892	658.958	538.844	444.455		294.992	169.112	695.502	257.173	303.517	344.604	534.448	577.682
			586.946	677.768	459.979	395.584	572.417	228.218		392.122	313.112	670.595	375.721	160.785	199.918	111.071					485.423	430.163	662.633	449.899	110.059	536.169	683.933	751.306	210.624	796.902	425.048	476.685	312.609
			549.636	690.322		482.254	594.287	298.688		423.835	520.878	351.154	453.642	629.168	X	356.653					576.342	236.621	815.956	456.024	288.664	415.125	187.622	447.245	232.401	442.209	547.864	368.348	398.064
			625.826	717.66		503.719	497.34	150.306		564.024	460.447	783.291	519.381	374.169	315.951	289.626					566.814	536.871	700.266	465.823	216.472	457.296	522.035	386.065	538.64	723.404	394.166	444.842	331.442
			178.352	718.166		224.471	272.616	287.044		320.734	514.413	732.251	311.207	220.118	X	309.015					681.211	582.875	397.158	468.341	333.416	497.289	410.836	446.768	478.481	412.061	430.717	702.878	428.136
			312.508	815.164		324.101	331.138	493.391		696.864	445.816	272.348	190.821	371.132	319.798	382.168					824.803	519.721	162.102	470.995	437.198	610.487	694.141	431.797	279.426	532.856	559.609	586.491	219.004
			125.348			384.75	242.139			462.285	648.138	333.596	403.351	412.847	363.184	674.528					410.564	559.737	350.746	482.02	324.81	180.782	154.072	432.409	656.44	370.141	525.133	493.543	434.413
			122.057				466.459			351.766	370.005	295.078	663.926	522.197	402.519	191.312					528.364	890.134	359.184	482.973	210.448	205.943	146.654	461.74	582.194	599.684	391.736	537.638	606.741
							462.156			241.316	385.18	546.262	620.236	339.795	280.361	240.975					91.3953	724.765	116.711	483.109	353.767	225.383	462.353	578.315	447.857	574.368	579.504	477.444	117.501
							299.852			527.275	369.392	503.797	384.228	453.6	411.986	564.924					339.857	206.949	162.647	490.527	142.813	529.689	641.672	492.16	337.815	805.068	278.944	666.225	317.469
							455.423			839.094	114.737	351.154	703.669	264.668	354.527	X					359.592	620.1	298.413	497.4	412.442	421.352	643.17	315.086	199.259	285.006	473.293	266.186	516.577
										755.389	281.604	432.613	707.071	413.961	X	415.125					187.146	632.621	144.817	498.149	442.108	369.664	275.751	379.056	347.751	669.642	348.351	427.376	426.566
										601.181	183.675	615.2	450.647	449.044	236.014	311.141					365.989	610.436	332.031	508.084	357.969	430.869	559.737	768.319	303.313	491.139	303.598	671.237	697.916
										489.846	418.186	728.168	814.595	520.273	149.141	347.794					454.186	595.941	366.874	529.929	283.703	295.802	408.318	700.947	491.139	698.905	244.367	122.411	348.908
										560.349	481.544	346.594	821.401	266.743	422.162	408.645					565.861	91.8717	436.969	570.353	321.266	352.755	514.277	632.553	534.489	358.504	407.379	355.59	459.928
										575.797	474.126	561.71	498.285	284.816	350.73	410.619					245.195		356.938	572.394	297.776	678.729	380.621	616.833	376.878	832.289	363.69	412.037	316.609
										320.802	190.344	202.526	424.787	312.356	283.652	492.227					708.433		517.408	581.65	477.951	465.092	300.318	412.606	304.333	463.85	441.045	430.819	355.337
										567.086	317.127	444.114	424.923	381.358	476.027	179.061					478.685			597.302	208.929	209.334	461.876	388.719	422.542	692.1	697.359	517.033	255.808
										573.551	440.916	553.612	169.997	202.449	248.771	418.112					384.704			598.187	341.364	615.043	177.006	482.632	439.01	663.109	221.788	454.562	449.297
										540.273	487.532	343.94	520.334	557.685	466.56	434.261					489.778			633.166	243.354	184.984	305.49	718.64	502.232	212.802	487.367	553.433	519.868
										350.814	308.893	564.977	398.315	369.664	425.351	410.417					656.576			637.793	396.596	150.66	864.955	142.98	317.944	576.614	488.683	484.988	324.354
										682.572	271.736	309.505	606.625	266.541	340.352	261.174					465.823			638.406	286.082	427.275	657.393	340.538	724.765	763.556	525.386	265.933	244.266
										308.553	501.347	635.548	500.258	485.342	345.465	404.646					592.402			652.425	199.716	331.037	473.241	560.145	743.82	960.229	319.494	607.905	353.16
										311.955	450.716	614.928		662.783	262.238	317.52					705.03			660.795	276.058	204.171	256.084	221.785	479.706	279.018	136.991	888.621	220.776
										331.895	515.638	468.001		484.329	373.613	199.969					496.311			665.083	389.104	427.528	378.92	618.875	561.302	473.922	231.508	820.074	335.036
											630.308	453.165		219.308	139.421	357.767					361.974			683.253	410.164	318.128	713.196	376.946	424.311	798.263	350.629	716.192	577.986
											431.184	382.458		218.852	288.36	345.161					181.566			702.308	468.383	556.824	520.674	368.371	588.183	556.062	276.21	602.843	584.719
											490.663	649.431		596.059	238.646	483.317					775.805			708.433		182.959	274.73	340.401	555.517	444.114	703.029	407.936	508.376
											166.186	373.884		535.056	283.652	298.029					783.291			710.474	351.591	397.204	324.409	589.408	439.759	545.445	352.097		425.098
											488.757	712.516		383.181	317.52	138.459					264.182			781.93	265.781	337.719	417.914	353.127	713.196	375.313	506.858
											351.086	516.455		409.151	380.599	332.556					241.588			798.943	765.956	412.391	464.258	394.3	427.169	295.691	585.023		501.188
											236.144	354.148		577.884	399.988	532.929					715.918			829.567	687.386	234.799	511.827	602.066	871.079	639.223	390.926		421.656
											637.249	832.97		317.368	353.97	226.496					233.694			833.65	536.726	234.394	276.364	674.406		786.013	455.119		259.554
											277.044	543.132		270.135	400.646	217.586					844.539			862.913	746.061	343.997	251.796	766.958		544.493	501.896		488.379
											359.456	375.789		589.224	480.533	314.179					440.576			863.594	716.445	373.967	454.05	524.961		417.914	324.354		400.545
											586.89			212.574	433.856	299.346					708.433			918.036	206.601	398.52	351.018	593.355		452.621	604.058		596.768
											580.697			640.71	492.227	269.173					396.749				140.788	234.799	149.377	335.57		493.589	388.496		674.173
											456.5			377.004	425.301	304.104					335.638				509.034	344.402	239.955	476.644		387.358	394.673		467.269
											709.113			167.67	400.292	284.209									374.878	446.867	230.087	511.215		376.061	332.303		465.548
														685.209	407.329	288.967									216.27	410.619	497.196	386.882		605.536	404.089		348.705
														289.221	275.4	102.516									409.607	504.073	519.857	408.114		705.71	260.111		347.49
														473.344		399.279									370.423	439.425	412.266	179.388		405.256	564.013		399.634
														457.751		277.779									417.707	393.812	345.846	707.071		589.544	542.093		327.544
														375.637		311.445									496.834	182.351	390.489	283.985		745.862	427.781		278.994
														537.283		369.816									285.12	271.451	480.863	390.08		437.99	301.016		432.338
														575.049		261.326									538.498	304.256	271.804	420.568		470.587	295.954		296.106
														523.26		437.957									425.199	164.43	301.271	419.207		363.812	613.423		236.368
														468.788		149.091									195.362	551.154	397.022	571.85		251.728	133.245		299.751
														234.039		531.208										445.5	248.053	816.637		489.166	171.416		785.497
														213.536		174.808										407.531	505.362	339.517		535.85	440.589		427.174
														538.498		425.402										170.758	470.859	122.632		334.209	542.194		351.034
														597.577		432.338										507.465	198.171	524.349		279.698	563.456		319.697
																766.311										438.919	338.36	398.995		537.755	459.169		385.813
																236.469										322.684	579.948	822.081		556.606	415.328		264.161
																341.871										502.403	321.891	427.509		310.05	272.616		445.044
																365.715										702.068	242.473	700.947		389.264	314.128		429.148
																351.135										313.47	705.03			430.163	373.258		175.517
																306.838										544.877	638.746			441.937	535.613		292.359
																282.842										324.81	462.353			202.73	432.489		444.69
																298.586										260.263	639.427			162.783	386.674		397.254
																348.857										364.348	285.755			441.12	295.448		528.171
																363.639										366.525	726.807			364.492	540.675		332.657
																303.75										356.552	506.315			361.634	623.346		514.704
																149.141										323.089	494.133			399.54	374.169		503.364
																285.626										379.181	524.961			875.843	489.038		181.086
																266.288										227.053	265.747			419.139	576.011		320.76
																141.548										467.775	328.424			508.765	450.208		389.205
																236.166										435.122	759.472			511.759	212.827		214.296
																248.265										448.234	538.368				553.534		368.601
																215.612										514.401					342.782		382.168
																359.691										403.785					404.544		614.891
																420.086										394.673					424.035		377.966
																358.729										348.654					161.747		310.331
																										424.794					303.446		604.361
																										427.427					675.692		509.541
	total number of cells	26	39	37	33	38	42	37		56	70	66	54	83	68	103										456.334					236.115		437.552
	number of cells < 100µm²	0	0	0	0	0	0	0		0	0	0	0	0	0	1										382.573					493.442		402.418
	number of cells >100µm², <200µm²	1	5	2	0	1	7	4		0	5	3	3	2	7	15										365.614							651.443
	number of cells >200µm², <300µm²	6	5	7	2	2	5	7		6	11	7	4	19	14	28										348.604							425.098
	number of cells >300µm², <400µm²	5	9	2	3	11	8	14		15	14	15	11	20	16	31																	390.167
	number of cells >400µm², <500µm²	5	9	6	9	9	12	6		12	20	12	16	20	23	21																	357.007
	number of cells >500µm², <600µm²	6	8	8	6	7	6	6		11	15	15	7	16	6	4																	425.048
	number of cells >600µm², <700µm²	1	3	9	7	4	1	0		9	3	8	8	6	2	2																	227.256
	number of cells >700µm², <800µm²	1	0	2	4	4	2	0		2	2	4	3	0	0	1																	517.539
	number of cells >800µm²	1	0	1	2	0	1	0		1	0	2	2	0	0	0																	340.554
																																	570.544
																																	308.357
	% of cells < 100µm²	0	0	0	0	0	0	0		0	0	0	0	0	0	0.970874
	% of cells >100µm², <200µm²	3.84615	12.8205	5.40541	0	2.63158	16.6667	10.8108		0	7.14286	4.54545	5.55556	2.40964	10.2941	14.5631
	% of cells >200µm², <300µm²	23.0769	12.8205	18.9189	6.06061	5.26316	11.9048	18.9189		10.7143	15.7143	10.6061	7.40741	22.8916	20.5882	27.1845				total number of cells	69	46	48	67	77	110	100	87	62	99	108	59	117
	% of cells >300µm², <400µm²	19.2308	23.0769	5.40541	9.09091	28.9474	19.0476	37.8378		26.7857	20	22.7273	20.3704	24.0964	23.5294	30.0971				number of cells < 100µm²	1	1	1	2	0	0	1	1	0	0	0	0	0
	% of cells >400µm², <500µm²	19.2308	23.0769	16.2162	27.2727	23.6842	28.5714	16.2162		21.4286	28.5714	18.1818	29.6296	24.0964	33.8235	20.3883				number of cells >100µm², <200µm²	7	4	8	11	7	11	10	3	4	3	6	3	3
	% of cells >500µm², <600µm²	23.0769	20.5128	21.6216	18.1818	18.4211	14.2857	16.2162		19.6429	21.4286	22.7273	12.963	19.2771	8.82353	3.8835				number of cells >200µm², <300µm²	5	5	8	7	20	20	14	5	8	10	19	7	18
	% of cells >600µm², <700µm²	3.84615	7.69231	24.3243	21.2121	10.5263	2.38095	0		16.0714	4.28571	12.1212	14.8148	7.22892	2.94118	1.94175				number of cells >300µm², <400µm²	9	5	11	10	21	30	17	21	13	18	26	9	42
	% of cells >700µm², <800µm²	3.84615	0	5.40541	12.1212	10.5263	4.7619	0		3.57143	2.85714	6.06061	5.55556	0	0	0.970874				number of cells >400µm², <500µm²	12	6	6	13	18	28	22	19	15	30	31	20	29
	% of cells >800µm²	3.84615	0	2.7027	6.06061	0	2.38095	0		1.78571	0	3.0303	3.7037	0	0	0				number of cells >500µm², <600µm²	11	11	6	7	5	16	17	16	12	18	20	9	18
																				number of cells >600µm², <700µm²	9	9	5	7	3	4	9	9	3	7	5	5	6
																				number of cells >700µm², <800µm²	10	2	2	5	3	1	9	10	5	7	1	4	1
																				number of cells >800µm²	5	3	1	5	0	0	1	3	2	6	0	2	0
																				% of cells < 100µm²	1.44928	2.17391	2.08333	2.98507	0	0	1	1.14943	0	0	0	0	0
																				% of cells >100µm², <200µm²	10.1449	8.69565	16.6667	16.4179	9.09091	10	10	3.44828	6.45161	3.0303	5.55556	5.08475	2.5641
																				% of cells >200µm², <300µm²	7.24638	10.8696	16.6667	10.4478	25.974	18.1818	14	5.74713	12.9032	10.101	17.5926	11.8644	15.3846
																				% of cells >300µm², <400µm²	13.0435	10.8696	22.9167	14.9254	27.2727	27.2727	17	24.1379	20.9677	18.1818	24.0741	15.2542	35.8974
																				% of cells >400µm², <500µm²	17.3913	13.0435	12.5	19.403	23.3766	25.4545	22	21.8391	24.1935	30.303	28.7037	33.8983	24.7863
																				% of cells >500µm², <600µm²	15.942	23.913	12.5	10.4478	6.49351	14.5455	17	18.3908	19.3548	18.1818	18.5185	15.2542	15.3846
																				% of cells >600µm², <700µm²	13.0435	19.5652	10.4167	10.4478	3.8961	3.63636	9	10.3448	4.83871	7.07071	4.62963	8.47458	5.12821
																				% of cells >700µm², <800µm²	14.4928	4.34783	4.16667	7.46269	3.8961	0.909091	9	11.4943	8.06452	7.07071	0.925926	6.77966	0.854701
																				% of cells >800µm²	7.24638	6.52174	2.08333	7.46269	0	0	1	3.44828	3.22581	6.06061	0	3.38983	0
