# Supplementary material for: Temporal refinement of Dach1 expression contributes to the development of somatosensory neurons
Source: EMBO J. 2025 Apr 9;44(10):2882–905. doi: 10.1038/s44318-025-00427-y (PMC12084601; doi:10.1038/s44318-025-00427-y)
Supplement: Supplementary file 9 — Source data Fig. 4 [file 44318_2025_427_MOESM9_ESM.zip › Figure 4/4G/Quantif TrkB-Shox2 WD1&AD1 cKO E18-5.xlsx]

## Sheet: WD1cKO
Quantif Shox2 in TrkB cells
Ctrl 13			Ctrl 22			WD1CKO 14			WD1CKO 23
TrkB+ cells	TrkB/Shox2+ cells		TrkB+ cells	TrkB/Shox2+ cells		TrkB+ cells	TrkB/Shox2+ cells		TrkB+ cells	TrkB/Shox2+ cells
20	2		22	3		12	4		17	8
17	0		24	1		18	4		23	10
12	1		6	0		13	4		11	4
13	1		19	2		22	4		20	6
22	2		18	1		25	6		18	7
			26	4		21	4		12	2
84	6		115	11		111	26		101	37
7.14286			9.56522			23.4234			36.6337
Ctrl 11			Ctrl 25			WD1CKO 10			WD1CKO 24
TrkB+ cells	TrkB/Shox2+ cells		TrkB+ cells	TrkB/Shox2+ cells		TrkB+ cells	TrkB/Shox2+ cells		TrkB+ cells	TrkB/Shox2+ cells
30	4		18	1		19	8		11	4
7	1		19	2		14	6		13	4
25	3		14	0		20	7		10	2
15	2		12	1		15	5		21	5
11	2					31	8		20	4
88	12		63	4		99	34		75	19
13.6364			6.34921			34.3434			25.3333

## Sheet: AD1cKO
Quantif Shox2 in TrkB cells
Ctrl 1			Ctrl 2			Ctrl 3			Ctrl 4
TrkB+ cells	TrkB/Shox2+ cells		TrkB+ cells	TrkB/Shox2+ cells		TrkB+ cells	TrkB/Shox2+ cells		TrkB+ cells	TrkB/Shox2+ cells
14	2		23	5		14	3		16	2
22	3		8	1		15	1		14	2
18	3		21	1		17	1		12	1
19	3		17	2		17	1
15	1
88	12		69	9		63	6		42	5
13.6364			13.0435			9.52381			11.9048
AD1 cKO 1			AD1cKO 2			AD1 cKO 3			AD1 cKO 4
TrkB+ cells	TrkB/Shox2+ cells		TrkB+ cells	TrkB/Shox2+ cells		TrkB+ cells	TrkB/Shox2+ cells		TrkB+ cells	TrkB/Shox2+ cells
22	7		19	7		16	5		12	4
20	8		19	11		18	6		10	4
18	9		17	3		26	6		18	6
20	6		24	7		11	6
33	12		17	11		16	8
113	42		96	39		87	31		40	14
37.1681			40.625			35.6322			35
