# Supplementary material for: Temporal refinement of Dach1 expression contributes to the development of somatosensory neurons
Source: EMBO J. 2025 Apr 9;44(10):2882–905. doi: 10.1038/s44318-025-00427-y (PMC12084601; doi:10.1038/s44318-025-00427-y)
Supplement: Supplementary file 9 — Source data Fig. 4 [file 44318_2025_427_MOESM9_ESM.zip › Figure 4/4H/raw data - counting of WD1 E18.5 Shox2 Chodl in TrkB pop.xlsx]

## Sheet: W1D1 E18.5 Chodl Shox2 in TrkB
	WD1 cKO #14								Control #15								Control #7								WD1 cKO #8								WD1 cKO #10								WD1 cKO #11								WD1 cKO #5
	Number of Shox2+	Number of Chodl+	Number of TrkB+	Number of Shox2+ and Chodl+	Number of Shox2+ and TrkB+	Number of Chodl+ and TrkB+	Number of Shox2+, Chodl+ and TrkB+		Number of Shox2+	Number of Chodl+	Number of TrkB+	Number of Shox2+ and Chodl+	Number of Shox2+ and TrkB+	Number of Chodl+ and TrkB+	Number of Shox2+, Chodl+ and TrkB+		Number of Shox2+	Number of Chodl+	Number of TrkB+	Number of Shox2+ and Chodl+	Number of Shox2+ and TrkB+	Number of Chodl+ and TrkB+	Number of Shox2+, Chodl+ and TrkB+		Number of Shox2+	Number of Chodl+	Number of TrkB+	Number of Shox2+ and Chodl+	Number of Shox2+ and TrkB+	Number of Chodl+ and TrkB+	Number of Shox2+, Chodl+ and TrkB+		Number of Shox2+	Number of Chodl+	Number of TrkB+	Number of Shox2+ and Chodl+	Number of Shox2+ and TrkB+	Number of Chodl+ and TrkB+	Number of Shox2+, Chodl+ and TrkB+		Number of Shox2+	Number of Chodl+	Number of TrkB+	Number of Shox2+ and Chodl+	Number of Shox2+ and TrkB+	Number of Chodl+ and TrkB+	Number of Shox2+, Chodl+ and TrkB+		Number of Shox2+
	26	10	24	10	15	9	9		24	4	21	4	18	3	3		37	4	30	3	25	3	3		25	9	17	9	15	5	5		33	12	22	12	21	11	11		18	7	9	7	9	4	4		21
	26	9	20	7	16	6	6		38	6	27	5	22	3	3		26	5	18	4	15	4	4		19	6	10	6	9	5	5		24	7	20	7	19	7	7		27	8	26	8	26	8	8		29
	24	7	35	7	18	7	7		38	5	18	4	16	0	0		24	8	14	8	13	4	4		36	9	23	9	20	8	8		18	6	23	5	16	5	5		28	9	29	9	22	7	7		30
	40	15	28	14	24	11	11		23	1	20	1	18	1	1		29	6	30	4	22	2	2		27	10	24	10	19	7	7		22	7	27	6	17	6	6		14	7	11	6	10	5	5		32
	57	18	35	17	29	13	13		23	5	19	4	17	3	3		32	11	20	9	18	5	5		9	4	6	4	6	4	4		22	8	22	7	16	6	6		14	3	9	3	8	3	3		13
	29	9	22	6	21	5	5		34	3	27	3	24	2	2		40	7	18	5	15	2	2		11	6	5	2	3	2	2		29	12	25	12	21	10	10		24	11	17	10	17	8	8		27
	41	19	30	18	24	14	14		25	2	21	2	19	2	2		30	5	22	5	21	2	2										39	9	31	9	28	9	9		25	18	23	16	21	14	14		40
	35	8	29	7	21	7	7		36	5	28	5	26	4	4		40	9	25	7	25	4	4																										22
									50	5	30	5	29	5	5
Sum	278	95	223	86	168	72	72		291	36	211	33	189	23	23		258	55	177	45	154	26	26		127	44	85	40	72	31	31		187	61	170	58	138	54	54		150	63	124	59	113	49	49		214
Proportion (%)					75.3363	32.287	32.287						89.5735	10.9005	10.9005						87.0056	14.6893	14.6893						84.7059	36.4706	36.4706						81.1765	31.7647	31.7647						91.129	39.5161	39.5161
	AD1 E18.5
	Control #7								Control #8
	Number of Shox2+	Number of Chodl+	Number of TrkB+	Number of Shox2+ and Chodl+	Number of Shox2+ and TrkB+	Number of Chodl+ and TrkB+	Number of Shox2+, Chodl+ and TrkB+		Number of Shox2+	Number of Chodl+	Number of TrkB+	Number of Shox2+ and Chodl+	Number of Shox2+ and TrkB+	Number of Chodl+ and TrkB+	Number of Shox2+, Chodl+ and TrkB+
	21	1	15	1	12	0	0		11	4	13	4	8	4	4
	12	1	14	1	8	1	1		20	1	13	1	11	0	0
	34	5	36	5	30	4	4		21	3	18	3	13	3	3
	30	9	30	9	22	6	6		18	4	13	4	9	3	3
	33	2	26	1	22	1	1
	22	3	15	2	14	1	1
Sum	152	21	136	19	108	13	13		70	12	57	12	41	10	10
Proportion (%)					79.4118	9.55882	9.55882						71.9298	17.5439	17.5439
[truncated: 13 more columns]
