# Supplementary material for: Temporal refinement of Dach1 expression contributes to the development of somatosensory neurons
Source: EMBO J. 2025 Apr 9;44(10):2882–905. doi: 10.1038/s44318-025-00427-y (PMC12084601; doi:10.1038/s44318-025-00427-y)
Supplement: Supplementary file 10 — Source data Fig. 5 [file 44318_2025_427_MOESM10_ESM.zip]

Archive with 31 entries (25 files):
- Figure 5/
- Figure 5/5A/
- Figure 5/5A/AD1OE Isl1 E18-5.tif
- Figure 5/5A/AD1OE-P12 E18-5.tif
- Figure 5/5A/AD1OE-Th+trkC E18-5.tif
- Figure 5/5A/AD1OE-trkB E18-5.tif
- Figure 5/5A/Ctl-P12-E18-5.tif
- Figure 5/5A/Ctrl-Isl1-E18.5.tif
- Figure 5/5A/Ctrl-TrkB-E18-5
- Figure 5/5A/Ctrl-TrkC-E18.5.tif
- Figure 5/5B/
- Figure 5/5B/Countings AD1OE.xlsx
- Figure 5/5F/
- Figure 5/5F/Countings AD1OE E13.5.xlsx
- Figure 5/5F/Countings AD1OE E18-5.xlsx
- Figure 5/5G/
- Figure 5/5G/AD1OE-TrpM8-E18-5.tif
- Figure 5/5G/Ctrl-TrpM8-E18-5.tif
- Figure 5/5G/MAX_AD1OE-cdh3-e18-5.tif
- Figure 5/5G/MAX_AD1OE-CGRP E18-5.tif
- Figure 5/5G/MAX_AD1OE-MafA E18-5.tif
- Figure 5/5G/MAX_AD1OE-mef2c E18-5.tif
- Figure 5/5G/MAX_AD1OE-Th E18-5-2.tif
- Figure 5/5G/MAX_Ctrl-cdh3-e18-5.tif
- Figure 5/5G/MAX_Ctrl-CGRP E18-5.tif
- Figure 5/5G/MAX_Ctrl-MafA E18-5.tif
- Figure 5/5G/MAX_Ctrl-mef2c E18-5.tif
- Figure 5/5G/MAX_Ctrl-Th E18-5.tif
- Figure 5/5H/
- Figure 5/5H/Ctrl - DRG IF Dach1 + DIC.tif
- Figure 5/5H/ND1OE- DRG IF Dach1 + DIC.tif
