# Supplementary material for: Temporal refinement of Dach1 expression contributes to the development of somatosensory neurons
Source: EMBO J. 2025 Apr 9;44(10):2882–905. doi: 10.1038/s44318-025-00427-y (PMC12084601; doi:10.1038/s44318-025-00427-y)
Supplement: Supplementary file 10 — Source data Fig. 5 [file 44318_2025_427_MOESM10_ESM.zip › Figure 5/5B/Countings AD1OE.xlsx]

## Sheet: E18.5
	Advillin-Cre;D1 OE		E18.5
	Isl1								TrkB								MafA								Prdm12								Th								TrkC								CGRP
Picture #	Ctrl 1	Ctrl6	OE2	OE5	Ctrl 1bis	Ctrl 4	OE3	OE5bis	Ctrl 1	Ctrl6	OE2	OE5	Ctrl 1bis	Ctrl 4	OE3	OE5bis	Ctrl 1	Ctrl6	OE2	OE5	Ctrl 1bis	Ctrl 4	OE3	OE5bis	Ctrl 1	Ctrl6	OE2	OE5	Ctrl 1bis	Ctrl 4	OE3	OE5bis	Ctrl 1	Ctrl6	OE2	OE5	Ctrl 1bis	Ctrl 4	OE3	OE5bis	Ctrl 1	Ctrl6	OE2	OE5	Ctrl 1bis	Ctrl 4	OE3	OE5bis	Ctrl 1
1	0	115	0	156	190	192	167	7	0	14	0	10	23	9	20	0	0	2	0	1	10	6	1	0	0	0	25	0	94	166	0	146	25	0	0	0	35	5	22	0	33	0	0	0	8	24	21	0	41
2	0	330	0	231	0	153	240	0	0	24	0	18	12	14	0	25	0	3	0	1	7	4	0	0	0	0	0	0	0	122	185	125	23	0	0	0	64	12	64	0	35	0	0	0	34	20	29	0	7
3	139	268	0	0	75	0	0	0	17	21	0	0	12	0	0	21	0	0	2	2	0	8	0	0	0	0	299	0	0	0	190	0	22	0	0	143	0	0	0	0	31	0	0	24	10	0	0	0	50
4	59	141	0	126	361	10	147	37	11	8	0	15	1	0	0	14	0	0	0	0	4	6	2	0	0	0	192	0	102	28	11	18	24	0	0	0	10	0	34	0	25	0	0	0	21	0	15	0	62
5	301	170	302	0	90	0	0	133	24	12	22	0	0	0	0	16	0	0	5	0	6	2	0	5	192	0	202	267	0	0	139	0	9	0	21	73	0	0	0	33	15	0	28	23	0	0	0	28	31
6	321	0	143	0	191	0	4	237	18	0	13	0	0	0	17	0	6	8	0	0	3	1	0	2	91	173	341	1	191	0	0	0	11	25	0	106	0	0	0	73	21	30	0	23	0	0	0	22	56
7	168	0	228	0	0	141	0	235	20	0	23	0	0	20	26	0	3	6	4	1	7	0	1	0	263	273	0	141	264	118	24	4	0	16	137	0	0	35	10	77	0	25	26	0	0	35	14	27	0
8	219	0	332	0	0	87	0	153	15	0	31	0	0	25	8	0	6	7	1	0	4	1	0	1	312	200	102	293	93	37	0	77	0	20	97	0	0	19	0	49	0	24	30	0	0	24	0	22	1
9	0	309	0	119	0	0	283	109	0	24	0	16	19	8	31	0	3	4	0	2	9	0	5	0	0	199	0	5	188	190	215	212	0	20	69	17	38	0	47	19	0	19	24	11	40	0	19	28	0
10	0	197	0	300	0	63	0	0	0	15	0	22	29	13	15	0	3	0	1	1	2	0	0	3	0	134	0	198	0	236	0	199	0	16	102	83	16	0	84	3	0	17	24	19	33	1	36	9	0
11	0	165	0	0	139	0	180	0	0	5	0	0	13	0	7	12	0	2	0	0	2	9	1	0	0	72	0	0	0	13	149	150	0	8	0	0	11	0	0	0	0	23	0	0	11	0	0	0	0
12	0	112	0	199	0	0	235	0	0	17	0	18	17	0	0	16	0	0	1	3	0	4	4	0	0	0	0	0	0	94	120	115	0	0	30	35	24	0	38	0	0	0	18	17	15	0	17	0	0
13	0	30	0	0	177	92	0	32	0	6	0	0	15	24	0	21	0	0	0	0	0	3	0	0	0	0	0	0	201	0	17	0	2	0	0	0	0	21	0	0	6	0	0	0	0	30	0	0	0
14	0	0	0	0	289	26	200	99	0	0	0	0	0	18	0	13	0	0	0	2	0	2	1	2	0	0	0	0	272	0	210	0	0	0	0	0	13	14	0	46	0	0	0	0	19	32	0	32	0
15	0	0	254	0	71	246	0	251	0	0	20	0	0	10	0	12	2	0	0	0	0	6	0	2	0	0	253	77	103	23	0	0	13	0	0	26	0	16	5	61	29	0	0	21	0	12	19	29	50
16	0	0	0	0	124	262	1	200	0	0	0	0	0	21	15	7	5	0	0	0	4	2	0	2	0	80	24	0	109	0	8	11	29	0	0	0	0	0	0	46	34	25	0	0	0	13	0	17	19
17	315	0	230	121	0	216	0	124	31	0	21	16	0	4	0	0	6	3	1	0	6	0	0	0	303	105	229	215	0	276	0	13	17	7	0	82	0	0	0	53	20	23	0	28	0	22	0	17	62
18	160	111	254	0	15	101	0	177	29	17	25	0	0	0	0	8	5	4	1	0	4	0	0	3	217	260	270	160	23	232	0	198	19	17	0	83	0	0	0	32	27	25	0	38	0	7	0	23	57
19	281	149	41	184	0	0	244	0	25	11	7	15	0	0	16	0	2	3	1	1	2	0	0	1	237	191	4	213	0	215	138	224	0	19	120	56	3	2	49	28	2	21	37	22	24	0	15	28	9
20	358	239	222	186	0	0	3	0	21	15	14	15	14	0	17	21	3	4	1	2	7	4	0	0	311	176	164	0	0	149	0	118	8	12	17	122	0	9	25	0	19	18	26	24	0	0	29	0	33
21	30	173	0	135	0	0	261	0	10	15	0	8	22	5	24	6	5	2	3	2	2	1	1	0	26	182	0	222	0	0	190	144	0	11	72	0	26	17	19	0	0	15	32	0	22	9	24	0	0
22	124	148	0	210	0	27	0	0	17	8	0	22	5	16	4	19	3	1	0	0	0	4	1	0	78	0	0	133	0	0	0	7	0	0	90	115	26	28	74	3	0	0	27	33	37	26	25	8	13
23	0	249	0	0	296	212	152	238	0	26	0	0	0	16	2	0	0	4	0	1	0	6	2	0	0	0	0	141	184	0	109	0	18	0	43	0	0		31	1	12	0	21	0	0	19	27	6	0
24	0	0	0	114	135	211	252	0	0	0	0	20	0	19	32	33		0	0	0	1	12	4	1	0	0	0	0	92	0	192	0	29	0	0	0	0		0	81	19	0	0	0	0	13	0	26	40
Mean	103.125	121.083	83.5833	86.7083	89.7083	84.9583	98.7083	84.6667	9.91667	9.91667	7.33333	8.125	7.58333	9.25	9.75	10.1667	2.26087	2.20833	0.875	0.791667	3.33333	3.375	0.958333	0.916667	84.5833	85.2083	87.7083	86.0833	79.8333	79.125	79.0417	73.375	10.375	7.125	33.25	39.2083	11.0833	8.09091	20.9167	25.2083	13.6667	11.0417	12.2083	11.7917	11.4167	11.9583	12.0833	13.4167	22.125
[truncated: 31 more columns]
