# Supplementary material for: Temporal refinement of Dach1 expression contributes to the development of somatosensory neurons
Source: EMBO J. 2025 Apr 9;44(10):2882–905. doi: 10.1038/s44318-025-00427-y (PMC12084601; doi:10.1038/s44318-025-00427-y)
Supplement: Supplementary file 10 — Source data Fig. 5 [file 44318_2025_427_MOESM10_ESM.zip › Figure 5/5F/Countings AD1OE E13.5.xlsx]

## Sheet: Feuil1
E13.5 AD1 OE
Quantification Mef2C and Th
Mef2C								Th
Ctrl1	Ctrl2	Ctrl3	Ctrl4	OE1	OE2	OE3	OE4	Ctrl1	Ctrl2	Ctrl3	Ctrl4	OE1	OE2	OE3	OE4
44	27	37	67	52	65	42	96	126	105	131	224	195	169	139	257
22	69	197	115	59	90	55	100	104	92	58	354	194	256	155	171
68	56	31	91	59	51	37	85	215	95	78	134	222	170	81	189
76	85	58	61	99	115	71	80	204	188	246	177	273	233	226	172
97	72	42	52	89	60	78	29	193	257	177	162	248	202	235	85
64	57	75	71	33	81	8	51	74	190	187	261	112	207	10	136
91	52	45	51	41	78	12	80	127	74	157	49	161	171	47	228
74	76	50	54	46	49	65	114	133	186	147	193	200	89	149	174
94	42	43	81	72	79	61	71	232	68	130	179	254	207	161	179
88	101	66	68	31	62	63	78	136	134	231	166	88	115	150	197
87	89	70	48	39	89	50	75	174	200	192	81	96	187	122	234
93	93	50	59	69	70	34	79	169	192	131	130	186	171	35	154
139	94	51	83	46	41	48	58	224	142	64	209	203	53	93	213
143	75	65	77	64	90	103	79	213	166	176	191	179	191	242	254
117		214	80	65	78	115		175		404	188	147	172	237
114		146	87	139	47	128		226		410	171	297	105	128
88.1875	70.5714	77.5	71.5625	62.6875	71.5625	60.625	76.7857	170.312	149.214	182.438	179.312	190.938	172.867	138.125	188.786
