# Supplementary material for: Temporal refinement of Dach1 expression contributes to the development of somatosensory neurons
Source: EMBO J. 2025 Apr 9;44(10):2882–905. doi: 10.1038/s44318-025-00427-y (PMC12084601; doi:10.1038/s44318-025-00427-y)
Supplement: Supplementary file 11 — Figure EV1 Source Data [file 44318_2025_427_MOESM11_ESM.zip]

Archive with 9 entries (6 files):
- Figure EV1/
- Figure EV1/EV1A/
- Figure EV1/EV1A/Countings Dach1 sox10.xlsx
- Figure EV1/EV1A/E10-5-Dach1 green + Sox10 red.tif
- Figure EV1/EV1A/E11-5-Dach1 green + Sox10 red.tif
- Figure EV1/EV1A/E12-5-Dach1 green + Sox10 red.tif
- Figure EV1/EV1B/
- Figure EV1/EV1B/Countings Sox10+Dach1+BrdU.xlsx
- Figure EV1/EV1B/E10-5-BrdU red+Sox10 green+Dach1 blue.tif
