# Supplementary material for: Temporal refinement of Dach1 expression contributes to the development of somatosensory neurons
Source: EMBO J. 2025 Apr 9;44(10):2882–905. doi: 10.1038/s44318-025-00427-y (PMC12084601; doi:10.1038/s44318-025-00427-y)
Supplement: Supplementary file 11 — Figure EV1 Source Data [file 44318_2025_427_MOESM11_ESM.zip › Figure EV1/EV1A/Countings Dach1 sox10.xlsx]

## Sheet: sheet 1
Dach1/Sox10
E10.5
Embryon 1				Embryon 2				Embryon 3				Embryon 3
Sox10+	Dach1+	Sox10+Dach1+		Sox10+	Dach1+	Sox10+Dach1+		Sox10+	Dach1+	Sox10+Dach1+		Sox10+	Dach1+	Sox10+Dach1+
59	73	6		68	53	6		107	110	3		70	67	1
57	79	6		54	48	12		57	87	0		43	60	0
84	52	10		60	60	4		63	82	1		88	107	2
66.6667	68	7.33333		60.6667	53.6667	7.33333		75.6667	93	1.33333		67	78	1
Sox10+ cells expressing Dach1			Dach1+ cells expressing Sox10
11			10.7843
12.0879			13.6646
1.76211			1.43369
1.49254			1.28205
E11.5
Embryon 1				Embryon 2				Embryon 3
Sox10+	Dach1+	Sox10+Dach1+		Sox10+	Dach1+	Sox10+Dach1+		Sox10+	Dach1+	Sox10+Dach1+
153	219	1		92	148	0		104	143	0
120	165	2		102	163	1		188	257	2
135	170	9		121	152	3		111	180	1
136	184.667	4		105	154.333	1.33333		134.333	193.333	1
Sox10+ cells expressing Dach1			Dach1+ cells expressing Sox10
2.94118			2.16606
1.26984			0.863931
0.744417			0.517241
E12.5
Embryon 1				Embryon 2				Embryon 3
Sox10+	Dach1+	Sox10+Dach1+		Sox10+	Dach1+	Sox10+Dach1+		Sox10+	Dach1+	Sox10+Dach1+
110	318	0		176	415	0		129	308	0
99	316	0		152	395	1		168	279	0
98	361	0		120	326	2		131	260	1
102.333	331.667	0		149.333	378.667	1		142.667	282.333	0.333333
Sox10+ cells expressing Dach1			Dach1+ cells expressing Sox10
0			0
0.669643			0.264085
0.233645			0.118064
