# Supplementary material for: Temporal refinement of Dach1 expression contributes to the development of somatosensory neurons
Source: EMBO J. 2025 Apr 9;44(10):2882–905. doi: 10.1038/s44318-025-00427-y (PMC12084601; doi:10.1038/s44318-025-00427-y)
Supplement: Supplementary file 11 — Figure EV1 Source Data [file 44318_2025_427_MOESM11_ESM.zip › Figure EV1/EV1B/Countings Sox10+Dach1+BrdU.xlsx]

## Sheet: Feuil1
Quantif Sox10+Dach1+BrdU 20'
E1
Sox10+	Sox10+/BrdU+	Sox10+/Dach1+/BrdU+
56	10	1
31	9	0
37	18	1
63	13	1
187	50	3
E2
Sox10+	Sox10+/BrdU+	Sox10+/Dach1+/BrdU+
47	22	0
36	19	0
66	35	2
58	28	0
207	104	2
E3
Sox10+	Sox10+/BrdU+	Sox10+/Dach1+/BrdU+
29	10	1
45	16	2
43	12	2
49	17	1
166	55	6
E4
Sox10+	Sox10+/BrdU+	Sox10+/Dach1+/BrdU+
40	11	0
49	16	1
43	18	3
51	18	0
183	63	4
