# Supplementary material for: Temporal refinement of Dach1 expression contributes to the development of somatosensory neurons
Source: EMBO J. 2025 Apr 9;44(10):2882–905. doi: 10.1038/s44318-025-00427-y (PMC12084601; doi:10.1038/s44318-025-00427-y)
Supplement: Supplementary file 12 — Figure EV3 Source Data [file 44318_2025_427_MOESM12_ESM.zip]

Archive with 9 entries (6 files):
- Figure EV3/
- Figure EV3/EV3A/
- Figure EV3/EV3A/Ctrl skin-BIIITubulin staining.tif
- Figure EV3/EV3A/Free nerve endings innervation.xlsx
- Figure EV3/EV3A/OE skin-BIIITubulin staining.tif
- Figure EV3/EV3B/
- Figure EV3/EV3B/P21 ctrl spinal cord -TrkA+Homer1+Dapi.tif
- Figure EV3/EV3B/P21 SD1OE spinal cord -TrkA+Homer1+Dapi.tif
- Figure EV3/EV3B/P21 spinal cord SD1OE.xlsx
