# Supplementary material for: Temporal refinement of Dach1 expression contributes to the development of somatosensory neurons
Source: EMBO J. 2025 Apr 9;44(10):2882–905. doi: 10.1038/s44318-025-00427-y (PMC12084601; doi:10.1038/s44318-025-00427-y)
Supplement: Supplementary file 12 — Figure EV3 Source Data [file 44318_2025_427_MOESM12_ESM.zip › Figure EV3/EV3A/Free nerve endings innervation.xlsx]

## Sheet: Feuil1
	SD1 OE	free nerve endings in glabrous skin
Picture #	Ctrl 1	Ctrl 2	Ctrl 3	Ctrl 4	SD1OE 1	SD1OE 2	SD1OE 3	SD1OE 4
1	12	10	14	10	21	10	12	14
2	11	10	10	9	13	16	11	11
3	8	10	9	9	9	14	14	16
4	14	13	10	10	22	11	10	18
5	15	20	16	11	12	19	7	10
	12	12.6	11.8	9.8	15.4	14	10.8	13.8
