# Supplementary material for: Temporal refinement of Dach1 expression contributes to the development of somatosensory neurons
Source: EMBO J. 2025 Apr 9;44(10):2882–905. doi: 10.1038/s44318-025-00427-y (PMC12084601; doi:10.1038/s44318-025-00427-y)
Supplement: Supplementary file 12 — Figure EV3 Source Data [file 44318_2025_427_MOESM12_ESM.zip › Figure EV3/EV3B/P21 spinal cord SD1OE.xlsx]

## Sheet: Feuil1
P21 spinal cord TrkA innervation
Positive nuclei in TrkA innervated hemisection
Ctrl1	OE1	Ctrl2	OE2	Ctrl3	OE3	Ctrl4	OE4
268	332	245	343	161	257	126	245
185	307	242	316	159	254	149	288
228	343	206	278	152	214	120	291
192	293	223	365	176	207	160	288
93	271	217	306	249	246	145	301
135	282	211	307	192	221	197	295
183.5	304.667	224	319.167	181.5	233.167	149.5	284.667
